# Supplementary material for: Transcriptome Analysis of the Emerald Ash Borer (EAB), Agrilus planipennis: De Novo Assembly, Functional Annotation and Comparative Analysis
Source: PLoS One. 2015 Aug 5;10(8):e0134824. doi: 10.1371/journal.pone.0134824 (PMC4526369; doi:10.1371/journal.pone.0134824)
Supplement: S1 Text — (ZIP) [file pone.0134824.s009.zip]

Archive with 1 entries (1 files):
- S1 Text.txt
