# Supplementary material for: Transcriptome Analysis of the Emerald Ash Borer (EAB), Agrilus planipennis: De Novo Assembly, Functional Annotation and Comparative Analysis
Source: PLoS One. 2015 Aug 5;10(8):e0134824. doi: 10.1371/journal.pone.0134824 (PMC4526369; doi:10.1371/journal.pone.0134824)
Supplement: S1 Text — (ZIP) [file pone.0134824.s009.zip › S1 Text.txt]

>EABT1
ATTGAAATCTATAAATTATATACATTATAAATTATCTCTTTAATTCAAATTTTTAAAAATTTTCTTCGGGAAAATCAGCCGCAGCAATAATCGATGGCTCGAGCTTTCAGTATTATATTATCAAAAATATGAACAAAATTGTTTAGCCAGTTAAAATACCATAGGAATAGACAGCACCAAGGAATTACTGATATTGTCTGACATCGTGATCTGAAATTGTACGGATTATTAGCCTTGGGACTAATAACGGTTATAATAACCTCTATTAATTAGGGTTTTTAAAATACATTTTCTATTGCATAACCATATTCCGTTTGCTTTAAGAGCTGCGTTGTTGAAATAGTCAGAAAAATTAACATTGAAATCTAGGGATATTCCTAGATTATTTATCAAGGTTTTCCTAGTTAAAGAAACATCATAAATCAAGATAACCTATTTGCATTTTGAATATTATGAACAGGAATAAAAAACACTCATTAACGCTCATACTCATCAAATTAACCATGCA
>EABT2
AGAACGTCTTCTTTTTAAACAAGAAGGAGAGCGTATTTGTGCATTAATGAACATGAGTAAGATGCAGCTGAATAAGATGAAGATTTAAGGTTCATTTGTATGCCAGATATGATCTATTGTATTTGAAATAGTAGAATAACTCCCATGACCGTAAACGTATGCAATTGTGTTATAGTATTTCAATACTAAGGTCAGGGAATATCGAAGGAAGCATGACACAAAGAGCGAAGAAAGTTTCCATTTTTCTCAGATAATGTTATCGTTTTCTTATGCAAAACGTTCTTTCACGTCGAAATTGGTATAATAATA
>EABT3
TTCGTGTTATTTAGTAAATAAAAAGGGACTAAATACACATAGGTATATAATACGTACATATGGTGGGTTTCATTTTGTTCCCTTTTTTACATCGCCACGCTGAACAACCACCAACTGTGTAGATATATGTATATACCTACACGTCCATGTAAATGATGCTCTAGGTAATTAATCCCTGGTTTTTCCCTTTTTATCCCTTTTCGTGTCGTCCTCATGTGTATCCTCATACTATATAAAAGACAGGTTTCGAAAGGTCGTGCATTCCCTTGGGCCTTCCAAATCGTTTCGTTCATCAATGCTTCGTTAGATTCCTTGGTCACATTATTTAACAAGCGAATAAAAAGATGCGAAAGTTACAAGGTCAAAAACTCATAAATAAATTAATACCTAATTAATTTGTTGTACACTTTTATTATCGATAGCTCAAAAAATATTCAGTCAAACTCGAGCCTCCTAAATACAACCACTTAATATGTTCGAGTTGAG
>EABT4
AAAAAAAAAAAAAAACGAGAAAGTACGAGAATAAAGCATTTGCCTTTGGCTGCCTGCGACCATCGGCATCGCCATCGGTCGGTCGTCGCAGCGACGTCGTCGTGCAGTGGAGGTGCCCAGTAGGAAATCCGTTACCAAGAGTCATAATGCAGGGGCACGCTGTTTGTTTTAGGGCTTCCCGTGGTGTTGGAGCCCCAGCGGGGCGCAGGCCCTAAAAGCTACTCCTTATCAGATCTCTGCATGATGACAATTCCAATTCTCCCGAGAACTCCAATACAACAGAAAACATCAACTGCACCCACATGTATACATTTTTCCACCATCATAACTTCATATTTACATTCCACAACAGGAGCATTAACAAAAAGGGAAGCTTTGGGTTGATTTGAATAAAATTCTGAAAGCATCTATATATACTCTGACTATTATACAACACTGCACTAAGGAGAACAGATTTTGCGAATATTGCATTCTAAACGGTAGTTCAGAAAGGTGTCCTTCGAAAGATATCGATTCAGGGAGCTAGGGATGTAATATGGCTTCAATGTCTTTTGACATTTTCGTCTCATCATCATCATCACCACAGGGCCGCCAATTCTAAGACTGATTGG
>EABT5
TTAAATGTCATTTTCCTTGTCAAAGTGTATTAAATATGTAATACGTAAACAAGATTCAAAAATTTTCGTATCAGATTTAGTTTTATTAAAATTGCTCCACAAATCTGGTTAAAATTATAAATTTAGTTATAATTTGGAAAGATGGCAAATCCGATCCAAGCTCTCAACGAAAATTTCTTTTATAACAGTATGATAGCTCGATCGCTCATACAACTAATGCCTGAGAAAGATAGATCTAAAATGAGGGCTTGGTTGGATAAACTACTCGACACTGAGGAAGATCCAGAACAATTAACCATAAGAAATGATTACATGTGGTTTCTGTTGCTGATGATCCAAAGCAAGAGAGTTACTGTACCTTTTAACAAGCCTCCTCCTTCACAACTAGTACCTTTAAAGGAAATTCTGCCGGAAGATGTCTACGAAGAAATATTATTGACTACAGATGAAACAATGTGTTGTTCGGTTACAGAAGGGGGTGAGTGTCCTGAAGATCAAGATAAAATTTTTTCAGAAACAAAACAGGAACCTATAAGAGCTCCTCCTTCTGTATTTTTAACCAATCAACCCCTTCCAAGAGAAGGTATAATTTGTTATATGGCAGTTTTTAGCGACCACGATGACTAGAAGAAGCAGACATTACATTTAATTTATTCTTTAATATTTTTTAATACAAATCGAGAGCAGAATAGTGCAGTTAAATGATAAATTACGAA
>EABT6
AAAAAAAATTGAAGTAAACTAGTAAGCAACCGAAAAGATGGTGCAGTTTTGTAACAAGGCTTACGCATGCAATAAGATGGTTTGATGTAGGTACCTACAGACTACGTGTAGAAATATGTAGGTCTACTGCGACTAACGAATATTTCGAGGGTTTCAAAAACATATTAGCGTTCTAGATTATTTTTGACTTGTTGCAACTGGTTTGTTTAAATTACGACGACAGTTATCCGATTTCATGAACGAATCACTCAGATACAGCTTGACAGCATTCCTTTACTCAGCATGCATCGTTTCATAGTTTGGTTGTACTGTGTTGTTATGAGGATGCCGAAGGAGATTTTAAAAGAAAAAGTCAGTGAAGTAATGACTATTTTCTTTATTTTAACAATAGTTCAAATAATAAATAAATATTTGATAAGCA
>EABT7
GAAACTGCTTCATTTTATGCCAATGCAAATACCAAAACACAAATTCTATTAACGACGAGGTGGTGTAAACGTCGCAACAATAAAACAGGGAGTAAATAAAGGAAACATCTTCATATGAATTTGTACCTAGAGCTAAGGCTTCATTGAATATATGTACTCGTACGGGCAAGTGAATGAAATTGGAAACCTGATGGCACAAAATTTTTCTATTTCAATTGAAAAACGTTGACAAAACGACAACTGTCTATTTCGCTTTTTAAATTACTTTTTAATTATATTAAGGCCGGTGTTGTTATGGGTGAA
>EABT8
GACGACGTTATGATGATGATGTGGTAGATTATTCTATTATGCCTCATAATGCGATTATAGACAGGGATTTAGCTGTAAGGTGATTTTATCTAGATACACGAAAAGATACAATCATCCAACATAAACATGAATTTGTGGGAACAAACACAGATATATCTCTGGCAATGGAGTATCAAACCGGTATCTTTTGTTAGCAAAATAAATGAATAAAAAGTAGTTCTACAAGTATTATCAACATCCTCAAACACAGAATGTGAGGTACGATCAAAAGTTCAAAAAATATTTATCTGTTCTCAAAAGCACTACCAAGAAAAGAAGGCAAGGAAAAGTCTATGCAAACCCTGAATATTAACAGATACATCTGAGAAAATGGAACTTGAGTTAGAATCAAAGAAAGCAAGAAATACTCAATGAAGACAACAAACAAAATTAAACGAAATATTTCTAAAAGCA
>EABT9
GTTTTAAAAGGGCTTACACGATAGAATTTATACGAAAGTGGGCTTAAATGGCTGCATGAACACCTAGTTTAGCAGAAATTTTCATTATGGCGAGTATACCGGGTGAGAGACGAATAGAAGGCCAGCAAGCTGCGAGTGTTATGAAATGAAGGCGAATACACGGCGAGCGGTTTGAGTAGCAAGCGAGCGCTATGAGTCAATTGCCAGTTGTCAAAATGAGTATAAAATATGTAGAAGGCAACAGCTAACGAAAAGAAGCGAGTGGGAGGTATATAAAATACAAATAGAAGAAGCAAAAGGTGAACAGAATGAATTAAAAGTAAATAGTAAGTACAATCAAGACGCAAAAGACGAGCAGTTGGCGAGCGCTAAGAGTCAAAAGCGAGTTATCAGAGAGCGGAATGAGTCTAATAAAGAACATAGCAGGCAACTAGAATGAACAGACAATGAGTAACTGACGAGGGCTTTG
>EABT10
ACATCTTTAGAAATGAGGAGTCCGTAAAAGAAAAAAAAAACAAGTGAAAATCATGCATCAAGCTTTTTCAGGAAGAACCACACACTTTCGAATAATGTGATGGCTTTTTAGAAACATCACAACTTTTATCATTAGATTGCCCACACAGATTATTCAAAAAGATGTAGTTCTCTGGGGTAGTATCCAAAAGAGTCCCAAAAATCCTAACCGTACCGAAGCGTCTCAAAAAGTGGTTGAAATAAGTCCCTCCGTAAATATATAATGGTAATGGGGTTTTACTAAAAGCACATAAGCAAAGCACAATTTTGAATTTTGTACTGGTCGCATAGGCTGACTACTATTCACTCCAGCTGTTTAATACACTCATTAGGAAATTCCTGGTAGGGTAAGGTGGATAACAGTACTCCCTCTCCCCAAATATTTTATCAAGTGTATAAGCATATTAGTTTTATCAGGAAGAAGCACCCAATGGCATGACGTAGAAGTTTAGACCATTGCTTAGAATTCGACCTGTTCGGTTCTGGATCCATCTGCTCTGGTCCAAGATTTTCTGCGGTCTCCTTGGATGACTTTGGCAAATGCTGGGATACAAATACTCCACAGATAATCTTTTTCACTTTCTTATATCTTCATTTGGCCCA
>EABT11
AGCTATTCTGTTTGTTCTACAATCAACATCGTATAGACTTTTGTTGTTCCCTACTTGTCAATCCACAAGAACAATAGTTGGATAATGCATAGCTGACTGAACTTGTTATCAAACGTGGGCGCTTTGTACAAAAGGGTTCTAGTGAAATTATTAGGGGTTAATTTATTTCGAATTGGTCGTCCTGGCTACAGCATCACTGTCCAGCTCCATTTTGCTGAACTTGAGCGATATGCCACATAAGGATAGTGCTTCACCCCACACAGCAATAACTCGTCATAAAATCCAGGAATGAATCGACTTTATGCTTCATATGGCAGAACGTTGGCAGTAGGTCCTTCATTACAGTGGACTATATTTTAAAATTTAAATTGTGTTCCTTACTCTAATGTGTAAATTCATTTTTGATTAATAACTAGTCTCTTATTTATGAGGGTACTTATTCTCTACCATCTAATCTGGTATTATAAGTAGAATTTGAAATCAATTCCAATTCCTTATCTATTTATTTCTCTACTCCACCAATTATTTAACCCTTCCCTAGTTTTTCTAAAAAATAATTGTACTCATGTTTCTTGTAATAGTATTGTTCTCATTTGATCAACTACTGAAATACTATTATGTATTGATTACATACCCAACCAGGGGTTTTTGCAACTTGTTTACATCTGCTTACACCTTGTATTATGATTTTACACAATCTTTATAAATTCACGCAATCAGTAAATGAGTCACACTACACTATTGTTTTCTTATTAAACATTTTTTTTATTTCCTATATGTACATACATTACTTCTAATCATAAGTATATACCTGTAATTTCTTGATATGCTTAACCTTTGATTATTTTATAATTTTATAGACACTACTTTTCAGTAAAGTTCCTATTGTAGCGATATATCGGTAAAGTATTTTTGTAAGGTTTTACTGTGTTACGTATCTTTTGTTATGGTGTATCAACTTCGTCTTGTAAAATAACTTTTTAAGCAAACCGGTACCTTGACCTTAACGTTTAGTACAGCATATTCAACTTAAAAATTAAAGTAATTGTAGAGGAAGGGAAGGCAGTCAGACAAGGATGCATACTGTCACCGTTATTTTTTAATCTATACATCAAAAACGCGATCAATATCATTAAAGATAGGACAACTGTAAGGGGCAAAAAATTAATATGCTTGATATGTGAAACATGGACGGTGGACACGGCGGAAAGGAAAAGGGTAGAAGCGTTCGAAAAGTGATGTTACAGGCGAATGATGACAAAACCGTGGATAGAGAAAGTTAGAAAATGAAGAAGTACTAGAAAGACTAGGAGAACAGAAGACTCTATGGA
>EABT12
GTCAATAAGGAATATTATCTGCAAGTCATGCGAAATTTACGCTAAGTAATCCGCCAGAAACGCCCGAATTTGTAGAAGAACAAAAATTGGCTTTTGGACCATGATAACGCCCCTGCTTGTGCGCGAATTTTTGACCAGAAACAAGACACTTATAACGCCATAGTCACCGTATTCCCCAAACCTGCCCCCCTGTGACCATTTCTTGTTCCAGAAACTGAAGAGACCCATGAAAGAACGATGATACGCTACGATTGGGGAGATAAAGACGGCATCGAAGAAGGAGCTGAACAGGAGCACAAAAAGTGCTTCTAGGATTGAAAAAATTCATGAATAAATAAATCATTTTTGAAAAACACAAAATTCGCCATACTTTCTGAAAAGACCTTGCATGTGTATATACGATACCTGGTCCAGATTTTGAACCGT
>EABT13
AATCGACTTATGTAATTAAAATATTTAATACGTTTAATTTTAAATACTGCTTTAGGTATGACTATGGTCTAATTGAAAAAATTTGTTGTAGAAAATATTTTCATATCATTTTTTTTTCAAACATATTTGCAGCGTTGCAAAAATTCTTACAGTATCTCGTATTACCTTTGTTGTTCATTTTACATATTTCATTTCTATTTTTTATTGACTACACATGAACATGCTTTCCGATAAAAAAAATATAGGGGATATGAATCGACATAATTATTGTAGTTTTTGTACTAAGGTCAACAAGAAATTGAAAGTCATTCATACTGTACGTATAATGTACAAATAAATGCCTTTTAGTTTGTAATTTTTCAA
>EABT14
TAGGACCCGCCGTATATTAACAAGTAAATAAAGTGGTTTTCTAAATATCTCAAATTAACTGTGTGAAGTGTCCAAAACGTATATTTCCCCCATGAGGAAAAGATAGTTGCAGAATATCAGCATCGTTTTTAATTTTATGTGAATAAAAATTTAAATTTGGTTCTTTTTTTTGGATTCATTACCTATCACTACACCGACAATGGTTGTTTTGAGTAACGCAGAAGGTCAAAAATTAAACCCCGACGAAGAGGCAAAAGAACGATCCCTTTTGGCTGGGACCCGTTTAGCTCATCCACTTCCAGGGGATGAAGTTGTTATTTCAGGTGTCGCGGGTAGGTTTCCCGACTCTGATGATATTTATCATTTTCGGGATAATCTGTACAATAAGGTGGACTTGATTTCGTTTGACAACAGAAGATGGGAACCCAATCATCCCGAAGTACCTCACAGAACCGGGAAAGTTAACCATATTACCAAATTTGATGCTGGTTTTTTCGGAATCCACCACCGACAAGTCAATTCTATGGACCCCATGTGCCGTATGATTCTTGAAAGGGCCTTCGAGGCCATTATTGACGCGGGCATTAATCCGAAGGAACTGCGGGGCACGAAAACGGGCGTGTTCATAGGGGCTTGCTTTTCAGAAACCGAAAAAACTTGGTTTTACGAGCGACTACAAGAAGATAGTTATGCAGTTACTGGTTGCTCGAGATCGATGTTGGCCAACAGAATTAGTTACTTTATGGGGTTGGAAGGTCCGTCTTTCACCGTGGATACCGCGTGCAGTAGTTCATCTTACGCACTGGAATATGCTTACAGATCGATTAGGGAGGGTACTTGTGATTCTGCAATTGTTGGTGGTACCAATCTTTGTCTTCATCCTATCGTGTCCTTGCAGTTCGCTCGATTAGGAGTGCTCAGTAAAGACGGCTCCTGCAAATCTTTCGACAAGAACGCCAACGGCTACGTGAGATCCGAATCGATAGCTGCCATATTCTTGCAACGGGCCAAAGATTCCCGAAGGATTTACGCTCAGGTGGTGCATGCCAAAACAAACTGCGACGGTTTCAAAGAACAAGGAATAACGTACCCTTCCGGCGCCGATCAGAAACAACTCCTGATTGAATTCTACGAAGAATGCAAAGTGGATCCCACCACGTTGGATTTCCTGGAAGCGCACGCAACGGGAACGAAAGTTGGAGATCCCGAAGAACTATCGGCTCTCGATCAAATTTTTTGCACCAACAGGAAAACTCCATTACCCGTCGGATCGGTTAAATCCAATTTGGGACACACTGAACCCGTTTCGGGAATGTGCTCGATAGTCAAGGTTATTATTGGTATGGAGAATGGGTATATTCCTCCCAATATTAATTACACGGAACCGAGAGAAGGGGCTGAAGTTTTGGAACAGAAACGGATGGTCGTCGTCACGGATAAAACACCCTGGCCGTATAAAACGGGACTGGCAGGAGTCAACAGTTTCGGTTTTGGTGGTGCGAATTGTCACATCCTTCTCCGCTGCAATCAGAAGGTCAAAGTGAACAACGGATTGCCAAAAGACGACATTCCTCGACTGGTGTGTTTGAATGGGAGAAATCAATACGCGTTGAAGATGTTTGTGGAAGATTTGAGATCTCGCCCCCTGGATGCCGAATACGTGGCCCTTCTAAACGAAGCATTCAAAGATCATATTCCTGGATTCAAATGCAGAGGATACTCGATTTTAGCAAAATCAGGTGAAATTTCAAGCGATATTAAGCAATTCGATGAGATCAAAAGACCGTTGTACGTCGTTTTCGGAAACCCAGGATCCCACTGGTTGGAGGTAGGAAGGGAATTATTTGCCCTTCCGCATTTTGCAGCGACCATACAAAAAGCCCACGATCTGCTCAACCAAAAGAACGTCAACATTACTGATGTCATAATGAACACTAGCGCCAGCTTTCCCGAAAAGTTAACCCTCTTAGGGGGCTTGGTAGTACAATTAGGAGTTGTGGACTTGTTTAGGACTTTGGAAATAGAATCCAGCTATATCGTAGGAGTATCGTTGGGAGAGCTCACAGCGGCATATTGCGATGGCGTGCTAACGTTCCAGCAGGTTTTGTCGAGTGCCCATGCTGTGCTATATCTTGATGGCGCAACGGAAAAGAGCCAAGCATTGAAAGGAGATTCGGTGGTTCAAAGTCTTCGAAAAATCCTCCCCCAAAGCATAAAACCTTCAGGAAAGTGGATAACGGCCCAATCCTTGAGCAAAAAGGACGTAAACGGAAATCAAATTTCTCCCGAGTATTTTGCAAATGCACTTTTCCATCCAGGCGAAATCGGCAACATCACCAATTACATTAAAAGGAGGGCCGTTATTTTAGACATCACCGACGGAAAAATAGCCAAATATTTGTCTATAAAGGGCCAAGCCGATGAGATAGATATCATCGAAGTGTTTTCGCACTCCACAAAGGGCAAAAACCTTGTAAACTTTTTACAAGTAGTTGGAAGATTGTTCGAATTCGGCGTCGATCCTAAACCGAACAAAATATACCCTACAGTTCAGTTTCCAGTAAGCAGAGGCACCCCAATGCTATCACCTCTAATGAAGTGGGAGCACGAGAAAGATTGGCACGTTAGTTTTTACAACGACAAGGATAGTGCAAAGTGCGGCGAAAGAGTCCTTTCGCTTAACGTCAACGAAGTCGAATGGTCTTTCCTAACAGGTCACGTTATTGATGGTCGAAATCTTTTCCCTGCAACTGGATATCTAAATCTTGTTTGGGAAACCCTTGCCATGGTTTTGGGGATGCTGATGTCCGACATGCAAATCGTTTTCGAAAATGTCAGGTTCAGCAGGGCTACTAACATTCCCAAAGGGGGCAGTTTAGAAATGCTGGTGATGATCCAGAAGGCTAGTGGAAACTTCGAGGTTATAGAAGGAGGTGTTGCTGTGGTAACGGGACGAGTAGCAAGACTGGACGACGTCACCAAAGAGGTGACAGAACTACCAATTCCGGCTGGAGCAACTGGTAGTGACATGCTGGCGTTGAACTCCAAAGACATTTATAAAGAACTGAAACTGCGAGGCTATCACTATAAAGGTCAATTCCGGGCTTTACAAAGTTGTGACAACACCGGTTCCAAAGGAGTTATAGCGTGGAACGGAAGCTACATAGCATTCATGGACAACATGTTACAATTACCCATTTTGAACATGGACACCAGAAATCTCTACGTTCCGACGGGAATCGAAAGGCTTATCATAGATGCCCGAAGGCATGTCCAATGTTTGCAAGAAGCTGGCGAAAAACCTGCCTTACCAGTTTACTTCTACCAAGATGCCAATATTGTCAAGTCCGGTGGTATTGAAATTCGTGGTCTAAGGGCAAACAGTATACCAAGGAGGAAGCCTTTGGGAGAGCCTGTTTTGGAAACATACAAATTCATCCCCAACGAAACCACCTTAACAACCTTCCAATCGCTTACAGTTAATATGCAACTGTTACTAGAAAACAACTACGGGATCAAAATCAAAGTGGTCGAACTGCACGACGATGCCACGAAAGAAGAAGCAGAACCTCTTGCACCAACCATACACACCGTTTTGGGAAATCAACCCCTTATACAACCAGAAATGCTTATACTGTCAAACAAAACTCTTACCGTAAACAATGCAACTGTTGAAGATAAGAAACTGGAATTGGAAAGTAATTGTGCACTGGTGGTTGCTACCAATATATTAAGCAGACCAGAGGTGGTCAAGAATTCTTTTACTGCCCTTAAGGAGAACGGTTTCCTTCTGTCTAGAGAAGATTTGACCTTTGATCCTTCAGCAGCTGTTGTTGGCCAAAACGATTTGACCATTCTCACTGTTCATACCACAGAAACAGAAAAACTGGTGTTGCTCAGAAAAACCGTTTCTCCAAAATCATCCCCCGTAGTGGTAAAAGTGTCCAGCGATACCGATTCCTTCGGATGGCTGATTGAACTGCAGGAAGCGGTACATTGAACTGCAGGAAGCGGTGAAGAGTGACAAAGCTGTGATTGTTTATGCCGAAAATGAACCCTTAAGTGGAGTAATAGGATTGGTGAACTGTATAAGAAGGGAGCCGGGTGGCGAGAATGTGAGATGCGTTTTCATTGCTGACGACGCGCCAAAGTTTGACATCAACAGCCAATTGTACAGGAACCAGTTAAAGAAAAATTTAGCTGTAAACATCCACAAAGACGGTAAGTGGGGAACTTACAGGCATTTGCCCTTGGAAGAGAACGTCCTCGTCGAGGCCGATCATTCCTACGTCAACACACTTGTAAGGGGTGATTTATCTAGTCTAAGATGGATTGAAGGATCTATAAAAGTTGATAAAGTTAACAACCCAGAAAAAATACCCATACAGGTTTACTATTCACCCTTAAATTTCAGAGATATTATGGTAGCATCAGGAAGATTGACGTTGGACGCTGTAGAAAAAGATCGCTTGCAACATGATTTCGTGCAAGGTTTTGAATATTCTGGAAGAAACTTGAAGGGAGAAAGAGTCATGGGTCTTGCCAGAGGAATAGCAACGTGTGTTTTAGCAATGCCCTATTTTTCGTGGCATGTTCCTGACGACTGGACAATGGAAGAAGCCGCCACAATACCAGTAGTTTACAGCACCGCACTCTACTCATTGTTCACGATCGGAAAATTGAATCGGGGCGAAAGCATTTTGATCCACGCTGGCAGCGGGGGAGTGGGACTGGCAGCCATTTACATTGCTCTTTATTATAACTGTGACATTTACACCACCGTTGGTACCAAAGAGAAGAGGGAATATTTGTTAAAGACATTCCCCCAATTGAAAGAGTCTCATATCGGAAACTCCCGAGATGTGACCTTCGAGCAAATGATCCTTCGGGAAACACACGGCCGAGGCGTCGATATCGTCTTGAACTCATTGGCAGAAGAAAAACTTTTAGCTTCTTTGCGTTGTCTTGCTCCAGGCGGAAGATTTTTGGAAATTGGCAAATTCGATTTGTCAAACAACAACCCAGTTCCCCTGTTATCCCTTTCCGAGAACCGAAGTTATCATGGTGTTTTATTGGACAGCTTGTTTAATGCTGAACCCGAAATGCTCCATAACATCTGGACTTTAGTGAACGATCACGTAAAGAACGGATGCATAAAACCGTTGCATACCAAAATATTTGCCGAAGACGAAGTCGAACAGGCGTTCAGGTTTATGGCGTCGGGAAAACACATTGGTAAAGTATTAATAAAAATCAGGGACGAAGAACCCGAAAAAATTGTTAAGCCCGTCATCAAGAAGCAGTTGGCTGTGCCAAAATATTACTGTGATTCCGAGTACTCCTACGTTATTCTGGGGGGTCTGGGGGGATTCGGATTGGAACTAGCTGACTGGTTAGTGGTTAGAGGAGCCCGAAAGGTGGTCCTAACATCAAGGACTGGATTGAGAACAGGTTACCAGGCAATGAGAATAAGGGTTTGGCGATCTTACGGCGTCAAAGTACAAATATCAACTGCGGATGTTACAACAGAAGAAGGATGCACACAATTAATGAATGAAGCCAACGAGTTAGGACCAGTTCAAGCGATTTTTAATTTGGCAGTTATCCTTAAGGATGCTTTATTAGAAAACCAAACGGTCGACACCTACAGGACTTCCTTTGGTCCCAAAGCAAACGCGACAATACATTTAGACAAAGTTACAAGGAAACTGTGTCCTGTCCTCAGGGATTTCGTAATATTTTCCTCGGTTTCCTGTGGTCGCGGAAACGCAGGTCAAACGAACTACGGAATGGCCAATTCCATAATGGAAAGAATTTGCGAAAAAAGGAAGAACGAGGGGTTACCTGCATTGGCAGTAGAATGGGGTGCAATTGGGGAGGTTGGATTAGTGGCGGATATGCAAGAGGAACAAACCGAACTGGAAATTGGTGGAACATTACAACAACGAGTGTGCTCGTGCCTGGAAGTTCTAGACATATTCCTTCGACAAAACGAGCCCATCGTTGCAAGCATGGTGGTGGCCGAAAAGAAAAGTGGTGCTGGAGGAGCGGATAACGTTGTGGATGCCGTTCTAAATATCCTAGGTCTCAGAGACTTGAAGCAAATCAGTTTGCACTCGACACTAGCTGAACTGGGAATGGACTCTATGATGGCGGTGGAAATCAAACAAACATTGGAACGTGAATTCGAAGTGTTCTTGACGGCCCAAGACATAAGAAGCATGACTTTCTCAAGACTTCAGGAGATCGCCCAGGAGAAGGAACAAATCAAAGAGGATGGTAGAAAAGAAGCGCCAAAAGACGTTGACGATCTTCCTGAGCCTATTTTGATGCTACTGCGTAACATGGGCGACGAAAAATTGGCTGACCATCCGCTCCTGAGATTGACCAGTCTGGTATCGGAAGAAACACCAACACCAAAAGTATTCCTTATGCCTGGACTTGAAGGAATGAGCCCAGTAATGGAACCACTCGCCGTAAATCTGAATGTACACGCTTTCTGCCTCCAATTCCGCTATGGTAAATCTAACGATCAAATCCATGAGATTGCCAAAGACCTATTTCCGCATGTCCAGGGAAATCTGCCTAAAAATTCTCCATTCACGCTGATCGCCTATTCGTTTGGATCTATGGTTGCGATGGAATTGGCAGGACTGTTAGAAAAAGAGGGAAGAATCGGGAAGATAATAATGATCGATGGATCTCCTGATCTACTGCTCGCCATGGCCAAACAACAACTCAACACCGACTCCGAGGCGGAATTCGAAACCAGTTTGCTGTGTGCCATCATGTCCTTCTATATGCCCATAGAAACCATCGTGAAATTAAAGGTAATGCTAAAAAAAATGGTAAATCCTTATCCATTTTTACTTTTGTGTACGACTCCAACCTTCAGTCCGGTCCTGGATCTCTCTTTTTGTTTGTTTGATGTAACAAACTGCTTTCGACTTTTATCATAAAAACCGAGAACCACTCAATCTATTTTAGTGCGGGTATTGACGTTTCGACATGACCAACATCAAGCTTGATAGCATATAATTATGTTTGCGAAACAAAATTTTTTTGGTTCATGACTTAAAAAGAACCATTCAACATATTTTTGCGCTGTTTTTAGTGTTTTAAAGAGCAATCTGGGAGACATTGAAAGAATATAATCAAAATCAGGGGCGGACTTGCACTTGGCATCGTAACTGAATGTGACCTTGTGATAGGGAAGTTTAAAACAATTTTTTTCAGGGTCCAGTATTTGCTTGCAACAATTTCGAAGAAAGAATGAAATTAGTGATCGACAACTCGCCAAGTAACGCGCCCCATTCCGAAGAGTACCTAAGGGCGGTGGGCCAAGGGGTATGCAGAAGACTTCAAGCCGTTGTAACGTACAAACCGAAGTTTTATTCGAAAATAAAGTCGACGGTGATACTATTCAGACCGACCAGATCTAGTGTTTCAAACATCGCTAACGATTATGGGTTAAATGATCTGTGCGAGAAGGAGGTTGAGATTAGATTTTTCGAAGGGAACCATTTGACGATTTTGGAAAATCAAGAGGTCGCAAACACCATCAACGATCTGATAAACCCTGATGTATCTTCGGTCACCAACAAAGAAACACTTTTAAGTGAAAAGTCATCGCAAAATGCCAAACAAGTCACTGCTAGTTAAACCGCAAAGGAAACAATAAGTTTTGTTGTTAGAAAAATGTACGCTATACACAAAAAAAATAATAATTTGTTTTTGTACATAAGTATTTAATAAATCGCAGTTATG
>EABT15
TGCCTATCCTGAGCATTTCCCTAAAATTACAACATCTCACATCGTTACTAGTTACTCCAAGTTAAATAAGAAACATACCATTTTCCAGTTAAATGTTTTACCTAAATATTCATGCACCAATTATTTTTTTCTTGACCAAAACTAATAATAACCAGAGATCTAAAACATGTCGATTGTCACCGATCAATTCAAGTTACGCACATGATACCTATAATTTTTCCGGTTTTATATTATAAGGTCATATTTGTATTTCTGATGACCTACAATTAACTGAAGTGGCTGTAAGTCCTTGTTGCTGAAAACTTTATGGAAATATTACAATACTGTCTCTGTTTAAAGTCGATGTTTAAAGTTTCCATATTTTGTTGACCTTTGTTTTCAGAATGATT
>EABT16
ATTTGCTCTTGTAGAAAAATAACATCAGATATTAAGGAGCTGAAATAAACGAAACCAGAATTATTTACTGATTTATACTTTTTTTGACTGTATTTGTTCGCTTCTGTCAAATTCCTCTTATGAGAATATTCTAATGCAGTCAAATTGTTAACTCATGAACAAGATAATTAATGTTTGATTGTACGAGACGGTAAATTAATGAAAATAAAATGCCTGGAACAAGATTTCCTAAAATACTTTGTGTTCAAGATATTATTCTAAAATACATAAAAAAATACTATAATTATATATGTATGATTCACAATTAAAATTTGCTTTACCAGTCACATATCAATAAAAACGATGGTAAGTGGTCATTCATAAAGTACGTCACACCAATTTCATGATTTTTTGACCCTTTCCCTATCCTTGTCATAGTTAGTCACATTTAGAAATTATTAAACTAAAACAGCAACTCCAAAATTAGTTTTATTTCCATTTAAATTATTTTTTAATGTAATCAACATCAAATCAAACATTTGAAAAAATTAACAAAACAGCAAAA
>EABT17
GACAAACTTACAAAATCTTTTCAACAATTAAACACAAAAGTATATAAGTAATAGATCAAAGTGAGCTTTCTCTTTTGCTGTAAGCAAAGACAGTTGACCTACGACAACAATGTTTAGAGAAACTATGCCGTTTTATTTTACGAATGAGTAGAGACACCTTTAATTGCTAATAATTCGTCAAATAAAAAAATTGAAAAAAAAATCTGAACACCTTGTATGATGTGAGTTGATTGTCGACTGCTAATTCTCATTTTGTGGTTGACGAGGATGATGAAGAAAACTCGGCGTTGTTGATAGCGGTTTCGTTTTTAAAAGCTTTTTCTTATTCAGGACGCATTCGGTGGTGGAGAAATGATACGACGGATTTGATTTAACGAAGAAAAAACGCCTTAGGGACTTTCGAAGGCCTTTAGAAATTAACGCTTCGAGCTTTTTG
>EABT18
ACTAAAAATGACTGGACTTTTAAATAACTTTGAAGGTTAAGGTAAACTTTTGTCAAAACTTTTTAAGAAATAATGAGAACAAATTAAAATATTCTATTGCTTCGACATAAAAAGCTCGTCCTGTATGTGTTCAGATGTATGCCCGTAGATTTTTTGTTTGTCCACTGCATATTCTCTTTAAGAGTTATTTCCTGAGTACGGCTCTAGTTTAGCTCTGATTATTTAATAATTCTCACGATTTCATTCAGCAGTGAAAATCCCAAAATAGTGCATTGTGCAATAACATGAGAAAGTGACAGATTCTGATGAGCTGGAAGCTGAATAGGATCGTATGGAATGCCATGTTCGCACGAGAAAGAGTGAGGAGATTGCTGCTCGAGACGAATACGAGTTGAATACTCTCGGAAGTGTTCCAAACTCACGGGTATCTGACTCTGTAATTTCCTTAAATGTCGGACACTGCATTTTATACAAAGCTCGCTTAAAAATACACTGACAATGAGAAAAATTGATAAGTAGAATTATTTCGTTTCGTATGGTATTATCATTGCTATGTAACTATG
>EABT19
TATGTCTATATTGATGTTGACGTTTGCTTATCAGCATTGTTATTTCAATTGCGATTGATATATAATATAAAAATAAATTATCGAAAATGGCTACCGATACTCCCGGGGTTAAGCCTATGTCCATAGCTGGTCGTTTTGTCAGGGAAAGGGAGCGTCTATTTGGCATGACTGACGAAGATAGAATGTTGCGAAAACAATGGTTGAAAGATCAAGAATTGGCTCACAATGAACCCCTTGAAAATCCAAAAATGTACAAATTTCGTCACAATTTCATACGAAGAATCTATAGAGCCCCATTGAATACACTTGGCGCTATTTTAAAACCAATTTTAGGAAAAAAAAGGGCTATGAAGATCCGATATTTCTCTGGAAAAATAATTATTGGAATTATTTTATTGGAAGCAGCAACTTATTATTTTAAATACAACAGTCACTCCTGGATACGGAAGGGAGGATGGAGAGTACTTAAATCTAGAGTGTCAGTATTACCAGGAGATCCCTGTTATCCCGATGCCAGTTGTAAGGGATGCTATGCTGATTTTGGGTTTTTAAAAAATACAGTGAAACTGAAATAAATTTATAAAAAACTCATCAATCTTAACAACGTTAATTCTTGTTTGATGAATTCAGTACAATATTACTAATACATTACGTAATTCTTAATTGAGG
>EABT20
CGCTGAGTTCAATCGACGTTTAATTTATTTCTAATTAACATTTCAGTTGTTTTAAATTTCTCTCGTTTCTAATTTATGTTTGTGCATAAGTGTATGGCATATCGTGTACAACAAACAAATATATCTACAGTGTGCCATACAGGGCGACCCAAAAGTTCGCAATATGCTCATTATTGGGCTAAACTGAAAGATTACTCAAACAATTTATTAAACAAAATTCGTTCCCTATCTTAATACAAGATCGTCTGTAACATCTAAATTTTGGACCACCCTGTATATTTCACTATTTATTTTTTATATTGGAGTTGTGTTGTGTTGTTATATTTGAAAGATTTTCTTTTGTG
>EABT21
GCCCTCTAGTAAAAAAGAAAAATGTGCATAGCAAGTTTGCAAAACGTTTATCTAAAAAATTTCCTACCATTAGTACTTTCACATTCTACTATCTGAAACCCAAAACACAAAATGAGAAGTTAGAAAAAAGAAACCATTTGTATTTTCGTTTCGTTGCTTTTCAAAAAGTCGTACTATTAATTACCGTTGCATGTGCTTGTTCCGAAAATTCGAATTGATGGGACAATATTTATCAATCCAAATATCGAGTTAGGGAAATTATTGAGTAAATGGAGTTGAGAAATTCGAGTTAAACGGTTTGGAATAGATATAAGTAATATCCATATAAATGAGTTTGAGTTTCAACAATTGAAAGTTGCTCAAGAACTAATAAGATTTGGACTAGTAAATGCTTACATTGTAAAATACTTATAATACTGACCTTAAAGTTTTATTTAGAATTCAAAAATATAAAAAAAAGGTCAAGCTAGCATGCAAAATCGTGAAATAATACGCAAGCGATTTAGTGCGTTTTTACTGTTAATTTAATGCTCTAAATAAAAATATAGTGCTTCATTCTTTATATAAAAGTTAAAGATGATTATAAATGAAGGCTCAGATAGTTTGTTTCCAAAAAAAAATGTAAGATATAATTTACAGCTTGTGGAAGAAGTACGTTGTCAGCATGCGCTCTTACACCCGATACGTTGTAAAATAATGCTTTCTCCCCTTAAGCATCCAGCAATCTAGCTGTCACACCTACACCGAAAAATGATTAAAATAAATCAATAATTTTGAGAAATGTTGCTAATATAGTAAGAATTCTTACTATGACAAAAAAAATTGCTATTAAAAGTGTATTGTAACATTGTGGTCGTCCCCAAACAGTTTTTCACTGTAGCGGTCTAACTATTTATTTGTTTTAAGCATTTTTCAGTGTGACAGCTAAATGTTCGAAGAAAGAAAGCATAATTTTATAACAGTTCGGATGTAATTATCCATATATATTATAGTTTTTCCAGTTATAGCGAATTTACTTTTGGAACTAGTTTACTGAGAAGTTTTAGCGTCAATTGCTGCCTTATGAGGATTCACTCATAATCACCAATTCGTCACTTCGTCATAAGGAATGGAGAACTAAAATTGTAATTACAGCACTAAATTAGAATGAAATTTTCATGTGAATCGTGAATAGTGTGCTAGCCTGACAGACATAAAATGTATAATTAATGGTATAAGGTTTTACTTGTTGAAACTCCA
>EABT22
GTTGTTTCAATTACAAAAGTAATTTAATTAGCTAATTAAGGACTTTTCCAATAATTTAACTTAAAATATCGGACTTGTGGTTTGTTTTATGTGAATGTAGGTATCACAAGCAGGCAATGACAAAAATAAACAAAAAAAAGTGCTAATAAAACGCAGTAATATTATATCTTTCACCCCCTCTTATGTGGATTTATTAAAAGAATCCTTATGTTTCTTCTAGTTTTTCAATCATGTTTTTTAAAATAAATGTATTTGGATGTTAATCGGGTCATCTAATACTATTTACACTTCACCCTTAAGAGGGGTTTAATTTTGAAAATCTCTTGTTTAAGGAACATCTTTGCAATACTTTAGTTGCATAGCACTACCGAGAAAATCAACTAAATGACTAAAAATTGAAAATATGTGCCTTTTTTTGTATCAGATATTTAGCTTTAAATTTTATTTTTTGTCATGTTAGCGCGG
>EABT23
GAAATGTGTCTGCATGTTTAGATAGTAGAATTCTTTAATACGTTTTGGCAAATGTTGACTCGTACGTCACATCCAGACTACAACAGTACAAGTCGTGTTAGAGACAGATAAATAATTTATCGAGTGTTTCTCAATGTTAGACAATTTTGTCTTTAAGTTTAAACAAAAAGACCTGCTGTACATGTTTGCCAAAAATGGTATTAGTTTTGCGATTTCTTGTTCAAATTTAGCTTTCATTTGCATCTGTCTGTCTGTGTGTATGTCATATCCGTCTCAACCTTTCATTAACACAAGCAGTATGATGAAGCTATAATCACTAAAAACTGAAATGAGATTCTTGAAAAATACCAGGTATTTTATCTTAAATCAGATCTTCTAT
>EABT24
TTTATTTCCTATACTTATAACAAAATATCAGAATTGATCACCTGCTATATATCACCTGCTATAAATCAACAATAGAAGAAAAGCTTGTCGTCTATATGTATTAAGTGAAAGCAAACTAAAAGAAAACGCAAATTTGGTAGAAAGTCTGTACTTTGTCTACACTCCTAAACTATTACTATTCACGATTAATTAACGAGCTGTTGTGTAATATTGTAGGCTCACGGATAATAACTCCAATTGGGCACGTCATTCTTTTTAAAAGCAAAACCACTGTAAAACGAATATAAACATGCAATGGTATATAAATTATGTCAAAATCAAAAATAATTTATTTTAATACCAATAAAAAAACTGAAAATATAAATGTTGTAGCCAAAATTGCAATAGTTATAAATGAACAGAATACCTTTCGAAGGTTCTAGAGAATCAAATTTTTGCAAGAGCTATTTAAGATGAGAACTGTGATTTATGTTATTTTTGGTGGAATCATATTTTTGTTTCCATTCTCCACTGGTACTGAGCGGGTAGATGATGCGGGGAAGACTAAGCTTTCTATGGTTCAACATCGAGGTGTCAATCAAATGTTAGGTAAAGAAGGTCATCACGAGTCGGAAATTGTAGAGGCGGTTAATGTAAGGCATCGTTCGAGAAAATCAAAGACCAGACGTAGTAGAATAACCGTTAAAGATGCAATAGGTTTTTTGAAATGGGTGAAAGCTGAGGTTAAAAGGTCATTGCAAAATTCTGGGATCGTAAGCAACGAAAAACTTGATAAAATACTGAATTGGTTGGAAGAAGATACAAAAAAGGCACTGCGAGGCCGCAGATGCGTAAACGCTACAGTCACTACCACGATTAATAACTACTATATTATTAAAAGATGTATGCATTAAATGCTTCGATTAAATAAAGGGATATCTG
>EABT25
AATAATCAAAATAAATTAAATGGAATTAAGAGATCTCTCACCAATAAATTCAAAATAAAAGATTTGGGAGATGTGCATACCTACTTGGGTATTGACATTAAATATGACCGTAAAGATGGGAAAATGTCCTTAAACCAAACTAAATATATAAAATCTCTTGGTGTAAAATATAATATAGTTGATGCCAAAATGTATAAAACTCCAATGGAGGAAAATCTAAAATGTAAACCATCACAGTCAGCATGTGAATATGTAGAGTACAGAAATCTAATAGGAGCATTATTGTATATCACTAGAGGTACAAGACCTGATGTAAGTTTCAGTGTGAATTACTTGAGCAGATTCCAAAACTGTTCTGATGAGACAATGTTTAAGTATGCTCTTAGAATTCTAAAATATTTGTATTTGACTAAAGACTTAGAACTAACTTTTAATAGAAATT
>EABT26
GGGATTTACCAGATATTGCAGGTACCTAGTATGAAAAGGGTTTAAGAGAAAATAGAAGTAATGATTTTTAGGTTTCGAAGACAATAAGTCAATTAACCGAAGAAAAATCAGGAAAATTTATATAGCTCGAAATAAAAAAATAAACTAGAATTCGTAGACCGGCAGAGAAAGTAACGAAGTCGGGAATATTTCAATTCTGTACCTGGCATAGATACATTATGCAGATCTTTAATAATTTTGAATGAATAATACGTAAATAGGTACGTTGGAAAATCAACTTGCTTTTGTTTTGCTCGATTTCCGACAGACTTCCATTTAACTGTTTTTTACTAAGAAAAGAAAAAGGTTTTCGACATAACCATACAAGAAATGGAAATTTAACGAAATATCCAGCTATTTATCTACACATT
>EABT27
GGACAAACGTCCTTGGTGTTCCTGTGCAGAGTAGAATAATCTATTTTGATAAGACAATGGCCGAATGTGATTATATAATGAGTGACGATGAAGATTATGGATTAGAATATTCAGAAGATAGCACATCCGAACCAGATGTTGATTTAGAAAACCAGTACTATCACAGCAAGGCAATGAAAGAGGAAGATCCTGTAGCAGCTCTTGCAGCATTTCAAAAAGTAATTGATTTGCAAGGACCCTTTAAAGGCGAGTGGGGTTTTAAAGCGTTAAAGCAAATAGTCAAGATTAATTTCAAGTTAAAGAACTACGAAGAAACCGTAACGAAATACAAGGAAATGTTAGGTTATATAAAAAACGCGGTAACCAAGAACCATGGTGAGAAATCGATAAACTCCATTTTGGACTATACGTCAAGCACAGAAAACATAGAAGTGTTGCAGGGATTTTATGAAACAACATTGGACACACTTAAACACACTAAAAATGATCGATTGTGGTTCAAAACGAACGTGAAGTTAGGTAAGGTGTTCCTCGAACGACGAGAATTCAACAAGGTTGCCAATATCGTTCGCCAATTGTACCAATGTTGTCAGACGGAAACGGGTGAAGACGATGTTTTGAAAGGAACACAACTCCTCGAAATATACGCGTTGCAAATCCAAATGTACACGGAGCAAAAGAACAACAAGCTTCTCAAGGAGTTGTACGACCGCTCGTTAAGGGTACGTTCGGCTATACCTCATCCGCTCATAATGAGCGTCATTAGAGAGTGTGGCGGCAAGATGCATTTACGCTCGGGAGACTACGAACAGGCGTACACCGATTTTTTTGAGGCGTTCAAGAACTACGACGAGTCGGGCAGCCCGCGTCGTACCACTTGCTTAAAGTACCTCATACTAACTAGCATGCTGATGAAATCGGCAATTAACCCGTTCGACTCGCAAGAGGCCAAACCGTACAAGCTCGACGCCGAAGTTCAAGCCATGACCAATTTAATTACGGCGTATCAAAATAATGACATGAAACAGTTCGAGAACTATTTCCAAGAGAATAAGGAGTCACTACTGAAAGACCCGTTCATATGCGAAAATATCGAAATACTACTTAAGAATGTGCGTACTCAGGTGTTACTCGCGCTCGTTAAACCTTATAAAAAAGTAGCGTTATCTTACATTAGCCGTGAATTGAACATTTCCGAGGACGAAACCGAACACGTTCTTATTTCTTGCATTTTGGACGGACTTCTTAAAGGAAGAATAGACCAAGTTAACAATGTTTTCATCAAAAACACCGAAAAGAACGAGGCGCAACAAGACCGTTACAACGTTCTTAAAACTTTGACCGATCGGATTGACAAAATACATCGGTCTTTAACGGAATAACTTATTGTTATCTATTTAAGAAAACAGTTCGTCACATTTAGAATTAAAGTTCAGTTTTTTCATGTTTACTATATATACCTAAAATGATGCAGGAAACTATGCAGTATCCAAAAACCGTTAAATAATACTTTCGTACTTACTAGAAGAGTTCAGCCTATTGAATTATTATAAATTCCACGATTTTCGAGAGATTTCTTTAAATTTAAAAAAGTAATACTACGGTCAAAACACATAAATTTTTCGCTGCATCAGAACTATTTTTATTTTTTAAGTCCAATAAAAAAAAAACTACAATTTAATAAGTCATTTCAATACAGAAAATAAATGTCTAGTTAGAACTCTCACTTTTACATACATTTTCGAACAACTATCGAACTTGAAATGATGAACTTTCAGGAGCTAGCATAGGTAAATATCTCGAAAATTGTGAGATCTTTATTAAGACTATTTTACCTTCAGCAGACACTGATGGACTAATCCACTATTAGATAATGGACTTTTTATTATATAAACATTTTAAACCTCTTGTTATTCCTTGTATGATATTTATAGAAACAAAAAAATTTTTTATGCAACTGTAACCTTACTGTAACTGAAAATATATATAATAAGCAACGCATAAGCGTCTTAAACTTTTGACATATTT
>EABT28
TCTGTAGCAAGAACCATGATAAATACGAAAAAAGTACAGTGACCATTTTTGTAAATATTTAATTTAATTTTCTACTAGAAAAGCCTCTGACAGCATCTGCAGGGACCTATAACTCCTACAGATAAAAAATGTACAGTGCTCCAAATAAGCGCTTAAAGGTCGACAATAGGAAAAATCCCACTAGCTCGTATGAACAAAAAACATAAGGGTGTAAAGTTAAGGAACAAAATAGAATAGAAAATTCAATTAGATTCGCAGCACAAATCAATAATTGGGTATTTTTAAGAATTTCCTTTTTCGAATTGACCTCTACATGTATCTGAACAAGGTACAATTTCTTAAAATCCTTGTACTTGATATATTTTTTTTAATATCAACTAAAACCGTGTTCAACAG
>EABT29
GTTCCATTTTTCATTGACATACGGAACCCTGAGAAAATTAATTGAGATGTACAAATTAATTTTTTCTTTTGATTTTGATACGTCCTTTTATGTAAGTCTCAAAAATATTTAATCAAACATTTGTATTACTTGTGGGGTCTGTTTTGAATGCATGAATGGCTTAGACTCTCACTCATTGTCAGTAAAAACCCCAGCAATTACTTATAGCAGACTGTTTTAAATAAGTTAGTATCTAGAAATACTAGAATTAAGGAAAATGTAGGTTACATAAAAACCACTTAGCAATAATAAATTACTGTTATTTAGTTCTTTGCTTCATAAATATACTTTGGTACTACACTTATTTAAGTGAATAATGAAAA
>EABT30
GCAATTGAGTAGTGAAGGTTGAGCAAACAATGCCTGTTTAGCCGGAAATTTAATTTATTTGCCATTTAAACAATTGACTTTTATATCCTGTTAAAGATGTGTTTGTATTTGTGTTAACGGCCATTACGTACAATGCTTTCAGTGTAATAATCATAACAACTTAAGAGATAAACATAAATTTAACGTTCAAGCTACCGAATTTTATTGAGGAACATTTATAATGGAAATTTTTGATACACCTCTGCAAATTCTGATCTGGGTCGAATTATATACGTAATGGAATCAGGGTCACACTGGGTAGCCTCATCCAGATTCTAAGACCTAATTAGACTTAAATATTTTAAAGCGTTGTAGTTCTGATTCGATACAAATCAGGTCACTTAACTCGATCAGGATCAAAT
>EABT31
GGTTATCTATCAGTAAATGTGTATTCAGTTATTTATTGTTGACTGAAAACATTACAAAAGTGTAATTGAAGAAAACAATTTCTGTGTTTATTAACTTCTACACGCGGCTAACTACACGGGTGCTAAACGATTTTGAATTTTCTTTTGTTCAGGACTACGGTGATATAATATATTTTCAATTTATTCCAACCCTACTCCATTTAATTGTAAAAGAGCTTTTTCTAATATAATTGCTTGAAAGGTTTAACCGTGTAAGTTATTTCTTAATTTCTTTTAAACAAATTGAATTCCAGCAAGTTATAGTGTCCTAGAAGGATATTGTAGCTGAAATCGATGTGCTTATGTGATGATCGAGGGTATATATTAGAGGCGACCGTTATGAATTTCCCTAAAAATAGAACGTTTTAGGGAAAGTTTAAAAAGCACTTATCCGACCGCTGACAGTTTTAACATGCAATTTTTGAAATATGCTTTTGGCAGGTTTATTTTGGTATTTTAAGTGCCCGATCGATTGATA
>EABT32
GAATTTCGTTGTAGCACTCTAGGCTCTTTCTGTGGATGTCAGAATTATCATAGGAAGGAACCACGTAGGAACAAAGTAACTACTATCATTTTTTGTAATTACTTTATGTAATTAAGCGCTGATCATAAGAACAAAGAATAGAAACGAAACTCTGGCATTCATCTACATAGCAATGGCTACAAGCATGAACTCTGAAAATGGTACAAGTCTTTCTTTGGGCAGTCGTGTGTAAATCCATCTAGATCCTGAAAAACTTGAACCAAATCATTAAGTAAAACAAAAAAAAACATTAATTTTCCGCCCTCACAAAGATAATGAAAGAGTGGGTTACTAATCGCGTAAAAATTAA
>EABT33
TGATAATATATTAACATTATTTTACAATACATACAAACATACAAGCGAACCTTTAGTCTTAAACAGAATTATACACAATTGTACATTTTAGTTACATATAGAGCAAATAATTAAAATCTAGAGCCATCTCAGATGGCAATAAAATGCGTTTATGTCTCTCTCATTTAAGTATGACTTTCGTGTTTTGCTTTTTGGATATTTTAACAAAGCTAATGGTAACCATTAATGACTAAATAATTCCTAACTAAAGCTACAGTTACGTATGGCTGATGTATAAGACAAGTCAGTTATAAAGAAAAAAAATCAACAACAAAAAAACAAACCTGTAGGTGATACAAAACTAAAAAGAACCGCTCATATCACCCAAAACCAATCTATCTTCCGTTCAATCTCAATTATAATAAAAATTTCATCTCGTTGAAGGAGAGTGTTTGTGATTGATGCCAAATATATATATATCCTGCTCGAACATCACCAGCTGTTTAGTAAAATTCGTGATCGATTAATTAGGAAGAAACAAATTGATGGAGCACATCACATCGACATTAACGATGCCAAATGTGAAGAGCAATCAATAAATTATAATTACACAGTATAACTAGATAGGTCCGTTATTAAATTAAATGAAGGCTTTCGCACATTCTTCCCGTGATAGAAACGTGATGACCTTCAGATGGTGATTTCTGCTTCGACAGGATATATCACATATGCACGTGAATTTGTACATTTCCTAATATTGTCAAAAAGTCGCCAGATCCCTATGCGTATAGGTAACTATAAATAGCCATTGCACTAAAATACATAATTTACTACATTATTATTAGTTTTAGGAACACAATTCGTGATTCGTGAGCTATTTGAACATTAAGTGAGTTAGTGGTACTTAATCTAAAAATTAGTAAGGTAGTGCTTTATTGTGACGTACGTGAACTAATCGACAGCGAAGCGGCACGTACGCCACTGTATTTTTTTTATTTAAAGACGAAATGCTGCAAATAAAAAACAAATCTCGAAGATCCGACACCTCATTATTGAATCCGGGAACAGTATTGTCGAAAACGCGATACGAGTGAGTTTGCTCAGGAGTTAACAGGTTCGTTATTCGTTGAGAAATACCTTTTTAAGGAACAATGACTTATTTAAATAAGTGAGCGTACTGTTTCAAATTTACAGCAAACATTAGAGATCATGGTATAATCGCAATGTGCCACCGTTGCCTTTTTTGTACCTTAAACTTCTATTATGTAAAGCACTTCACGAAGCAAACCACCTTAAATTGTCACCAATAGAGAAATTAACATAATTATCAGCATATCTATTGATTTCTTAAATATAAATTTGAATGAGCTCGTTGAGAGAAATGTAATCCGTTTTCTATTAGGAAGAAGAGGGAGTCGAAGAGATATAAAATGGGTATTTTGTTTGACTTGAAAAAGTGGACTGGGAGGGGTTGCTGACGTCAAGTGTGCGCACTTTTGGATTCAGTGCATTATTATTTGAGCTTTGAGCTCCTTCACGTTGTAATGATTTTGAATAGATAACTCATCTGTTTTGTCAACTTTAGGTAAACAACTGGGCACCACAATAAGAAATAATAGTTGTGCCTCGTTTGGAAAGAAAGTCTATTTTCCGCTTCGGAATTTTGCCCTGATTGACCCTTTTTTCACCTGTTGTTGTTCATTATTTTACGCTGCATCTAATTTTATATATGGAGAAGTCAAAATGAAATTGCCATTTTGTTATGCAAAGGAATATTTTGTCTAAAAAGTGTAGTGTTATGACCATATTTGCATGTAAGCCTAGCGGTTCTGTGGTTTTTCTTTGAGCTGTGGCAAACGGAAAATTAATAGCGCAGCAGAAAGGTTAAGAGCAGGCCAATAGGAATGCCGTATTTAGCACCACATCAAGTGTCAGCGGAACGAGCCAACGTGGCCAAGTCGCGAGTTCGTAATATAGATGTCGTCGTCATCGTGTCGTTTCTGTTAGGTTCCGTCGTTTCGTGCACGGCCAACTGCGTTGTAGTATTTCGTGCTCTCGTGTAAACATCTTGGGTTGTAATTCACGCCGCAGTTTCGAATGGTTTTGTGATGCAAATGCGCCCATAAGGAAACACGGCTATTACATTCACGCCTACTAGATTTGTTGGACTGACTGCACATGGCCAGCTTGATAAAAGACGGGATTTATATTTACGGCTCCGACTCACTTTAATCTTACACGGCCTGTTTGCCGATCGCATTTTTTTTTATTTGTTTCTTTTCTTTTCTTACCTTTTATCCTCCCAATCAACTTCCGCGTACTCTTTTTTTCTGTACTCGACATTTACTTTCCAAAACTAATATGTTTTACTCTCTAACTGGATAGCATAACCTCACTTATTCTCAAAATGCTTTACTGTTTTCATATTTTTTGTCAATGACGTAATGAGAATCTACACATGCGGCTATGTTGTCCTGATGCTATGATACTAACACTTTTTTTCTAAAAGTCATCGACTCTTACTGAGGTATAATTGCAAGAAACCTAACCTCACTTAGCATTTTCATTTTGGGGTACCTAGTATGAATATTGTTTTGAAATCTTCCTACGACTTGATGGCGGTTTCATACATTCCTGAAATGATTTGTAGTGCCCTAAGCAATTTAATATGTTTCTATCATCATTTACATTTGTTTGCATATATAGCGCATCCACATTCGCTTATTAAAACAAGTTTTGTTCGTATGAAAACAGACGTTTCGAGCAATACAGGAAGCAATTTGTAAAGTCGCGTTCAGTTTGCTCGTTAATAATAAATATGATATGTGGACTGTGTGTTAGTTGCCATCAATTTTACACCCTGTATAAGTGTAGCATAGTTGGAAACGGCTGTTATAAATGTCGTTCACGGTTCTTGACTTCCTTATTTGGTCCGCTTGATTTCCGCTACGGGTTAAATAGTTTCGCATTTTTGAACGTCATCGGCGGTATCCCTTGTGAACCGTACAGCTATCGCGCTTATTGTATTTACTAATGGACCTTTCAACTCGCTTCGCCTTCTTCCGAAGAAGCGGCAAACAACAATACACGTTGTTCATTATTTCATTTAGTGCTAATTACAAGAACACTGTTCTATTTGAGAATTTAAACTAATTGTAACTGCGAGCGTTATCTGCAACCACAATCGTTGTTTACTACCCAATTCACTTTACTTGAAAACTTTCGTTCCAGCGAAAACAAGAGAAAAATAGTTCTCAGAATTTATAAACGGCAATCTTATCTAGAATTCCTCACATTTAGAAAAGGCAACACAAAGAAAACGAAATATTATTAGGTTGAAATGCGCGTCGATTTTAATAAAATTCAGTTGCCTACAAACTAAATGAATAGATACATCAAGATTTCTGAAGGCTGCACAAATCAGTTTATATTAAATGCGAAAGAAAAAGCTGGAAAAATAGAGTTAACTGTCGCTGGATATTTATGTAAAGTTGTAGTTGTATGAATGTATGCTATTTGCACTTTCATGTTTTCATGAATGTGTAACATTAGTGTAAATTAATGTAATAATACCAGGCAGGTAGTTTGTATTATTAGACAAGAGCATTTCGACTTAAATAAGAAAAACTAGGATTACAGTTATATTAGAACAGAAAGCTTTGTGAAAAGGTCAAGGCAGGTATGAGAGAATTAGAATAAATTACTTTAATGAGATATATACTCTACAACATATGTCAAAATAAATATATATATTTTCGTTCTGGAGCGAGTTATCTGTTGCATGGCGCACTCAGTTAATTCCTTAAGAATTGTATTCATTAAACAGGAGCCCAACAAAATTTTAAAAAATTTTTGTTGCCAAGTATTTTCGAATTAACCAGTTAACCAGTGTGCTTCTATTCTTATCGCTTTCTCAACAAAATTTAAAGGAGAATATGAAAATATTAGGTTGGTGCTCCAGAAACTCTGCTATGATGAGCATCAACTTTCTGTTTGTGTGGAACTTCTTACTTGGGCAAAAAAGTGGGTACCATCCTGGTTTTATTTGATTGTGGAATAGTAGGAAGAAGCAAGATCTGTGGAATAGGATTGATTGGTAAATAAGCCAAAATATTACTGCATCACAATGATCCTGGTTTTATCTGACTGTAAGATAGTAGGAAGAAGCAAGATCAGTGGAATAGAATTCATTAGTTAACAAGCCAAAATATTACTGCATAAGAATCAGTGAATGCGTCTAAACGAACCATTAGTAGACCAGGAAAAATAATCATTCCCCTACTGCTTCACATCAAATTAGGACTCTTGGAACAATTTGTTAAGGGTTTGGAGAAAGATGGGGATTGCTTCAAATACTTTTGCAGATCGTTTCCTGGGCTATGTATGGAAAAGATAAAAGAGGGTATTTTTGATAATTCTCAAATTCGCAAACATATTGAGGACTCTAATTTTGCAAATCACATGACGGCTGTTAAAGTTTGGTAATCCCAAAGCGAACAATTATGAGGAATTGATGCAATAGATGTTAATAAACCTTAAAAATTTGGGCTCTAATTTTTACAACCTCTTTTTTGTTTTAATACTCCTATGACTATAGCGCCGAGTTACATTTATTAGCATTAAAAGCAGAATTCGAAACTATCTCTCTTTATTTCCACGATGGGTTAACTCAAACATACGTAAACTCCAGCGGCATTGGAGATCATTAAAAATTTAAGAATACTGAAGGTATCATGTAGGTATTTAAGTCTATTTATGACGTTGATACTTTGTGGTTCTAATGGAAAGACGAAATTTCACGTTTATCTTTTACTTTTCGTAATTTTGCTTGAAAGAGACTGATTTAAAGGCGGAGATAAATAATTGAGCAGGTTCGTTTGATTGACCTCCCAGCTAATTGAAAATGATTTATATGACACTAAACGTTGGCAACGTTTCACTAAAAGGTGACGGATCACGATTTATAGTTGCGACTCGTGGTTAAAGTGCATGCACATTGTCCGGCCGGTGGTGTAGTGGTTGGATGAACAATTGGTAAAAATCGCGCGGCATGGTTTCGATTTAAGAGGATGTGGGTGTTCCCCATAACCGTCTAACTCGCCCGCGGCCACGTGGACTCCAATAAACTATGCACGTCTCTCTAGAAGTTTTGCATTAAATAACCATGTCCCGATCGTAGCTCTGATTGTTACTAGACCCATTAACGAGGCTCCTCCGAGAAACGTCGTCCCCTAAAACTTATACCAGGTATGACAATTAAATTTTAAGACGCAACTATATGGGAAACGCTGAACAACCGAATGGTTAATAAATACTGAACAAGAGTATCAAAGTCTATTCTGAAATGCTCTTTCCCTTTTTTGAGCAAGTAGTGAATAAAGATGATCGATTACTTTATCAATAACATGTAAAAGTATTACATTACTATGACAAAAGGCACAGATAATGGTGTTTATCTTCGATTTCCACTATACAAATTTTTTTGATGAGTTCATCTGTATGAAATCGTTATGTCTTGATTTTTGTTGTGGTGGATCTAAATGTGATATTTTTGCGGTAAACTGACTACTCTGCTCTAAATAAACTTTATTTACGAGTAACGAAGAATTTTAAAGACAGTCAAATATTCTATAAATTATTATCAGTGATGTCTAGATCTTTGTGTGGCATACCTCGTATGAAGCTGTTTCAGTTATTGAATAACTATCTGCTTTATCTGCGGCACACTGAGAATATGCTTACTTAGAAACATCAATCGCATTATAATTTAGTTATCGGATTACGCGTGCGTCGGTCTTCTTATGCTTGCGATCTACTCCGCCTGACTTCGTTTGCATAACTTACAATAAATTTGCAATTGCTTCATGACGAACGGAAATGCAAACGTAGAATAACTGAAGATGAAACGATTTGCCGTAGAGAGCTGATTGAAATCGAAGCGGAGATCTGCAGGAATCGACAGAACGAAATTAAGATATTAATTACTGCTTAATGCACACACACCAAACGATTCGAAGAAGGTAATTTAAAATCAGATTAATCGATGAATTATGAGAAAAAACTTTGTCGGATATGAAGCGATGAAGAGAAGTAACAGAGGCAAAGGTGAGAACAAGGAAAGGCAGCCCCACCACCGATTGAGTGTGCTTCTTGAACTGCAGGTGTATATGAAGAAAAAGAAACCAGAATGGTTAGAGCATAATGCCTTGGCGTTGTGGCTGGTTTTTATTAGATTTTTAGGCGTTTTATAATGTGACAAGAAAGGCATCAACAAGTTAGATGATTAATAGGAGAAGCGTTAGAAGGATGAAGAAAGAAGAATATTAACTTCTTCTTCAATTACATAAAGTCACTGAAGAAAACAGCGATATTGACATAACTCCTGACGGTGCAACATTCTTGTGTTTTATCAAAAACACAGTTCGATTTTTTAAGTTTTAACTTTGAAATTCGTTTATTACCTGAGGTGTGAGGTTGAAAAGATAAGAAGAAAGAAGGACCTCAAACTGGCTTTTCATGGAATGTAACTTTTTCGAAAAGGATACGATTTGTCACAGCGAAGATAATTGAAAAAAGTTAATTATTTCGAATCAGTTTGTCGAACACGAGAAACATTGTAATTATTGACACAAATGCAAAGATAGTGGGGAACTTGAACACATTTTATTAATGAAGTGGAAGTGTGTGTTTGTGGCAGCGGCATCGTCACTCAGTCATGGTTGGAACCGATTAACATTATCGTATAATTGTTATGGGCTTGGTGAAGCTCACAGACACGGTGCGAACGATGTGTAGTGCGACAACGCAAAGCGCCGTATTCGCAATTTACGCCGCTTATAATTCTTATAACACTTGTTTACCTACGTTAACGACGCCATTTATCGAAGCAATGGTGCAAATTTAAAATGATGGTTTTATAGAGATGCCTTTGGTGATTTACTTAGGGAAAGCTGTCTACACCTTCGGACACAATTAATGACAATATCGTATAAACGCTTTTAACGTCTTGTTTATGTACACGCTCCTACTTATAATTTTAACGTTATATACTAAACGAGTTCGGGAACTTTATGACATCGCGGGCCCGTAGCAATTGCCAAGCGCCTCACACCGGAATGAAATAAGGAAAGGCACCGTTGATGCAAGACATGGCGGAAATAGATATCTGGACCGTTTGAAAAACGGGAGATCATAAATAACAGCACGATGAATCCCGACTAGAATTTATAAAGGGCATGCCGCATGTAGCGTGAAAATCCCACAAAAAAGTGATAATTTTAAAATAACGATTGCCTTATGAGTTTTTCAAGGGGCAGTGGGTTTCATAGTAGAAGTGAAACTGCAATGGACAAGTGGAAAAACTGATCGCAACAAAATTTCAAGTGTTACAGGCCGATTGTTAATTTACCTGTCCAATTTGAAAATTGTGTTGCGATTGGTTTTTCAATTGTTCGTTGCCATTCGTTTTTACACTTGTCCGTTGAAATTTCACTTCTACCATGTGTTCAAGCGCACATCTCGTTTTCACTGGTTTACTGCAAATTATGATTTAGTT
>EABT34
TTTTGTCCGGCTCTGTTGTAGCCGATGTACAAAAAGACCGGGTTGTGAAAATCTATTGTATAAATACAAATGATTAGATTCTATGCTAACGGAATCAAATTTAGTATGTACGCTAAACAATAGATATATTGTACACGGCGTTAGGGTGAGTTTATTTTATAATGGCTTGCAAGCTTCTATTTTTACTAGACATGACACTGGCGCCGTCATAACATTGCGTAAGGATCGGAATGTGGCGACACGACGCCAATTAATTTTTGTTTAGTGTTTCCAAAATTAGCGTTGCCAATCCTCGAGCGTTTCTAAACATTAAACAGTTAATAAAACTAGGTAATCTTTCTACTAATTAAGTTTAAGACAACCGCGTAACTAATTGTGTATCCATTGTAATCCAGTAAATGAAAATTCTTGATCAGTCAACAACTGGCGTGAACTGTATTAGTAAAACTCAAAATGAAATACTATCCTTGAATCATTATTGTATTTATCCCCTAACAATATTTTATTA
>EABT35
CACGCTTTGAAACGTATGTATTAAAATATAATAGAAACTTACAAAGTTTATTAAAATTACTCAATTCAGTTAACGCTAAAATATTAATCGGATGAAAAAAAATAATATTTATTACATAATGTTATTTCGCGAATCACCTACACGTTATTATCTTGTAATTAATTAATTGTTTCATTTTCTATAACCGTTATTTCTAACTTCGATCACCACAGGTCCACTTCTACCACTACTTTCGTAGAAACCCTTCCTTTCGTAGGTCTCGTAACGGGTGGGTTGTGGGGGCGGCGGTGGCTGGTACCTGGAAGTACTTTTTGTGACCATTTTCTTTTCTGTCGATTGAATCGTCTCCAATCCTTTGCCCCCTCTGGCCGGGAGAGTTTTCCTACTAAAACTCTCCACCGTATCTGTAACGGTTGATTTGTTTTTATCGTTGTTTTCGGTTGTTGTATGATAAGTTTCAGAAAAGTCGGTGCTTGAGTTGCTGCCCCTCCTAGTAATAACAGTTCTGCTGTTCGGAGTGTAGCTCTTTTCTATGGTGGTGGTAACATTGTTCGTTGTGTCCCGTAAACGCGTCGGGGGCTCGTAGATGTCCCCGTAGTAGGGCTTGGAGGGTGCTGCACTGATGTAACCCCTGGAAGACGGCTTGTGAACCGAAAGTTCGTCGTTTTCGTGAAGGGTCCTGTAGAGATCCGGCGCTCTTTGACGAAGATCCTTCAGAAACGTCTTCTGTTTATAATCCGGGGATGATTCACTGTAACCGTTTCTAGAGAAACGATTGGTGCCATTCAGGGTGCTGAAGTTGGTTCTATTACGCTCGAGACGTTCGTCGATAGGTTCCGATGTTAGATCGCGTTGGCTGCGGCTTATGCTTGTTATAAGGCCTGGACTTTTCAAACCCAGAGGGGATTCGTTAATCCTGTTTAGGTGAGGGTTGCTCTGGTACATGCTGGTCCGTGTTGGTCCGTCCAGGTCCACGTTAAAGCTTTTACTTCTTGATAAAAAAGTCCTTGCTGGTTTTGCCGGTGGGGTACCGTTTGAAATGTATTTTCCTGTATTCTGATGATGAGTTGGATTCGAAACTGTGTTTATTATCGAAACGTTGATGGTACTATCGGTCTTATCGTGTTTATCCAATCTTGACGATTGATCGTTTCTTGAAGAGTGTCTGGGTAATGTTTGCGAAACGCGCTCGTCTCTCCTGGCCGGATCGAGTCGACTGGTAGATTTACTCAATCTGCCAAGAGTGCTGTGAGATCTGTAGTCATTCTCGTTTTCTCCATTCCCATGGTGTTGTTGGTATTTTCTGGGTGACCTCCCGGAACTCCCCTTCACTCCATCGTACTTATTCTCCCTTCCGTAAATGCTACCACCAAACGGGTCTTCGCCCAAGTAGTACCGATGAACCGGCGAACCGCCCCTCCTTCCCGAATCGTCCCTCTCTCTTCGCCTATTCATCGGAGAGCTGTCGCTAATGTTCGTGTCGATGATGTGGCCCTTTTGGTACGACGGTGACGGTGACCTTTGTTTCTGTGCCGCCCTCTGTTGTTGCTTCGCTTTACGTTCAGCGCTTGCTGATCGGATTTTTCCAACCAGTTTTCGAATTGACTGACCAATTATATTTCCACTTTTCTCCCTGCTCTTCTCGCGAATTGGTTCAGCGGCAAACCTCGTTTTCTGATGCTTTTTCCCCGGTGAACTTTCCCTTGGGGGACTTGTTGGTGGATAATCCGGCGGTGGTTCTTCAAGAGGTTGTTCTTCCGTCAAGTCTTCTCTGGAAGCTGTCCGATATCGTTCGTATTTATCGGAACGGTATAGTTTATCCGCAGAAGTTTTTTTTTCGTTGGGGAGGCGTGGGAGTCGTACTTCTGTAGTTAGGGGCGGGGGAGGCCTTGTACGGTTTCGGAGAGGGGGGTCCGTAGTCACGGTACTCTCGAATCGGAGAGGGACTACGATAGTTTCGCACGGGGGAGGAGTGGTATTCTCGAGGCGGTGATTGGCGCCGGTATTCGCGGGCGGGACTGCTGCTGTAGTCGCGGGGTGGGGATGGTCGCCCGTAGTGATCGCGGTAAGTAGATGCGATTGGTCGAGACTCCCGTATTGGCGAAGGGGAATCGTGGGCGGAGGGGTAGATTATTCTCTCTCGGCTGTATCCGTTGTTCCGATTGGACCATTCTTCTATACCGCGTGTTTTATAAGCCGGTACTCTCTGGTTCTGCCTCCTCCTGGTCCTCGCTTGAAGGGAATCGTAATCAGGTTCGTCCAAGCCGTTTCCATATCTTTCTGCCTCAGTGTTTTCCGTCCTGTACCTCATTTCGTGACCCACACGCACTCCGTTCCTGAGGTACTCCACGTCTTCCTGTTCACGTCCCTTGAAATACCTTTCATGCGATTCTTTATGTTCGTTTACGTCGGGTGCATCTTCGGGTAGTTCGTCATCGTTTACCTCCTCGTGTTCGGTCGTCCTTTGGGTTTCCGTGACAATGCGTCCGTCAGGCCTTACTGAACTCAATTCTCTCGTTTCTTCGGTGTCGGTAATTTGACGGGATTTGTGTGATTCGTTGATGAGTCGGGGACCAGTTGAAACAAGAGCTTTCTCGTGGTCCCTCAATATTATTTTTCGTAAATCGCTGTCTGGACCGTTGACAGCTTTCAGGAATTCCCGATTTTCACGAAAATCGCGAAAACTAACTGCAGAATTTCCTCCATGGCGTTAACCGACGTTTTTGTAACACACTGTATCACGCCCGACAACACAACGAAACGCGACCGTACACTAATAGTAAAAAGAAGATCGAAAGGAAAGACCTGGTGCACTCCACGCTCTCCTCGACGGAGGCCTTCACCGGCAGCAACACCTATATGTGTACAGGAACTTGGTGCACAACACAACCCGCACAAAATAGTAGACAAGATGCTTTGAGGTCCGTCTCTCTTCGATGTCGAAAGAATTGCAATGTTAACTTCTTTCCTTCTCGCCTTCTGGTTGGTTCTTTCTCTCTTGTTACCACGGAGTACGGACGAACGCGACTTCCAGAGGCAGCCGGTTGTTTTACCAGTTGGTCCCCTCCCCTACGTGCCTACTTCTTAAGTTAGTAAAAAGTTGGCAAACTCCGACATATAGATAACAAAAAGAATACTCCTGCAACATACAGGGCCTTAATCGCATACGTGAAATTAATTGCCTTTGTGTTGAGGGATTGAGGTAGAACAGGGATGATGTGTACAACTTCTACCTCCTAGATGATAGAAAACGTCGAAGATTGTGAAAATGTACAAATTAAAATAGATGCACTCAGTTTGGTGATGATATCCTTTACCGGGGCAATTTCGGAAGGCGAAGTCTGTTATGAAAATCTGAACTAATTTAACTGTAAGTACCTATAAGTCGTTCAAGCCGTCTTATAACCTACCCCCTCATTTCTATCAGATATGGTTACATAAGGATTGAGACGAAATAAGTGGTAAAATGCCGATGTCCAGTTTAATAGTTTATTGAAGACTTGGCCTTCCTAAAATGACCCAGTTATAACATATACTTCCAGTTGTCATACGGTTGGTCCAAGCAGCAGTAGATATAACATTTACTTTGAAATTTTTATTTTACGCTTGGTGTTACCAAATTCATTACGAATTCTGGCTAATAGCTTAGATATAAGTTTCAAACAAACGAAGGTGATAATTTTGTTGTTATTTTTTCCAATTCTCTTTGGTTAATAGATCCGTTAGTAACCCAATCGATCGACTTTGACGCCACAGCCCACTTCGTCTTTGGTATAATTTAATTTGTAACTGTACCTTTCGGTTCGTAACAGCATGGCTCGATCGAATCAACCGCTAAAATAGTAGTTAAAACAGCTATTAATTAACCATCCTGGGCGATGTGAAATGATTTTATACGGGGGCGATTTCAAAAGTATTTGTTTCTTACACATGTATGCATGGAATCTTCATCATAAGGTTTTCAGCCCAAGCACTGACAGGACCGAGCGGCATGGC
>EABT36
AAAAATACCTATCACACTATATCATGAATTGGCATGGTAATGCATAAGCAACGTACAAGTATACTGTTTCTGATGACTAAAGAATAAAACTGTTTATGTAGAATAATTACACTGGACAAATAAAAACGTAATACACTCAAAATAGGTACCGTTCTTATCCTCATCAAACAGACAAACCTGTACGATTAGGATTACTAAATCAATAAGTAAATTATTTATTTATTAAATATAAGAACTAGCTATCACATACGCATACGATATCATACATGTGAAAATAGAACTCTCATCGAAATCGGTTCGACCATTTCGAATATTAACCCATACACACACACATAAAACTTGCATACAAATAACCATTTAAGCAGACAGATGCTTTAATGTTATGTATATGTATACATTATTTATTATATAAATGTGGGAAAACGTAAGTAACTTTTTAAACAAGTACATATACATTATTTTAGTAATTTTGTAGGTGTCTGCAATGTTTTTTAACAATGTCAAAGGTTTTTAAGTTCCTGCTACCTAAACCGAATTATTATATTAGTATACTTGTGTTCGATTAACGGACTAATGACCTAGAAAAACGTGACCTACGGGTGAATTTTAACCTTAAGAAGCTGTTGCAGGTAAAATTTCAGAACAAAATTATAGAAGATCCCCTCTTAAGTACTTTCTAAAATAACTTAGATAATGATGGTACCTCAAGTTTATTAGTTTTTTTTTTCCTTTAGGACCTGAGTGATTATCACTCATGTATTTTAAGGGCTTACACATTCTCATTTATTAATTAGAAACAAAATTTTTGGAGATTTTCATATTTAAGTTTTTATTAAGA
>EABT37
GCACTCATACAACAAATACAGTTAGTATTCCCTCATTCCCTGATTAAGTAAAAAGGGTAAATTTGAAGTATCTGCTATTATGTATACTTATACCTATAAGTTTTTTATTAATCAACAAGCAGACACGAAACAAACGTCTTTTTGGTAATAAATTCATAGGTTTGATTTTCTCCCTTTTAAATCGCTATTCCAGTTATGTTTCAAAGTCTCTGTTTATTTTATGTTTAGAAATAGCAGATGAATCTCTGGGATAATTCGTTATCTTGAAGATTCCTCTAATCTCCATGCATTAATAAATTGTTTTGGTAAAACGTCTATGTAAAGACAATTTATTA
>EABT38
GAGCGTTGTTGTGTATACTCTTCTATTGAAATAACGGCATATATATATGTAGCACTTGACATCAACTTCTTTATTTCAATAGAACACCCTGTATATCATGACGGTTTTGAATTCTACTGATAATTTTAGGAAGGCTTTCATAAGGCTTCCCTATTTCTAAAATTGATCGTTTTCGAGATATTTTCTTTTTTATAAGAAATCTGGAGCAATAAGAGCTAGGTATATCCTCAAGCTTCCCATCCATATTTTTAAAGTGAGTTAACTGTATGTGGATTGTTAGATATTTAATGCCGGATTTATTTAACTTCAAGCAATCATAACTTCGAACAACTGTACCATAGTACCATTCGAAAGAGAATAAAATTTTGCATAAGGCTATGGAAATGTATACAGGGTGTTCAATTTGAAAAAAATGGACTTATGATTGCTTGAAGTTATCCAAATCCGGCGTTAAATATCTAACACCCTGAATGCAATTAACCCACTTTGAAAATATGCACGGAAAGCTTATATCTTCAAGCTATCTCTGCTGAGAATATTGTTGCCCCAGATTTCTTACTATAAAATAGGCATGCTTTTTCACTACCTACCTATGTGCTAATTTCAAAAAAAAAAAAA
>EABT39
CGGAAATATACTAAAATTCTGAATTTGGTTATCCTTTTAGAGTTTTAGTAGTTGGAAGAGAATTTTAGTTTCATCAAAATGCGAATGTTACCCCGATAGAAATTATCTGCTTCCGGTTGCTATATGTTACTGATTCTTTAATGTACACATTTCACACAAACAAAAAACACACTATTCGGGGAAAGTCACACAATTTTGGATAGTTGCTGATATTTTAGACGTTGCATTATTTTCAAAGGTCCAGCTACAATGGCGGATTAAGCCTTCATAAGGCCCGGGGCTGCAAAACAAAATATGGCTTCCTATCTGATCAGAAATTAAAGTATTTGTTTTGTAAATTTTGTAAAAAATTAATATTATACACTAGTGGCAAGTTGAGAAGTGATATTCTAGTGCATACAATCATCAAATGATGCCATTTCTTAAAACATACAATGTGGTTTACCTACAAATACTTACATTCAGTCATTTTTTCGATAAATAATACCTATAATGGTAATATATGACCACAAAGATATGTGCACG
>EABT40
TAGGTTGAAATAATAATAAATAATATTTTCTGTTTTCGCTGATTTTGTTTCTTTTCAGGTACAGTCACATTTCGCTGCGGAAGATGTAACAGATCATATAAAAGACACCGTGATTATTCGAGACACATAAAGTATGAATGTGGTGTAGAACCTCGCTTCAAGTGTCCCATATGCGATAAAAAATACAAACGGAACTGCCAAATTAAATATCATTTGTACAGCGCGCATGAAGAATTGGCACTGAAATATTTAAAAAAGGCAGACTTCAGGGTTGAAAATGAAGATATTTAATTTTATTAATTAAGTCAGCAAATAGACACATACATTAACTGTTTTATCATACAAAAGACCCTACATCTTACGTTTTTTTGTATGACTTCAAAAAATGTCGAAACATATGTATAGATTTTCAAACAGTAGAAAACTATACTTCGTTTACTTTCTGTA
>EABT41
CATACATGATATGCATCGATTTTGGCGTTAGAACATCGACTTTCATTACTGTACAGTGTACATATTACATCTATCTATATGGTAGGTTGTCAAGTCGGGCAATGTTGTGCTGTGAAGGAACAGGGAATTTGAGGTATTCATAACTTTGAAACTATTTAGCACTTACAATCAGAATGCTAGCATAAAGACGGGTTACTGAAATTTCATACGATAATGAGCGCGTGACTTCAAACAAGCCATGGTAAGGCATGTACCTACTCGGTTTGACTCGTTCAATAATTGATCAATAATATTACTAGAAATATCTACTTAAGAATTTTTTTTTAACTTTTTTCGTAAAGAAAAGCATCTATCAATGAACATATTGTTGTAGTCCAGTATGATTATTTTTGTGGAAAGTTTTGGACTAAAGGTGTAGTTGAG
>EABT42
ATTAAAAATTTAAATCAGTTTATAAGAAAAACAGAAGAAAAATTTAACTATTCCTTAATTGGCAGTTGAATTTGTTTATTAATTTTCACGGATTATTAGCTAAACTCTCTAACTTTAAAATGCGAGTTGTTAAACTTCTTTTTATGATAAATTGCTAATTGTACAAGGTGTCAAAGTTGTTGATCTTTTTTCCTAGCGGGATAAATAAATAGGATTTTGCAAAAATTGTTGCACCTACAGCACTTATCTTTTGCACACATTTCAAACACGTCTTATAAAGGTAGTTTTACAAATTTTAAACGAATTTTTTTGTTTTTTGAAATAACTATTTTAATAGGTATCCCATTTTAATTCAGCAGCTCTCAATTTGTAAATAATTTTATTTCGTACATACCCCGTGTACTTCTTTCTTCTCTACGACCAAAATTTTTGTCAATATTTCAGAAAAAAACTACTTTTTCCACTTTATTGCTAAAATAAAAAACAATGAAACGAATTTTGTTTTAATCTGAAGAGGAATGGCCTTTTATTAACATCGCG
>EABT43
ACCACAACGTTAAGAAGGTAGAGACTACACCTATATTAAATTACTGTTGCTATCTCTAGTTATTGAAAATATAATAAAACGATTGTAAAAATCAATCTTTGATGACTTATTGATTTTCCTTTAGGAACAAACATGCTTCAAGGAGTCTGCTTGAACGTAGTTACCCAAAAGTATGCACAACTCCGGATCTTACTAAAGGGTAGCAACTTTATGAGGCAATAAATCAATAAGTTAATTAAACGATAATGTGGTAATAGCTAAACACTTCCCACAGTGAACTTGTGTTTCAGGTATTCATTCACGCATCATTATCTTATGTGAAAGCCCAAATTTTTGAGATGCGCGTTGGATTAAACGGTTGTCCAGTTGAACTTAAACCATAAATTTCAAATTTTCATTTGACAACCGTTTCGATTGACCTAAAATGAAGAGAAAGATATGATTGAGGGAGTCGGTTTATTGTTTGGTTCGAATGGGTTAAAGAAAGTTAAAGGTTAAAGCTTAGAACAGAATAACTAGGTTATAAAATGTAGCGATAGCGATTTTCATTGATTAAAAAATTGTCCACCGATTGACCTGCTGTTGCAAGGGCCCGTCCATCCCATGGATTGAGCTACACTGAGCAATATACAGTCGAACTCTTTTCTAAATCGAATACAATACTTTTTCCTCTCGACATATTTTGCTTTACCAAACTCTTTTAACTGGAATTTTTCCATTTCTTTTCATTCAAGTTTCGAGTGCAGAATTCATACTATAAATTGTCTCCTTGATTCTTTTTAAAGGTACCTACAGCGGAAATTTTAATTAACTAGAATTTTCTTTAACTCGAACACAATTGGTTGCGGTTCGAAGGTTCGAATTAGGGAAGATTGACTGTAGTTAATAAAAATAATTTAATATTAAGCAGCCTTGACTCCTACTTTCTGTTTACGTTCGTGCTCTACTGAACAACGTATTTAAATTTCAAATTTAAGACACGAATCGTGAATCAAGAATACAGAAGATTACCTTTTAAAGTCCTAAGTAAATTGCATTAAATGAAAAACTTTGGAAGAGAAAAACAACGAACGGAGGAAAATGAGAAAAAG
>EABT44
GCACAGCGATGGACCATCTAATGAAACGGACTTTAATACATGAAGCCACCCAATCAATGGTGATATCCCCAATGGGTTGTTCCAACGTAACTTTCAGCACTCCCGTGTCCGTTATCATGATGACCGTTCTCATAATGACCGTTATCATAATCTTCATGATGACCTCCATTACTGTAGTGATAGGGATGTTGGGCGTGGCCAACTCTTCTCACATGGGCTTCGAACCCACCATGTGGTCCTGCTTCGTATTCTACAATACGTTTGGTACCATCAGGTTCATCCAAAGAATAGGCCCCTTTGACATTGTGACCATCGCGTTCTTCATGCTGGGACTTCTTATCTCCAGTGTGGGGGTCATGAACTCCGTAGTTAAAGTGATATTGAGCAGGACCATTTTCGTACTCGTCATGCTGATAATGTTCATCGTTATTATGGTAGTAACTACCGGTCGCAATAGTTACAATGCAGAGGAGCAGAAAAGCCAGTACAGAATTCATTTTCCAGATGCAAAACTGAACGAACTGATTTACCAAAG
>EABT45
CCTATCTTATCTATTTTAACCTCAAAGTAAATGTTATTTTTTTGTATATCAAATGACGCTGACGGCCAACCAATCAGAAGCGCGCGTTCCCTGATTTTAGTTTTGTGAACCCCGTTTCAGCCCATGAAGTGAAAATTGTTAAGGTACGTAGAAATTTTATTCATTTTATCTTGAAAATCATGTGAGTAGGACTCCTTAGTCACGTACCGGCTTGAAACGGCTGTTTTTGATGCGTTTTTCAAAAACAGAGTTATTTTTCACTCTCAGGACGATTTAGAGTTGTGTAGAATGCACTTTTATTTTGCTTCTTCCTGATAACCTTACTTTTGTATCGATTGTTTTGAATTGCATGAAGAATATAATTGTGTATCAGGTCGTTGATCGTGTTTTTATAAACTTTTTAAATTAAGACGACAATTTTTTGTTATTACAGCTGTTTTACCACCTTTTTCGGTTTTAAGAGCTTTTGCATCCCCACCATTTTCAATTGTACTTTCGATTTCCCCACCCACTCCCTCACGATAATAATATGCCTTTCAATTTTTTATTGTTTTAATGAAAAGCCCACCACTCGGCAATTGGTCAGTAGGTTTGGCAACGGATTATTTTGTAATTATGATAATTCGACATTTAATTGCCGATTTAGCATCAATAAGATTTTTTTGTGAAAACTTGCTGGGACGCCATCTTTTCGCCTGGCGGAGAAAAAAAGAAAAAAAGAGAGACGTCGAAAAAGATGGCGGTTTCATGATACAGCTTTTTGTTTGCAAATTTGCGAATTTGTTTGTAAACAAATGCCTACACATTACGCTTAGTTACGAAATAAACTTAAACTATTTTAAACATCTAACCTCAAACTTATTAAGCAAGTGTGCTACCTGAAGTCTGGAAACAGCTTAAATAGTAATCATAAGCAATAAAATAATTGAACGTTACGAAGAAACGCCTTAAAGGAAAATGAAATTCGCCTTAGCTTACGAATAATGTCCTCGTATTGGGTGGTTCTTTTTCAAGTTCCATACAATAATATGGCATTATTTGAGTTTGGATGAAAACGAATACTTCGTTTGTGATCTAGTGTAAAATAACAATAATAGTGTAGTGCCAGTTGTAACATAGTTAATAGCGCTCCAACATGAGGATACATGTTAAACAAAAGTGCATTCCAGTTGAATAAATTTGTTAATTATATTACCTCTGTGTGCTTAACCAATAGAAAAAATGCCCCAATTTGTGAAAGTTAAGCTGTTGTGATAAAACTTATTTGAAAAATGTCTTCAAACCCCCCAAAGCAGCTGCCAAAAATGTGTAAATCGCCAAAAAGCAGTTTTCAATCTCAAAATAGGCTCGAAAAAATTTCGATCGTCAACGAATACGAATCTCTCAATACCAACTGCACAGTTATCGGCTCAAACAACTTACATCTAATTAAAAAACAACCACAGCCTGTTTATACATCAAATCATAGTCCTGGTTATCCACAGTCACCTTACTCTTCACCAGTTAGCTTAAAATCGCCATCTCCTCAGTTAAAATCACCACCACCACCACAACCAAATTTTCCTGTGATGCAAATAATTCACAACAATCATCAGTTGCTGGCCAGGCCTATTCAGACAAGCCAATCACAAAATGTGATCAAGTTGAAACCCCATCTCAATATACTACCTAAACCATCTGCTAGTCCGCAACCGTCTCCAAAACCAAGCGTAAGTCCCCAGATTGTAATTCCAGCTACACAGCAGGCCACTACAATAATGCCCACAGCCCAGCCTTTATTACTGAATCAAATGCCAATGTTAGCACCCGGCGTTCAGTTAATTTTACGTCCGCAACCCACTAAGTTGCCTGCTCAAATGCAAACTGCAGCTCCTCAAGGCTTCGTGCTACAACCCAGCGGCCAACCGTTATTGCAGTTGCAAACGCCCACACGGGGTGGCCAACCAATGGTCAGGGTGCTAACTAACGGAGTGCAACTTGCGTCACCTGCTCAAGTTGTTACCCAAGTACCACACAGTGTTGCACAGGTGACACAACAAAATCAGCATATAATTCAGAATGTACAAACCATGTCTGCACCTCAGCACCAACACCACCAACACCAACAGTCACCACAACAAATTCAGCAGACTAACAGCATTGTGGTGTCGTCTCCAAAGAAAAAACCGAAAAAGAAGAAGCAAAAGCTGGACTTGGCAAATATAATGAAACTGTCAGGTATCGGCGATGAAGACGATATTCAATTCGAGAGCGATACTTCGCAAAGTGAGAGTGAACATAACGCCGTTGTCTCTAAACCAGAGACGCCTCAACCCTTAATACAAGAACAGCAACAAGTCCAAGTTCAGTCGCAACCCAATGTAATACAACAAACTACAACAGACATGAATAAACGAATTGGTAACATACAGATCTCAACAATGACGCAGCAACCAACGCTGAACACGGCTACTGCAACACCCCTGGTTCAAGTATTCAATCAAAGTTTCCAGAGTGGTGTGAACACTACAAGTTTTCAGTCATCGCAGGCAGCTGCCGCGGCCACAGCACAAACCAGTATACCTTTAAATTCTTTTATAGCACCTAACATAACAATCAATAATGGCCTGGTGGTGCAACGAAATGGCGGCTTCAAACTGGCCTTTGGCGAAGATGGGCGCCTCGTCTTACAACACGACCCCACACTTAACCAAGACTTGCAGTCACAATTATTATTGCAAAGCATTTTTGGTTTGAATGGACTTGTGTTGCAACCTTCGATAGATCAGCAAGTACATTCACAAACAGTTCAAACGATCCAACAACAGTCTGTGCAAACCATCCAGCAGCAAACGGTTCAGTCTCAGACGATACAGACCGTCCAACAACAAACCGTACAACCACAAACGGTACAACATTCGCTACAAACGATACAGCAGACTATCCAGCCGCAGATACAGGCTGTTCAGCCACAAACCGTCCAACAAACTGTTCAGCAAACAATCCAACATCAAACGGTCCAGTCGCAACCAATTACGGCTGCATTACAGCATGCGGCGCAATCGCAACCCATGCAAATCGTCCAGCCGCAACCACTTCAGACCATTCAGTCACATAATATCCAGCAACATACGCAACTACAGCAACAACAGGCGGCGCAACAACAACTGCAATCACAAGTTCAGAGCATCCAGTCGCAGATTCAGTCACTCCTAGCTGCGTCTCAGTCAATTCCGCTTCAAGCTACAATTCAATCACAACCGATTTATACACAACCGCAGATCTCGCACTCGTCGCAAACGATCCAGTCACATCCAATAATCCAACAAAGCCCGTCCACCATCCAATCGCAGATTCAGTCCCAACTTCAGGCACAACAGTTACAGTCACAAGTGCAAGCGCAGGTTCAAGCCCAAGTGCAAGCGCAGGTACAAGCTCAAGTCCAGAAACAACAGCTACAGGCTGCACAGCAACAATTTCAAGCTCAGCAACAACAGATATCTCACTCGCCCCAGACGCAACAGGTCGTCCATTCTCAGTCACAGCAGGTTCAAACTTCACAGCCGTCTCAATCAGTTCACTCACACTCGAATTTACAACAAACGCAACCTATTCTAAAAGTCCAACCGTTTCAAAAATCACAGCAACCTCCAGTACAAACAGTCCATCCGCAACCAGTACAAACCATTCATCACCCACCTATAAGTCAACAAAATGGCACTGAAAACCCTACACAACCATCACCAACACCACCTCCCACCTCTTACGTAGTCAACCTTACTCCTGAACAATTGGAACAACTTAAAAGGAATGGTCATCTCACCGTCAATGGTCAGACCATTTTCATGCAGCGGCCAAATTCCTCAAATAACAAGTACATCGACGCGGGAAACCAAACGGGAGATAACAATAATAAAATGGTTAAATTATCACCAAAGATTAAACCTGTTAAAAAGGTGACTAAAATACAGTCAAATAATCCAAACGTTAAAAGTATCCTGCAGGATAACAAACAAGCCACAAACATCGTGGACAAGCATGTAAATACTGTTTTCAAAGAGACAAAGTCAAGTTTGGTGAGTGCTTTGCAGTCACCACCAAAGATTTTGCCTCAGGTTCAACCCCAGCCTGTAGTAGTTCAACCTCAACCAGCTGTAGTTCAACAGAAGTCTGTATCACAGCCATCAGCAATTGTGCAGCCTTCAGTGCAGCTAACTAACAACGGTAGCAATAGTAATATAATTCAAAACAACAACAGTACTAACCATCAGCAGCAGAAGACAACGGCGAAGATACAAATATCACAAGGTTCTCAGACGCCACAAGTAGTAAACAAAAATAATCACGCTATAGTATCGGAAACGAACGCAACTAATCAGGACGTAGAGCATCTTCTGGGACAACTTTTGGACGAGTCTGCTACTGGAGCGCCTGTACCAGTGGTGACTAGTCAATCGGCACCCATGGTACAACAGCAGTCACAACCACAAACAACACAAAGAGTGCATACTATACAACTCACGCCTCAACAACAACAACATCTCAAAAGCATTCAGTTACAGATACAGACATTATCTCAGAGGTTAACCCCCGGTGATACTGAGATGCATAACGCCCTTAAATTACTTTTCGCTGAACAACAGAAGATACTTGCGTCCGGGAAACTCCTGCCGCCTGACAAAGTTATTTACCAAAATAATCAACTGACCATTATCAATCCAACCTCTTTAGGGATCGTTACAACCCTTCCAAAGAGTGAGCCTTCTTTGGGAGGAGGAACTCCTCAATCGAGTGTATCTGTTCGAAGTTCGTGTGATTCTAGTCCTCATCAGGCAAGATAATTTATTTTTCTTAGTTGTCTACGAATTTGTAAATGTTTTTGTGTTAATTTCAGGTGCAACAACATTCTCCACGGGTGCAGCTGATGTCATCATCAGGGAACAATAGTGATCTCAACCCTTCCCCACACACCTTGATGCCGCCCCCAAGCACGACCCCGCCCGTTAACAAACGCTCGATTGTCGTCAGTTCCGGTATGCAGCTAAAGTCGCCCTCTAGCGCTAACAGTGTTAATGATACGCCCCCGTCGCAACAACAGAACAAATATTTACCCACATTCGCCAAGGCGCAACTTTTGGAACAGCAGCTAAATACAGACCAAAATGGTGCTATGAAACCAGACATTCACACGCCGTTCAGAGATAAGGCAGATGCTTGTAAACGGCTAATACGTTACCACTGTTACAATCAGCCAGTCCTGTCGCAGAAAGATCTCGCCAAGGCTGACGAGATATTTGAATTAACTGCTAAGCATTTTATTGACAAATTTGCCAAAATGGTCGACAAGTATAGGTACTTGCTGCTCAAGGAAAGTGCGCGTGAGGTCCAAACGTCTGAATTGATGATGCTTGATCGTATGCTTCTGACGGAAGAACAGCAATCGATGATAAAATTACGTCAAGAACTGGAAGAAAGACCCCCTACACCCACGTTACCACCATCTTCGAATACCCCCATAAAGCAACAGTGCCAACAGTACAAAACCGCCAACCCCACTGATCAATCGCCGGACGAATATGACGAGTGGGCGTGTATTCAACGTGAGCTCGGCTGCATACCACAATCCCCTGCGGCTAAGGACGAAGATATCGCTAGTTCTCCACCACCTAATACAGCTACACCTACCCCTCCTACTGTACGACAGCAATCACAACAAAATCAACATCCACCGAAAAGAACGGCGAGTAGCGATTCTCGCCTAGAAACATTAAAGAAATTTCGTGTGGACAAGCATAGCAAACGAGGACAAGAGTGTACGAATATGGTGCAAGCATCGCGGGAAACCGTAGCTCGAGCACAGGGAATGAAAGCGCCGTGCCCTAATGTTCAAGTCGTACCAACGTTACACGACGTCGTTGCCACATCGAATCATTTGCTCCAGTCTGAACAACATTACATGCGCGGCGCACTTAATCCGGGGGTTGGGATTAAAATGACAACTGCAAATGCATACGCAACGGCGACTGTAACATCAAATCACCAAAATGTGATGCGATCATCGAAAACCACCAACTCTAAAAATCATCAGGTGTATTCGGATGATTTCCAGCAACAGCTGCAGCATCAGCAGCAGCAACAACCACAAAGATTTGTAGTGACACAACAGCAAAGAACTACATTGGCTAACGGGAATTTGGATAGTGAAAATGTTACATTTGGCTCGCGTGCATTCCACCATCATCACCATACGGCGTATCCGGTGTTCGGTAGTAGTCATCATCAGCATACTCAGCAAATCGTCCAACAGCAACAGCAGCAGCAACAA
>EABT46
AAAAAATATAAAGTTGTCTATATCTATACGAGAAACTTAAAAAGGTCATAAAGAGAAAACAAATTTTGTACGTGTTAGAATTGCAGGCTCCCCCATAAGTCAGGGTTGCACGGCGTACACCTCATGCGCGTGAGGTGTTGAATGACAACGTTAGATTAGGTACATTGAAAGGTGCTATTATGCAAGGTTTATTCTAATTCACTTATTTTCGCAAATACCTATTTCATAATCTGTTTATAATACGTTCAATACGTGTTGTTCGTCGTACATTGTCCTCAGATTTAGCCGTTTAGAATGCAAAGAACATGAAAA
>EABT47
TTGACCTTGGAAAGAAATTTCCCCGATAAAAAAAAAAACACTTGTAATGCGGTATTGTACGTGTTTAAAAATGCGCCTGGAAATCCTACCGTCCATTCCTTAAAACTCGCCGGTACCTGCTGTAGTTCTGCAATTAATACAAAATTACAGACATTGTGCAAGTGGTCGTCTTCTTATCAACAACAAGAAGATATTCGTTTGTTTTATCAGACATCGAGTTCTACTTCTGTAGTGTTAGTACCTACTCTATTTTTACAAAGTTGATAAGGTGTCAGTTAGTTCCTAATAATAAACTTTTTTATTATCAAAACTACAGTTTCAGTTCATCTTGACAATGTCCTGCTGAAAAAACTGAAATTTGTAGGAATCAGGATTTCATCGCCGCTCGTGTAGAAGTCAACCTGTAATTAGATTTGACACGAGGATAATCATTGTTAAATATGAAGGTTTCGTTAGTCGCTGTAACCCTATTCGTAGCTTTCCTTGGAAGTTGCTATGGACATCTTATAGCTGCTCCTTCCAATGTCTCTTCGCTTGAAAATAACGTAAATAAATCAGAAGTAGAGCATTCCTTACTCTATAGAATCGTAGAAACCTTTTACGTATCAAGAGATAGTTTGGACGACTTTCCCGATTTTATTAAAACAAAACCTGCATCTGTGATTGTTGCATTTTTAGTCGGAATTTATTGTTTCACCTTCCTTGCAATTCTGTGTGACTCATATTTTTTGCCTAGCGTTGAAGCACTCTGTGTGATACTCAACGTTTCTGAGGATGTTGCAGCCGCTACGTTCATGTCGATGGCAACAACAGCACCAGAATTTTTCGTCAATATCGTTAGTACTTTTATTAGTCAATCGGACTTGGGCTTGGGGACAATTGTTGGTTCATCTTCTTTCAATACTCTCTTCACACCAGCTTTGGGATGTTTAGCTGTTGCAACGGTGAGTTTATGTTTATTTTTTTTTCAAAATACATCCGGTTTTTGTTTTATTTAAACAACAAGTGTGTTGAATTAAGTATGCGTTTATGAAGACACGTGGAGTAAAAGCATTTGTGACTCTCACCAAGACACCAAATGTTTCACAACATTTAATACTGATTTATGAAAGCAAAGTAAATTTGAATTGGAAGTATTGCAACTTGTGGCTGAGAGTTATGGGAAAAAATAGAACATGACTATACACTATGATGAAAGTGGGTTTCTGAAGGAGAACAGCCAGAATATCAAAATCAAGTGATTCGAGAGATCATGGAGAAAAGTCGTTAGCCTAGGAAGATTTGAATGTGACAACCTCCGAAGAGAGGGAAGCGTGGAAGAATAGGAAAGACGATAATAATATGAGATCTTCGGCTACATCCTTGTTTTGTAGTTTTGTGGTGCGACTTATTGCTATTAAGGATATATAGCACCATGTGCACCATTGAGGCTATATATATCTCAAAAATACAGGCTCCTGCCATATCGCTAACTACCCTGCTTGATTAACAGTACTAACAGGCACTTTTTCCCTAATTTACTTCAAAAAACAGTGTAGGTGGAGAATAGAACATGAAGTAGAAATCAACATTCACAAAACAAATTTCAAACATGAACTCAAAAGGACTAAAAGTCTCCTTCTTATTTCAATTTGGTATCTTCTTATTTCTACTGCATTTATTACCTGATACCTTACCTAGACGCCTTTATTAAATAATTATACGTCTAGAAACGCAAATAACTATCCTGTTACTGTGACTATGTTTGGTTAGACAGATAACCAACCCCTATTAGTCCTAATCTATTATAAACAGAACAGTTTACTGTACAAACACAAACTAAGAACAAGTTTTTAACCTTACCCTCCGACTATACAAAAACCGACATTTTAGAAAACCGGTTTTTGAATATATAATTTTTCCAGAAAACCGGTTTTAACCGGTTTCGAATTTTTATAAAAAAATATACTCGAATATTCTGTAATTCGAAACAAAAAATTTTAACAGAAAATTTAGAGTGATTAAAAGCAGTTTTTGACTGAAATTATTTACTGAACACTGAATTTATGAACTGTACATAAAGAAACCAGAAGACAAACTGATATAAAATCTAAATTAATTCATCTAATAGACAAAACACACCAAACCGCTTGCGACCTATATGATTCCAAGAACCAAACTGCTTACAACAGTGTTTTCATCAATCTGGTACATTTAGCTACATTTGTCATTTTCAAATTTTTTTTAAGTGTTATTCATACATTGAAAACCGATATTTTCTACTAAAAAACCGGTTTTCGAATTTCATAATTTTCTCCAAAAAACCGGTTTTTAAAAACCGACAAACCCTAGTTTATACAAAAGATTTTCAGAGTTCGGTTGGTTAATGGTAGTTCTCAGAGATAGACGAAAAAAAAAATATTCCACGCATTTTCGGTTGTGCGACAAAAAGAAAAAATGCTGACACTGAAATGTGTATGTTCCATGTTCACTACATATTTTGCCTTACCTGTATAAAGGTTTATTTTTGAAAACATCACCCGCACTTCTGAAAACTGTCGTGAACCAATCGAACTCTCAAAATCATTTGAACAAAGCGTAATACCCCTTTAAAAACATTAAATTGCATTTATTGGACTTACATATTACTTTATTATTTATATGAATAAAAAGATGGCATTTGAACGAATTTTAATGTACCACGTCGTATTTTTCAAAATATGATGCCGTTGATATCCGTAAGGTCGGTTCTGAATTCGCTATTAGTGTATAATGAAAGGAAAATTTTATGGCAACTGGTTTATTTGCTTGTTCGTTTCTAACTTAGAACATAATATTTAATCTAGTGTATTTGTTTCGATAATATAACAAACAAAGCAAGGGAAAAATTCATTTTCATTTCAGTTTGAAATTAATTGAAAGAGAAATATGCCTTAAAAGAGTCAATACATTTTCAGTAATACATATCTCTTGAGAGTGCAATATTTATATTTTCGATAAAATTCTAATTTATTTGAAGTCCTTCAAACGAAGCGATCACTTTTTAATTTATTTCACTTACCGTCTCCAGGTGTTTC
>EABT48
CAAAATAATACAATAGTCATAATAGGAGCGAAATAATTAACAGTAAATATGTACAATGAATAATGAATCACAGTAATTGTATGTTGTTTAACACGTCTGACGAATTTGTCAATTTACGTATCTTCCCATGACTTTTATGTGTAATTTGTAAGCAATAGTGTATAAATACGTAAAAATTATAGTGTTGTGGGATATGTCAACAAAGTCACAGTTAACGAAGGATTTAAATGAAAGTATTAAACGCTTATTGGGGAAGCAAGTTAAGATCCTATTTAAAAATGTCGTACGACTTGAAACCAAAGGTGACAAAACTGAAAATAGAGTCATGGTAAATGCTTCTAAAGAAAATAATTTCAAATAAGTATGCGTTAATGTGTTTGCAGGTGTTTTCTCCATGTCGAATATTGCTTCTTACAGCAAAAGTTCCTACTAGGATTGATTTTCACTTCCATTACTTAGAAATACAGGCAGTTGAAAGTAAAAGGGGCAATCAGCTGAGCATTACTGTGAATGATAAGACACATTCGTTTCTAACAGGTGAAGACTCAACATGTAGCCTGGAAGTGGATAATATGATATCTGCTATTGCCACTGCACTGAGAAACATTTTTCCAACTGTTCCCCTTAACTATATAATAAAAAAGATTGAAGTTCTTCCTGCAACACGTCTTCAACAGTTATATGATTTGGAGATTATTTCAAGAAATCAAGAAGTGGGCCCCTGTGGCGGATTTTCCACTCAGTATGCATGCATGTGTGACTATCACAACATGACCTATCGTGATGAGGTTGCTTGGGATATTGACAACATTCTGGTTTGTTTAAATAATCGCGAACTATGCCTTAAGGACTTTGACCATTTAGATCAGAGAGACTTGGTACCAATCATAAGTGCTTTGGAATATAATACATGGTTCACTAAAATTCGAGCTGCTCATGTGAAATTATCCCATGAATGTTCTGATAGAATCCTGCACCTTATAAAAAATTCCCTCTGCCTTGAGGAGCTCTACCTAGATAATTTGGGGATAAAAGCCGACTATGTAAATAAAATTTCACATGCCATTAAGTCTAACACTGAATCTCATATTCATACAATAGATTTATCTAATAATCCTCTTGAAGATAAAGGATTGACCTATTTATGTGGTTGGGTCAGTAATCTTAAAAAAGGTATAGAACATCTAAATTTATCACATTGTGGAGCCACATCGAAAGGTGTTAACCATCTTACCCAATCCCTTTGTTCCAATGAAATTAATTATACTACTCTGAGTTACCTTAATCTTTGTGGTAATAGTCTCAAAGATGACATTCAGAATTTAAGCACCTTCCTGAGTCACCCCAACAGTCTTACTCATCTAGATTTGTCTTCTACTGATATTGTAATAGACAGTTTATTTAATTCATTAGCAAAGGGTTGCACAACAAATCTAATTCATTTGAACGTATCCAGGAATACTTTTAGTTGTAAAAAGAACAAGGAGCCTCCAATATCGTTTAAACAGTTCTTCACTGCCTCTATGAACCTAAAGTATATTAATATGTCCCACTGTAAATTGCCCCAGGAAGCTCTCAAGAACTTGTTGCTGGGCCTAGCATGTAATGAATTCATTAAAGATATGAGTTTAGATTTAAGTAGCAATTCTCTAGGAGGCCAAGGAGCACACGTATTAGAATCGTGTGTACACGGTGTGCGTTGTATTTCTAGTCTTGATATTTCTGATAACAATATGGACGTAGATCTTGCAGAAGTAATTTTAGCAATAAATAGAAATAAGTCGTTGAAGCATTTGAGTTTGGCGCGTAATATGTGTAATATGAAAGCAAAACACGTTTCGGTCATTATGGACGCAATCGTGCAGATTATTCAAGATGAAGAATGCGTTCTACAGACTTTGAACCTTTCGGAATCACGTCTTAAATCAGATTTGCACAATTTTCTAAACGCTCTCGGAGACAATAAATGTTTAGAAAAGATTGACATAAGCGGCAATTTAATTGGCGATACAGGTGCTAGGCTGTTAGCTAAAGCCTTACAGATCAATAAAAAACTAGTTACTATAATTTTGGATAGGAATAATATCACCCTACCAGGATATAGTGATATAGCATATGCCCTAGAGTGCAATTATTCATTGCAATATATGCCATTTCCCATATACGATGTTGGGATAAGTATGAAAGCATCTGCTGAAAAAACTGACTTTGTTATGCGCAAAATTCAAGATTCGCTCAATAGAAATTCAGCACCAAAAAATTCGAACAAAAAGAACTTGTTCTTATCGCATTCTGACTTTGTATTAAATTCCAAACAGCACATTGTAGCAAGGTTGCTGTCGAAGGCTCGTGAAGCGCTTCGAAACGCACCGACAGACTCTTTATCTTCGGAGGAAATAGCGCATGCCAAAGATGTGATTGAAGAGGCCGAAAATGCTAAACAAATCTTAGAAAACCTGCAGGATGTCGCACATCGAAGAAAAAATCCCGAAATTGTTGACACCAAAATGAAACAGGTGGTTTGTGAGATACACAATTCCATTAGTGAATCATTGCAGGAAACCATGGACATTATGCTCAAAAGTTGCAAGGAATTGTATCCTTCCATTCTGAAAAATGCAAACACCATTAAAAGTATTAAGAGGGAATGTAAAAAGAAGAACCAAATTCCAGTTGATTTTGTTAACAATATAATTAAGGTCCAGGCTGGATCTGAAATAATTACAAAGATAAGAAATGCCAACCATTTGTTAGCATTGTGTTTGTCAGAACAGGTAATTGAGGAAGTTCAAGATGCTTTGATGAAATCATATAAGACATTAATAGGGGATAATAGGCAAATGGAATCTCCTCTCTTAGGTTCACGTAACAGTAGTTCTGACTCATCCAGACATGGAACAAGTGATCTTTCTATCACCGATGATAGTCGTCATTATAATAATTCTTCAGTTCAACTGGAATATTTGAATTTGGCCACACCTCATTTATCAAATAAGAGAAAAAGTTTGCATGGTCGTAAACTTAAAATTAGACCAAAGTCTATGATTGGTAGTAGCGAAGGCCTGTCAGCTGACGACATATCTGACCTTATCCCGTCATTGCCACACGATGGTGAAGAAGAAGATTCCGTTACAGAACTTCCAAATGCCACTCATCAATTACAACATCTGGTCAAAGGACGACCACGGAGAGTTAAGACGAAGGCTCCAACACGCCCACTTATTAAACCAGATTCAGGGGAAAACCAGGATTTAAGTGAAGGTCTGGAAACTTTTTTTAGACCTGGATCAGTAACACCAACTTCTGACGATTGTAGTTCTTTCCAGTCGGCAAGTCCCAACCATGAATTAGCCTCTCCTGTTATGAATGAAGACCAGAAGACTCCTAAATTCCAAAAAACATCTTTATTCTTTAGAGGTTTAACAAATTCCCGATCTAGATCTACTGATAACTTAGGAAAGTATTCTCCTTTACTTCTTCACAAAAGCACTTCGGACATTTCTTCGCCTGCTCGAAGACTTACAGGTGACAGCCTCATATCCCGAAAAAATAACAACAAAGCTAAAGAAATTTCCAACGGCAATAAATGTCCTTCGGGCAAAAATAGTTTTCAAAGTAGTTTAGAAAAGAACGACGAAAGTAACGGATCGTCATTGAAAACAAATCAATTTTTGGTAACGAAACCAAGGCCATGGTCTATGGTTAATGCAGAACAGAGAAACGATAATCTCTTAAGTGATGGTTCTTCCCCGATAAATTCGACTGAAAATACGCCAGACTCCGGCGAAGCATTAGATTGCTCCGAGTTGCCCTCGTTGGGCCGACGAACGTCTCAAGACAGTAGAAAATAGGTGTTCAAAAGTATTTTTTGCATGAAGTAATTCTTTTACCTGTGATGTGGAAATTGTCCATAGATATTTTTTAAAAATTTTATATAGACTTCGGAATTGAAACAGTCATTACTTCCTTAAAACTCGATCCCTTATCCTGTTTCCTTTGGAGTTTATTTTACTATTTAATAAACAATAAAATAACCACATATCAGATTTTTCATAGAACGTTCTTAACAGAAAAATAATGATTTTATTTCAATAAAATTCATTAAACTAAGTTGTTTGCGTAACAATACGTACAGAGATGATGAGTATTTAAAAAAGGAGAAAATGAAATAATATACAGTGTATGTAGCAATAAATACAGGGACTAGGCAATGTGATGGATGAGCAATAACCGTTTAGTGATATGCCTCGACTACCTAGGTGAAAATATATTTATTGAATTAGTGTTCGTTCGTTTCCTCACCAGCCTTGCAGAAACTGAAAAAAAGAATTTCAAGAAATTACTTTCTCAGTAATAACCCTTTAAAATCACGTAAGTAACTTAACGTTTCATACTTCTTTCTAAAGAAATGGAAAGAAAGAGATTATCATCTCCATTATCAATCAATCAATTCAAAATTGCAATACTATGCGCGTATACTATCGTATTAATTGCGCGCGCAATTTCCGTTGCACGCTAAAATTTTATTCGCAACACGCCAAAAGAAGTACAACTTCAGAAAGTGCTTTTCCTAACGGGGAAAGTAGCAAACAAAGATTAATACTTTTATGACATGTACTCACTAGAACTATCTTGTGGGGTAAGAGGCTTCTCTATGACCTTTTCTAAAACCTGAATCCACTCGTCCCTTTCTATGTCATTAGACGCTGACAAATTAAATATACGATCAGGAGTGTGTAGAGTGAAAGGGGATCCTTGATCCTTAACTCCTACAGACACACCAATTCGTACACTATAACCATCCATTGCATGACCTACATAAATAATAATCTCACTTAGTATGCCATTAACGATAACGAAATCCATAACATTCCAGAACTATTAAATAAAATAGTTTTAGAGATATTATAAATTCTTTTTTTAGTATAGCTATTTAGATTCAAAATAGGATTAGTGCTTGTTGCAAAGTCTTATTATTTGAATCTCACCAATAAATATTTCACCCTTTGGATGCGCATCTAGTGGTTCATCATGATACATAAGCTTCCTATTATCTAAAGTAAACCATCTTTTCTTAAATCCATCGGTGGGTCGAGGGCCTGTTTTCCAAAGCCAACCTTCTTTAGCAAAGCCATCTGGAAGATACTCAACCAGATCAGCTTCACTAGCTGATGGATATGCAATCTGCAACCTGTGCAATTTAGCACATCGTATTGCCATATACCAGTTTGTTATAATTTCAGGGTCGTCGTGGTATAAGTAAATGTGACGTGTGGTACCGTCTTTTAAAAATGTCAGTTGTAATGAATTTAAATGGTCCATTTTTTCTGGTGCAAAAACCACATTTAGTTCTGATATCCTTAAGATTGCTTTTGGTTCTTTATTTTCGCGGACAAAATATTTAAGTGTATCTTCTGACTCATTTAAAATGAATTTTCGCGACTGATAATGTCTGTCTTCTTTGCCCCGTTTCATAAGAAATCCAACCATATAACCACTAATGTAGCATTGCCTTTCTGGATAACAGAATTCTTCTCTTTGGTACTTAGCTCGAATCCATTGTTCTATCAAAACTCTATAAATAATAACCAGTAAAAAACTTATTTCAAGAGCAGGTCAACTTCTCATTTTTATAGTTCCTTACTGAGGATCATTTTCCTTTGGACGTCTGTAGCAAGGTGGGACACGTTCTTCATATTTAAGTTTTGCAGTGATATTACCCACTTCTTTCATTCGCTCAATCTGAGAATCTTCCCATCGATCTAGTTTAAGGTGTTTTACTTTACTAATGTGAACACCCATGTTACGATGGACACCTGCACATCGTATACATAAAAATATTCCTATATTATATGATGCCCATTCTGGACCTAAAAGAACGTTATTAGCTACATAAAAACGTTTTTAAAATATTAGGATACACACTTCTACTACCACAATCAGCACACATGTTATTTCCTGGCAACTTAAGTAATTCCATTAATACTTTCTCGTTTCTTTCCGCCATGGTTTACAAGACACAAATGCACCAAAAAATCAGTATTAAAACAAACATAAACCTATTAAATATGCATAATAATAGAAATTAAAAAATGCTTGGCTTCACAATCAACCATTATAAAAAATGAAGTCACGCTCAATCACTTGTTTAATTGCAATGTAATGTTTTGCAATGGTTACAACAACCCCAACATTTATTATTATTATTTAAAAGCACTTCTTTTATTAATTAAAATATATCTAATTTTCGTTTATTAGTTTACTACGTTTGCTGATGACGATAGGTAACTTGTGATGTATTGTTGTTGTTTTTACATTTTACAGTTTAGATACGTTCTATATTTCCAATCCTGTGATCACTAATTTTAATGGAACTGGGAGTTAAATTTTTACTAAAGTGTAGAACGGTACTTTGTATTTTATTTATTAACAACAAATTTGCGGTAAATATTCAAACGATAATATATAAAAGAACAAAATTCAGATTTCTTTCTTAAACACAGTGTGGATCACCTTAACTGAAATTACTGGACGCTTCCTTTTTATTTTCATTATAGTTCTATAGGTACTGTCAAAGTTTTAATAAAAATTTTGTCTATGATAAATATCAAAATCTATGGTATTATCTATGATCTAATGTCA
>EABT49
GGATGAAGAAAATAAGGAAGCTCTTTCATCGGCATAGCTTCTTGAAGGCGCTAATCGCATGTGGTGTGAAAAATGCTTTCAATAGTACCAGGTAGGACTGCTTAGTGCGAGGCCTGAGGAGAATGAATGCCCCAAATTCAGAAAGAGCGGCTTAGCTGCCTCGCGCAAAAGAAGATACTGTTGAAAGGAAGTAGGCTGTCAACAAACATGGGCGTATCACGGGAACGCATACACGCGCCAATATAAAAAGTAAGAACTACGTATGGAAAGTCCTTACGCCGGATACCTGGCCTACGTAGATGACCT
>EABT50
GCCATATCTTGTTCAAGAGCGATGAGGCGGGCGGCCGGGATCTCCTCCTTCTTCATGCCGAAGAACTCCAGAATTCTCTGGTGGTCATCTTCGTCGGTGTCGATGGCAACGGACATGATCTTGTCTCGGTAGCTCTTGGCAACGGGCTTGATTTCTTCAACGTACTTCTCGAAATCGCCATTTTTCTTGGATAGGAACAACAGGAGGTGGTATTTGATCTGGCCACCGAAGATCTTGGAGGCAGTCTCGTGGGAGAACTCAACAATGAGAGGCATGCTTTGGACAAACACCCACTTCTTGAGCAG
>EABT51
TTACGATTAACAGTTAATAAAATAAATTTTGATCATTAAATAATAAAAAAATGGTCAATAAAATATCTGTAGCATAAAATGGTCATAAAAATTACAAAACCTGTGTTATACACTAGTGCAGTAGCATCAATTTATGGCGCTGCTTGTTTATTTAAGGAATACATTGGTGGCGAAAAATATTCAAAAGACATTAAAGCTGATGGAAAGATAGTAATTGTTACTGGTGCAAATACTGGAATTGGTAAAGAGACAGCATGGGAACTTGCAAGAAGAGGAGCCAAAGTATACATGGCATGTCGAGACATGACTCGCTGCGAAAATGCAAGAGAAGAAATTGTTTTAGACACTAAAAACAAATATGTATATTGTAGAGAATGTGATTTGTCTTCATTGGAATCTATAAGAAAATTTGTCCAAATATTTAATAAACAAGAAGACCATTTAGACATTCTAATTAATAATGCAGGGGTAATGAGAATTCCTAAGCACACAACAACAAGAGAAGGTTTTGAAATGCAATTAGGAGTTAATCATATGGGACACTTTTTGCTAACAAATTTGTTATTAGACCAATTAAAGAAAGCAGCTCCAAGTAGAATTGTCAATGTTTCCAGCATTGCTCATAAGCGAGGCAAAATAAATAAGGAAGACCTCAACAGCAATGAAAAGTATGATCCAGGGGGTGCATATGCCCAAAGTAAATTAGCCAATATTCTTTTTACCAAGGAACTAGCTAAAAGATTAGAAGGGACTGGGGTAACAGTATATGCAGTGCATCCTGGTTTAGTAGACACAGAAATAATTCGTCATATGGGTTTTTTCAATAGTTGGATGGCAAAAATATTTATTAAACCTTTTGTATGGCCCTTTATTAAGACTCCCACTCAAGGAGCTCAAACAATTATTTTTGCTGCCCTTGATCCCAGTTTAGAGAGAGTTACGGGTAAATATTTTAGTAATTGTTCTGAAGCTGAATTATCAGAAGCTGCTAAAGATGATGCAACTGCTAAATGGCTTTGGTTAGTTAGCGAAAAATGGACAAGGTTGTCTGCCTAAAGTAATTAATTTTTTTGTCTTTTTTTATTTGATAATATATTTTAAGTACTCACAATTTGTGTTTTTACTTAATAAACGGTAA
>EABT52
GGTTCAGAACAGGAAATTAATGGAATGAAAATGGATATTGGATAGAAAGTAGGTACCAAAAACCTATGTAGATTATGTGAAGAGAATGAAGAAACGCAAAAACACATGAGGTCATCATGTAAAGTATAAAGAATGGACGAAAGCATGGGGAATAACGGTGGGATCAGGAGAGAGATTGAGATGGCTTGAAGAGGATACTCTAGTTAAGAAGGCAGCAGTTAGACACACAATGCATCCTGAAAGGACTCATTATTTTAGTTAAAAAAAGAACTCAGTTTTGTTCGAACATCGGCTATCAATCTACCCTTAAACAATCTTGTTAAACTTATTTCAAAAAT
>EABT53
CACCCTGGTCTCCTGCGATTCCGAGCCAGCTGTCACATACACAGAACAGCTTCCCTTCACTGGTGCCAAGGCAGCAAAGGGCCAGGGCTGCCCCCGCTGCGGCTTCCCGGTCTATGCTGCAGAGCAGATGCACTCCAAGAATGGCACATGGCATCGGCGATGCTTCTCATGTGCAGATTGCCACAGATCTCTTGATTCCACCAATTTGAATGACGGCCCCAACGGCGAGATTTACTGCCGCGGCTGTTACGGCCGCAACTATGGCCCTAAGGGTGTAGGTTTCGGAATGGGCGCAGGCACACTGACCATGGCATAAGCTAAACTATGAAGCTGGACTTTATAGGATCATTGATTAGTGCGAATGGTAGCATGAAAGGAATTTAATCTATTGCACAGTGCTACCCGACGATCATACCCTTCATTAAACTGGCTTTAATAACGGTTGATCTATCCCATGAGACTAATTAAGTGAATAATGATTTATTTTAAACTGATAATAAGGGCAAATATTTTATGATATAAATATTATAAATTAAAGGTTACATTCCTTTCATATTATGTACAAAGAGTGACGGATGTGTCTGGGCCCTTAGTTTATAAAATTATCATAAAGTACTTATTACTAGTAAGACGCATATATCTAATGTAGGTGTAAGGGATAATGAAATATAAAAAAAAACAAAAAACTAAAAAAAAATTGGCATTGTGATGAACCCTCGATACCGCTGCGTCCGCGGCGGCGAGGTAACAACTATCCTGTAAACGCAGAAAAGATTACAAATAAATGTAATCGTTTCGACCGACCAGATCTTAGTGCTATGAAGATCTGAAGCGTCATTTACTTAGTTATTTTTTTAAACCAAAGATTTTGTATATAATTTCGCCATCTATATTATCTCAAATAACAATAAGCTGTGCTAGAGGAAATTCTAACACTTACACTTATGCTTTTAGGCTTTTGCTATGATTTGCA
>EABT54
TTTTTTTTTTACTGTAGCTATTATTATTCTTAAAAAACGTAGTGACCACTTTCGTTAGGTGGATCTGTTGTCAACTAGTACTTGTAATGTTAAAACAGTTAAAAGCATTTCTATTCGCCATTGCTTGTCCGGCAGGAGGTTTTTTTTGCGATCGTCAACTCAAGTACAGACAGACAGATAGTCTTAGCTATAAAGGATTTTACGATTCTTAATTGCACCCATCCAGTCGGACGGTAAATGTTTACCTTAATTACCTATCCAAGTTGTAAAATAAAAACTTACCGGCTGGCTTTCTGCAACGGGATCAACTTTG
>EABT55
GTAAATTCATGAATGAATTATTGACAATACGTGCGCTTTATTATGATTCGTGGAAACTCAGACTGAGACTATGAAAGAAATCCTAAGGTGCCCTTATATTTACATAATTCGTACCAATAAAAAAAATTCTATTGAATTAGACACCACAATATGTACCTGTATTGTTAGTGATTGATAATACGGAAATTTAAAATTGTGTTAAAGTGTACTGATGAGGGGACCGTCTATGTAATACGTAACGCGGTTAATGGGTAGGGGGGTGTTTTGTAAAATGCTACGGTGACTTACAAAAGGGTGACTTATTACTGTAAACGCGATAGTAATTTTTCGGAATTCACGTTATATAAATCGCTTTTGTAGGGAGGTACGTAAGTTTGATGAGGAGGTAAAACAAATCGTTACGGAGCATTATTGAGGGGGTGGGTCAAAAATCTTTTTTTTTATCTTAAACTCTTAAA
>EABT56
TCACGTCAAAAAAACAAGATGACTAATATGTCTCAAAAAGATGGAGATATTTACAGCGTAGAAGCTGAGATATAAATTACTCTTATGATATTGCGTCAACAAATATCGATATTTACGCAAGAGAAGTTACAAGCAGAAACAGAATGACTCTAGTCAATGCATTTTGACCATTATTTTTTTGAGTCAGAAATTTTTCCGACACAGCGTAGTTTGAAAAGCAGAAGGTGAACAGTTTACCTGGTACAGGTACTTGTTTTACAAATCAGTTTGCTTCATTCTCCCTCAGAGAATAACAAAGATAAGCGCCGATTTATTGATTGGAAACATCGACATTTAATTATGAAGCCCCATTTGACCGGATTAAATGGCCATTCACATTTGACAACGGTTCAAACGACTGTCACATCGCATTGGTTTCCGTCGTTTATTGAATCTGTACAAACTTGTATCAATTCGGGGGCAGATTCTCATTACCAGAATTTCAAAAGTTGTGCTAATCACCTAATACTTATGTATTACAGCAAAGCGAAACAAGATGATTGCCTCAGGCCTAAGTAGTTGTAAATCTAATTGTAACACACAATCTGACTTAAAAATCTATATTATATTACAGTTAAAAATTCTAATTTATTCAATTTAAAACAAATTGAG
>EABT57
GTTTTGTCGTTAGTAGTTTTAACAGTTATTTAATTTTAAAATTGAGAAGATGACGTCAAGCTTTAAGTAAACCCTTTTTCTGGCTTCACACTCTATCATGCTAGTCCCTTCCCCTGTAAATGCGTACCTATCTTATGGAATTATAATAAATAATATTTTCCCTTCCTGTAGCTTTTCACTACATTTGTTGTTAAATTAAAAACACGAAAGCTTGCTGTTAACACAATTATGTATGCGTATGTAAATGGGCGTTCCAAATTACTCACATAAAAGGTGTACCACGCAGACAGATAATTCTAATTAGTGGTATTATGTGTCTGTCACTCTTAATTATTCTTGTTTTATTTTCTGGAAGAAAGGTGTTCCATTTCCATTATTGTAGTTCATTTTTCATGACTTTGAAAAGTGACCCTACTATTAAACCATTCTTGTTCCCCTTTGGAGGGGCATTCTGGCAAAAGAAAAACACACCGGAATTTACCAGCTGATGGTCATTTTAAATGATAAAAAGTTTCTTCCAATAAAATCGCGGTATTCGATCATTATACAAGCCTGTGAAAGTATTAAATGGAAATTGTACAAAATTTTTTTCTCATTGATTTTGTAATTGCCAGCTACATTGTATTCAATAACAAATAACGAATAGGAGTTCTTGATACCAGCGGTTCTCGTTTTTATTTTCTACGGAACCCTTTTTTGACGAAACCTCATCTTAACAAAAAAAAAGTAAACAGTTTTATGTGGTACGATCCCTGACACCTTATTGTGTATATGTTGTCGTCTGCAATTTCAATTTTGAATTTAAGTATGTTTCGGAGGTACAATCGGAGACAAGAGAACATAAAATTAGAAATTCGTGACTAATTAGGTTTTGC
>EABT58
AAAATATCGTTTTTTAATAACTAACTTATAGGTATTTTTATTTTTAAATTGTTAATAATAAACTTTACCATCATCTACAAGGTAAGTACTTACCTAGGTACCCATAAATTTGACCTTAAAATAAAGCAAAATTAGGTTAGTAACAAATACGTCTCTTAAACAACTTTTTACGCAATGAAGTGTTATTGTAAAATATTTTTGTATAATAATTATCATCATCATCATCATCACATAGGGTTAGAGGGCCTTGGTACGTATAAATATTAAACCTTACAAACCGTTAAAGGATATGATATAGTAATGGGTTTCAAAATTCAGTATCTATTGCAGTGTTTTTTTTTTCAATTTAGAACCAAAGAAATTAATTTTTGATTATCTATTTTGTTTTGGTACATATTAATGCTATTTCATTTTATAAACTTATACAATTAAAAAGAAAACTCAAACATTTTTTAAATAAGGGAAAACCGAATTTGAGAAATCCTGATTTAATTTTGAAAAATCTGGTTAGAAATTTGGAAGAAGAAAAGTCACTCTAATTCATATTTGCCCTTCGACATTATTACAGAAATTACTAGGGAAGGTGGAACATTTTGCGATTTTATAACTACTTAAACATCAAATAATTATTCTAACAGCAGTTGAACTAGAAAAGTTCTAGTTGAGAGTCAAAAAAAAATATTGAAATTATAAAAATAATATTCCAATTCAACATACTCTGAATAGCTAGAATCGTGTCTCATATATTTAAAATTGAAGAAAAATATTGTTCAATTTTGATGACCCGTGAAAACTACCCTTGGAATCCCCTCTATTATTCTTGTCTATAATAATGTCATATGACCCAATGACCCATTACAAAGGACAAATTTACATCAGAGTGATTTTTCCTCTTTATGATCATATGCTTCCATGGACATGTTATCTAATAAATAATAAATATTAGATATAAGATAAATAAAGCTGTTTGTACCTTTTCGGCTTAGAATTGAGCGTTAAATTTTATACCTTACAAAAAAGCAAAAGTAAAAAATATGATACATATCGACAAAAACAGCACAAAAAATTTGACGTTATTTTCTAAGTCATGCAAACAGCTAATACATAAACATGTAAATAGCAACAATAATGAGGCAGAAATATTCGTAAATAGAATGGCTAAAAAATTTTGTATGTTTTTTAAAAAAAATTGTAAAGGTG
>EABT59
GATACACTTCTAATTAAACAAACAAATAATTTAGATTTGACTTCCTTTAATTTTATTTCCGTCTAAGTTAATATGTACATCATACATACTTGCAGATAAGGAAAAATAAACATTTACTTATTCGTTTATGTACTAAACAAATCTGACAGGAGGCTTTGCTAAAGGATTTTATGTAATGCAAAATTGTTAAATTAATTACAACCACGCCGCTATTGTAGCCACCAAAATTATATCAATACATAACAATAAACGTATCCAATACAGAGATCACAAAAAGGTAAATAATATAAATTCAAAAACATGAAGCAAAGTTAAACAAGCCTGATAGCATAATGTTTAAAAGTATATATAAATATTTAACCAATTTTCCATATTGTCATTGACACATCCCTCGTAAGGCAAATTTAAT
>EABT60
TCTCTCCTATTTTTTATTGACTTCCATAGGAGAAAGTCTTGAAATACATATGTATATTGTTGTAAATTTATCTTGTTATTTGTACTTGAATAATTGATATTGTAGGGTAAGCCGTAAGGATTCTAGGGTAGGTCATAAGGATTCTAGGGTGGGTTTGACTTACTTGCTCTTCCTCCCATTGCTACCTCAATGCAGGACCTTCTGTTGGAGATACAAAAAAGTCAATTTTGAACTTTTTCCACAGCATTCCACTATTTTGGATTAGCTTTAGCATGATCAGTATAGCAGAAGGAGAAGCGGGGAATGGATTATCGTTGATTATGGATTATGTAGATTTGGTTATGGTGATATTCCGTGATATTGGAAAAGGGCATTATGCATTCTAGAGATTCAGTTACCACTTCGCAAAAAAAATGTTGTTTTTAGTTATGTTATGGAAGATCACATCTTTCTTGTACTTTTTGGCGTTATCCCTAGTTCTTTGTACTCTAAATGATTTTTCACTATCGTTTTTCTCTAGAAAATTTCATAATCCTTTAGA
>EABT61
TGAGTTGTCATTAATTGTTTGCTAATAAATATTTGAGTTTATCTTTCCTGACTATCTAATTTAAAATTTAATTACAGTTATTATTCCAATAAGTTTTTTTCAGATAATTGACTACGTGGTATGAGCAGGTAGCAAACTTTCTAAACATTTAATTTAATTTTAGAAAATTAATGATATTAGTACTAAAAATAACAGGTAGTTAGTTATTGAAAAAAGACCGGTTTTCTCATTACCTATCACTATAAATATCATTTTTTTAATGCCATCAGGCCGAGAACACCCGGGACTGCCTGCGGTGGTATTATTACGAGTATCTCAGGTGATGTTACCTATTCCATACACAAAGATTTCGCTAACAGTAGCATCTTCCTTCCCCCTTCTGGAATTAGAAATTCGGAACACTTCTGATTCTTCTTCTGCTTATTCTTCCTGCTTCTTTATGTGGTGTATAGCACTTCTCATTCCTTTTTTATTTTTCAGTTAATGACAGTTTTGCAGTAGCTGACTATTATCATTTCCTCCACGATGTTTTTGGAGTAAGAACAATGTTCGTTCCTGTGGAACATTCGCTATTGAATCCACTTCTCTTCTGCCCTGGTCGGTGTCAAGGACAGGCTTGCTGTTCGTAAAGTACAAATTTATCACTTCCACTAGGCAATTTGGAACTTTAGCTCAAGGTTATACCCCTAACAAACCGAATTAGAAGTATGAAAACCACGGTACTGTTACTACACATAACCTCAGAAAGAACTGCTCCAAACATTTGTAGTTCAGGCATTACGTGAGGTATTATCTTGAGCATTTCATTTGATACTCCGTCTAGTCTAGGTACTCTACAAGGCACGAACCTGCTGACGACCTCTAGACCAATGCTCTCCCGTCCGATCATTGATGCCCGTAGATGTAGATGGGTTTTTCTAAAGTTTCGGGAAAAGTGTATATGTAGTAACGTCGCATAGTCAGGGCACTTAGAACATGAAGTCATTTCCAATCGTCTTGTACAGTATTTTTTAAGAATGTCGATGCATTATCTCCAACAGGCTCTTCCAGCACACTTTCTTGTACTTCCTGATTGCATTCCGTGACTCCCTCCTTGACAATGTATATTATTTGTATTGGAACCAGTACTGAGCGCCTCGTTCTCTTGCTACTTTGGCGTCGCTTCCTGAGAGCAATACCATTCTTTCTTTACTCAGCAATCTCGTCCGGCCACCAAAGAACCTCCCTTCGATGTATTAAGCTATATTTTCACCTGAGCGTGTCACAGGCCTTGCAGATGGTTGTCATTATCGTCTTTACTACCTCTCCGGCAGCATGGTCGATGTACGTACTGACTTAAGGCATCATGGAAGAGATCCCTGTTCGGTTTTGACCAGCAAACAATTTTCCTCTTGGTTTCCCGTTCATCTTAAAATTGATGTTTATGGTCGCTTGACGTTTCTTCCTTGGAATCATGGCATTTTTCAATTTATTGCTGTCCACCATCACTTGGTTTATTCTCAGGTTTGAGAACCATTTATTTCCCTGGAACCTAATGCTCTGATTTGAGATAAGGAGATGTACACACTTGTCCGACCTGCATAGTATAATTTACAATATACGATCTGTTTTCATCTTTGCTGATAAAATTTCTTTTGTTATATTTCCAGGAAATTGTAAGTATGTAGAATTTTGAACAAATGGATTGTGGGAGGTTTTAAAGTTATTTAAATTTTTGACGTTGAAAAAAGTTAACCATCAAATTAAG
>EABT62
TTTTAATATAAATCAAAAACAAATTAATTTAAACAATATTTGGTCCTTTCGTACTAAAATATATTAAAATGTTAAAGATAGAAACCAACCTGGCTCACGCCGGTTTAAACTCAGATCATGTAAAGTTTTAATAGTCGAACAGACTAAAATATTCAGCTTCTACACCAATTTTTAACTTTAATCCAACATCGAGGTCGCAATCTCTTCTTTCGATATGAACTCTTAAAAAGAATTACGCTGTTATCCCTAAGGTAATTTATTCTTATAACTAATCATTTAAGTCAATAATCTATAAATTAATATACTAAAAAGAAAAAGTTTATTAAATTTTTCCGTCACCCCAACTAAATACTTATAAACTCTGAAAATTTAATCCCATAATTAATTCAAAGATGTAAAATATTAAACTCTATAGGGTCTTCTCGTCTTACAATTAAATTTAAGCTTTCTAACTCAAAAATAAAATTCAAATATTAAAATAGAGACAGATAGTATCTTGTCCAATCCTTCATACCAGCTTACAATTAAAAAGCTAATGATTATGCTACCTTCGCACGATCAAAATATCGCGGCCATTAAATATCAATCATTGGGCAGACCAGACCTTAAATTATAATCAAAAGGACATGTTTTTAATAAACAGGCAGAAACTATATTTGCCGAGTTCCTTTATTTTAACTACAACCTCTATAATTAAATATAAATAAAAATTTACTAATTCAATCATTATTACTTTCCTTAAAAATTTTAAGAAATATTTTTATAGAAAAATTAAAAAAATAAAAATAATAATAAATTTATGATAAATTATAACAAACTTTATGATAAAAATTTCTAATCCTACAAACCATAAAAATTACAAATTTTATAATAATATAAATTGAAGCTAATCCCTCAATATATAACTTATTTTTGCCTGGAAAATTTAAATAATAATACAGAAAAAAAATAATAAAATTAAACTTTTTTCTAAAAAAACCAGATATATTAAGAGACGACTAACATTTCATTTCAAAGAATCTATTCAAAATAATTATTCAACATTAAAATAAATAAATTCTTAACTCCACTTAATTCGGGACAAGTAAATTTTTACTTAAAAATTAATTAACCCTGATACACAAGGTACGAAAAACTAATTCTTCTTTATAAATCAATTATTTTCAAATATTTCAAAATTCCTTCACAGTACTTATACTTTATAATAATAAAAATTTATTCAA
>EABT63
TCGCGTGCAGTAAATCGTGTCGTTGTCGCATCGTGTGAAAATGGCCTTAGGCCTACCGCGCACTGCGATTTTTCAATCGCGCGATTGTTTGGCAGCAAACATGTAACACAAACTAGTAAATGCAAGTGCGCGAATATGCGACTAAACAATCGTTGCGATTAAAAAATCGCAATTGGTCCTGTTTTTCTTGGGGCGCGATTGTCGCGAATGCAAGAATGAATCGTACGGACAACAATGAACCTGCGCGCACTTGAGACTAAACTGTCGCAATTCGCTGATTGTCCGTTGTTCATGGTTAATGAATACATTGTGGTTTTCAAACATGTCAGCTTACTAGTCCTCTGTTGCAAAGAAAGAAGCGTTTTGGATGCGGAAAAAAAAATATATCCAAAATTGAAAAAAGAAAATTGTCCTCTTACTAATCTCTAAATCATTGTAAGATGTTACAATACACGTTATTTTTGTGACGCTCATGATGCAACTGACTTAAATACGGG
>EABT64
GTAAATATCCATTAGATGGCGATGTCTATATGAATATTAAATAAGTAAAGGATGAATGAAGAAGTATTGAAGGCAAGTGGAGGCGGAGAAGCGAAGTTGAAGAGATTTATTTATACTAGACATGCAAAAGGCTGGAAATCACAAAACACCACTAGAAATAGGAATCCATCAATAACAATAAAAGAAAAAAAAATGGATTATTACATCAGAATTTTACATGCCAAACTGACGTGAAAAACACTTAAAACTGTCATTGTAAGAAATAATCAAGATGATTGTGATGAAATACAAATAAATGAGAACATTATCAAAGATAAGGCTAAATTTAACGGATACTGTATTGAAAGCGTTGAAGATGATCGCGATGTTACTCCACTGGATCTCAGTCGAGAAATTTCTAGAAAACATTAATGCTCATGAAATTGGAATACAGATACTAACTGTTACAAATTACTCATTAGTGGCAAGAGTAATTCCCAAAATTTTAAAAATAACAATAGTAGATACCTATAAAAAAGTGAATAGTAGAATTGTTACCCTTGTATACAACAATCAATAAACGAATTACTATAAATTGACCCCCTTTGAAACCT
>EABT65
ACGCACAACACCCATGCTCAAACCCTGTCAAAATAATACACACAAAATAAGCCACTATCATATTACTCATTTTTATAAAAATTTGGCGACCAATTTGTCAAATAATTCTTAAGCTGAGAATATTGTTACAAGGATTTACAGTCGACTCAATTAATTAAAATTTGAGAGTATATACAATCTCATGAAATATCTTTTCTTTTCATTTAAAGAAATACCTTAATAAAGAGATGCTTTATTCATTGGTTAATTACTTATTATTTTTAAGCAACATTTTACATGATACCACAAATGCAAAAGGCACAATTGATTCATGATCAAATTAGATAACCTTCTTCATGACTGTCACGAATACAATATTCCTTCTTTTTTGTAGATAGAATCATTGTAACATGTTATAAGATACATAATGTTTTTTAGAGAAATCAAACATAATAAAGCATGGACTATTTGG
>EABT66
GAAAGAATTAGTAACGGTTTCAATCGGTTTCAGTTTTAATAACAGAAAGTTATATGTGTAAATGCTTGATAATAAAAGGTACGTGGTAGATATACTTATCAAAGGGAGTTAGAAAAGACTGATAAAACATATCAATAAATGGATATTACTACCTTTGTTGGTGATATTACAGAATGGGAGTTAAAAAAGCGTTTGGATTTAAAAATTCAGAAACTGCAAAAACAGATTGCTGAAAAAGGGTGCAGTGATTTTGAATTCTCCAACAACAAAGATTCTGTTGACGATTTATTAAATAATTTGGCATATAGATGTGTAGTTTGTGATTTATCTGATAGTGAAATTAAAAGTGAAATTGAGAAAATTATGGATGAAATATTGCAAATAAGCAAATTATCTGAAGAGGTACTTGATGAATCAATTCAGTTAGATGAATCTTTCAGTACAGAGCAGTCCTGTTCAAATTCTAATGACTCATTTAATTTTAATGATACTATGGAAGAAATGGAACGCTTATTAAGAGATGGGTTAGTTTCTGGAAATGATAACATTGAAGATGATAAATATGTAGCTGATAGTAGCCCAGAAACAATGAGTAAATCACAAGAAAGCAACATAAATTTTAAGGAAGTTGATCAAAATATGTCTGCTATAGAGGTGGAGCAGTTCAGCTGTGATTTTTCTAAAAACTTTGAAAATGAACAGTACAGTCCTCAGTCAGTAAACTCTGAAGAAAGTATTAAAAGTAAAAAGACAACTGATGTTAATCACTTGCCATTTAAATTACCTGTTTCTTCTTATAAGAAACAAATATTAAATAGTGGTGGAAATAAGCCACAGTGTAAGACTTCAAATCCTGTAAACAAATTGTATAAACATATAACCAGTCCAGTTGCATTCTACATCAAAAACAGTGGAATTACACCAAGAAGACAGCATTTAAAATTCACTCCTGAAAAGCACCTAAGCAGAAATGACATGAGTGAAAGTGTGTACTCTGAATCAATAACTAACAATCAATTTCCTCAGGCAAAAGATATAATTTTACCTGAAGTATTCTATTTGCCGGCTGCCATGAAAATTGTTTCCCAGGAACATCATACAAAACTACCAAACAGTATAAATAAGTTGGTTGGAAACATGCCTGAAATTATCATCCATGAGCATCGAATTAGAAAAGGAGAAAGAAAACTAAATATGCACACTGCAAATCCAAATAACTCAGTTGCAAATGAAGACATTTCTATTTATACTACAAAACAAGCAGAAATTCAATAAGACAATAATAAAATAACTTCACTGAATGTTAACTGTGATTTTCATGTTTTAAATTAAATAA
>EABT67
GAAAACTGTGGTTGGTTGTCATCCATTGAATTACTTGTCAATAGTTTGTTTATATTTGAGAAACAGTTTCTCAAAAATATCAACCATCATCACAGCGCACATTAAATAGATTTGAAAAAAGAAAATGGCAAGTCTTCCAGGTAGTATAGCATTTGATGAATATGGTAGACCTTTTATAATTATTCGAGACCAAGAAAGACAAAAGCGGCTTACAGGAATTGATGCATTAAAGTCTCACATTATGGCTGCTCAACAAATAGCAAATACAATTCGAACTTCTCTTGGCCCCAAAGGTCTTGATAAGATGCTGGTATCACCTGATGGTGAGGTGACTGTCACAAATGATGGAGCAACTATTTTGAAGCAAATGGATGTTGAACATCAAATTGGGAAGCTGTTGGTTCAGTTATCTCAGTCTCAAGATGATGAAATTGGGGATGGAACTACGGGGGTTGTTGTACTTGCTGGAGCATTGCTAGAACAAGCAAGTGCTTTATTGGATCAAGGTATACATCCAATTAGAATTGCAGATGGGTATGAATTGGCATGTCAAAAAGCTGTAGAAAGACTGGATAAAATTGCAGAGATGTTTCCAGTATCTGCAGAAGATCCAGAGCCATTGATAAAAGTTGCAATGACCACGCTCGGCTCTAAAATCATTAATAAATGCCACAGGCAAATGGCAGAAATTGCTGTGAAAGCTGTACTTTCTGTAGCCAATTTTGAAACTAGAGATGTTAATTTTGAACTTATTAAAGTGGAAGGAAAGGTTGGTGGTCGTCTGGAGGACACTATGCTAGTTAAAGGTGTTGTGATAGACAAAACTATGTCACACCCTCAAATGCCTAAGGAACTTAGGAATGTTAAATTGGCTATCCTTACTTGTCCATTTGAACCACCAAAGCCAAAAACCAAGCATAAGTTAGATGTCACCAGTGTTGAAGACTACAAAGATCTCAGGAAATATGAACAAGAAAAGTTTATTGAAATGGTTGATTTAGTGAAGAAAGCTGGTGCAACTTTAGCTATTTGTCAGTGGGGCTTTGATGATGAAGCAAATCACTTGCTTTTACAAAAACAATTACCAGCTGTAAGATGGGTTGGGGGTCCAGAAATAGAACTGATTGCAATAGCTACGGGTGGTCGTATAGTTCCCAGATTTGAAGAGCTGAGTCCTGACAAACTGGGAACAGCAGGACTTGTTAGAGAAATTTCGTTTGGAACAACAAAAGATCGTATGCTTGTAATTGAAGAGTGCTCGAATTCACGAGCAGTGACTATTCTTGTCAGAGGAGGAAATGCCATGATAGTTGAAGAGGCCAAGAGAAGTCTCCACGATGCCCTTTGTATTGTACGAAGTTTAGTACAAGAACCACGAGTGGTTTATGGCGGTGGAGCGGCTGAAATAGCTTGTAGTTTGGCTGTAGCCCAGCATGCCCACGAATTAGCTTCTCTTGAACAATATGCGTTTAGGGCTTTTGCTGAAGCTCTCGAAAGTACTCCCTTAGCCCTAGCAGAAAATAGCGGATTATCAGCAATTCACGCACTTGCCGAAATAAAGGCAAAACAGTCGGCAAGTGGAGACTCAGCTTTGGGTATCGATTGTATGCAAACTGGCAATCCGAATATGCGTGAGCAGCACGTCATCGAGTCCTTAAGGTCGAAGAGGCAACAATTAATTTTGGCTACGCAACTTGTGAAAATGATTTTAAAAATAGATGATGTACGTTCACCTGCTGATGGACGCAACATGTAATGCTTTTTTGTTTAATTACAGCGAGAAAAGTTAATTAATCTCTATCACATCATTGTATTCTGAATTTTTCATGTAGTGATAATTTAACACCTGTTTTTTTTAATGTTCTCA
>EABT68
TAGATTCTACGCACTTTACCGTTAGATTCTACACACTTTGTTACATACTTCTACACCTTTTACATACTTCTACACCTTCAGTGTTTTCCAAATCCTCTTTATCTCCAAGAAATTCCACTCTCTTTATCTCCAAGAAATTCTTTTTTTGCTTTTATAATTTTCCTTATTTTAGCGTTTAGCAGTGCTGCCATGTACTTTCTAGACACCGCACCTTAAAACTGAATGCACCATTGGATTCTACGCACCTTTTCACATACCTTGACCCCTTCAGTGTCTTCCAAATCCTCTTCATGTCCATACGAGCGCTATTTTTTGCTCTTATAATTTTCTTCATTTTCGCGTTTAGCAATGCCGAAAGGTACTTTCTATAATTTTCCTTATTTTCGCGTTTAGCAGTGTCGGAGAGTACTTATTTGACACCGCACTTGAAAACTGGCTACACCATTAGATTCCACGTACTTTTATACATACGTGCACCCTTTTAAACATTATCAAATCCTCTTTATCTTCAAGGAATTCAACGAGCGCTTTTTTTGCTCCTTTTTTCACGCCGCACTGGAAAACTGATTGCACCATTAGATTCTGCGCACCTTTTTACATTCCTGCACCCTTTCAACGTTTTTGAAATCCTCTTCATTTCCAAGAAATTTAACGTGCGCTTTTTTTATCATTTTCGCGTTTAGCTATTTTCTTCATTTTCGCGATTAGGAGTGCCGGAAAGTACTTTCTAGACGCCACACTTGAAAACTTT
>EABT69
GAATTTCTGATAAAACGTATCTTAACAATTAAGACAAATGTTCAATTATTGAAATAATGATAACCTTAAATTTGTTAGAAAATTAAATTTAAATAGTTAGTTCGTTGGAACGTTAATATTCGTCAAGTTCGTTTATAATGAGCATTTGTTTATAACAAAGTATTGCTGTCGATGTCTCATCGCAAATTATTTTTGGGGTCACATGAGAATGTACTTATTAATCTTAATTTAGGCCCTCTGCCAAATCGGAAATCGTAGTCTTTTATCTCTGATAAAATATTCGAAAAGTGAAGCTGCACGAATGACGTCAGAAAAAAACTTAATGCAAACTGACAAGTAAATTCTTTCAATTTTATTTAATGATGTGAATGTTTTAAATGCTTCATTGGTTGATGTTGTCGTTCAGTACGTCAAAGGTGGATATTGTCAACTCCACGAGTTTCCCATGATCCATAAAAGAAACAGAAAATACCGCCCTAGAAGGATGTGGGTTGTTTTAGTTTTGAGAAATCCCCATATTGGCTGCGTGGAGGTGCATATGAAACCAACGTTGGAAATGATGACTCTACGATGATGAAGTAGTTATGGTTGGGACGATCAAAATTGGCA
>EABT70
ATTGCATTACATTATATTTATTGTATGGGGACTTTTTAATACCAGCAATTCGCTTTTAAAAATACTATTGTATATTAATAATTTTGATCAGACAGCTACATTTAATTTTTCATCAAATTTCTCACAATCGACATAACCATTAAACTGGACAGTAATTTCCTCGCGGTTTGTAGAAGACTTCACCACATCCAACACGTCTCATGATTTCTTTCATTAGAAGCGCCTTTTCTTTTTCAACTTTCAACAATACAGCCTTATTTTCTGCGACCCGTCTCGCCAGATAAGGCATCACTTCGGTTACAGGACCGTACGGAACATATTTAAACACCCTGTAGCCTGCTTGAGCTAGAGGGAAAGACACATGATCGCACATTCCCAACAACTGACCAATGCTTACTACTTTATCTTCCGGTTTTAACTCCAACGCTTTCATTCTGTCTAAGGAATATCTAATGGAGTCTTCGCTATGAGTGGCAACCATAATTGATATTTTGTGCATTTCATTCAATTCCTTGTGCTCTTTGATTCTTTTTAAACATTTGTCTATCATTCGGTGGTACATTTCTGTTGTAGCTTCGTATGAGGAGTTTGTTGGGTCTGAGTAACCTATTTCTCTGGCGCGTGCCCTTTCTTGCTCCAGGTAGGCTCCTCGTACCAGTTTAGCCCCGAAACAGAAGTTTTGTCTTTTGGCCTGTTCCAAATCAGAACACAGTTCATTGTAACCGTCTTTTAAATAAGCTTGATAGGTGGTCCAAATCACCGCTTCATCTTTATTATACAATCTCATGAGTTCGATGGCTATTCGAGATATTGCCGGTTGAAAGTACGTTTGTTCTGCATCGATAGCTACGTATACATTCAATTCGTCTGCAATTTTAGCGATGGTTTTCATTCTGCGGATCATGTTCTTGAATGTTTTCTGTTCGTGTTCGGATAGTTGGGTAATTAGGGGTACCATTTCTCCAGTTTTCAAACAGGGTATAAGGAATGTGTGGTCCAACTGCAGTTCGTCGTTGATGATGCCGGACCACGGAAACAGATGTAGAATTCCTTCTTTGTCAGCGGTGACCTTTTTTAAAAAGTCGTCGACATTAAATTTGGACCCGAAACATTCAAGTTTCTTTTTCAAATCCTCCGGTTTGAGATGATGTCGCAGGACATTGCCTTCTTCTCCAACGAGTTGAGTCATAAATTTCCTGGTTCGCATTATGACTTCTGACAGTTGCAAAAGTAACTGCGGTCTTCCCAAACCAGTTAATTTGATAGCCGCGAAACCTTTTCCGTGGGGATAACCAGCCACAGCTTCGATACATTTAATAAAGCTTACCATGTTTCTCTCGCAATTAGCCTCATTTATGTAGAAGAATGTGTGCGCGCTGGTCACTTTGTATCTTCGATCTGCGAACTTTTTGTTCACGTGGTATTGTTTCAGCGATCCCTCCACGTCAATTTTGTCACCGGCTTCCGGTACCGAAGCAGCTACCTCCCGTTTTTCAGCTTCCTCTTTGCTTATGTCTTCTTCAACTGAATAATCTAAAATTGGATTAACTCCAAAAGAGCGAAGCTGTTGTAGGGTCGGTTGGATTCTGTTCTCGTCTTCCCCAGCTACAAAATGACCATAAAATGTGAGCTTCATGAGCCACTTGAACAATCTATCTCCCAATATATGCCTTGTATTTCTCAGTATATTCTGGTTATTATCCATAATGATATTGTTACCACATAGTTTGAAAACCAGTAATCCCCTTGCCAATTCCCATAACGTCTTACTCTTATATGCATCCCTAATATCTTCGAAGCCTAAATCTAAAGCTTCCATGCTGGACTTTTCTACTAGTTCATCATCCACTTTTAATTGTTGCTTCTTTTCTAAATACGTATAAATGATTGATTTGTTCTGAACACCTACATTGTTATGCTTGAATCGATTTTGCCGATAGTTTCCTTGCTTTATGAATGTTTTCGTTAATATTTTACAGTCGGTAGTTTTAATGTTTGAGCACACTCTCCTTGATCCATATTCCAGGAAAAATGTTTTAATTATACTAATCATTATATGTTTTAAATTTAATTGTGTATGAGAACCAAAATATCTTGCAAATTGCAATCAAGTTTTATTTTTTAGGTTAACA
>EABT71
TGAATCTAACCAAACCCTAACAAAATAAATGCGATTCAAAAATTTGCGATATCCAAAACTCAAACAGAAATTAGAGCATTTTTTAGCCTTACTTGAAGTTGATTCATTGAAGTTTTTGCCAACTTTCTTTCAGCCGCCAAATCTATAACACCAATGAAATTCAAATATTTATAGCCGATTAGTAGCCAACGCTTCATCGGATCGTGTACACAAATTCTCACACAATTACTGTTTATTAAACAACCTCACTCGCACTATAGTTCATTCGGCGAATATACACCTGCAATCCATAAAACTACATTTAAAATTCGACATATCGGCCCAAGCAGCTCTAAAGGACTGG
>EABT72
AGGCGCCACTGGTGAAGTTCAGGTACTTTGGCAGATAGGAAAAGAAAGGAACTCTGGCATAAAAAAAATATATCTTGCGACAGCTGCACCTCAGAGGCAACTGGTAACACATGTCGTATCCTACGAAATTGCTCTTATAAAGGTACTGAATCCTCAAATTATGTTCCGAAAAGATCGTCTCGTTATACACTCATGGCGAGTTAATAACCGAACAAAAGAATATTCTACTACATTAACGATAAGTGATTAACGAGAGGCATCATCTTTTGAAAAAAAAACGACGAGATATAGGAAAATTCGTA
>EABT73
CAAAGTTTTTCCAATCTTCATATCTCGCTTCTGTTTAAATCTTGAAAATACGGCAATTCCCTCGGCCAGCAGTATTAAATTTTCTGTGCCAGAAGACGTCCACTCATTTTTTCACGAGTTAACATTCCAGAAAACAGAGGTTTAGTGAAGAAGTATGCTGCGGGACATAGAGCGGTTGAGTATCTTGTTTCTGTTTCAATCTTAAAAAAGTGGCGCATCCCTCGACCAGCGCTTATCTATTTAAATCTTGAAATATAGCGCTTCCCTCGATCAACAGTATTAAATCTTCTGCGCCAGAAGATGTCCCCTCATTTTGTCCCGAGTTAACATTCCACAGGAGAGGAGTCTAGTGAAGGAGCCACAGTTGAACAAAACGGTTCTATATCTTCTTTCTGTTTATATCTTGAAAAACCAGCGCTTTTAAATTTTCTGCTGTAGATGTTCCGTTATTTTCTCTCGAATAAAACATTCCAAACGAGAGGAGTATAATAAGGACTACGTAGCGGAGCAGAGTAGCTCTGTATATCGCCTCTGTTTAAAATTTGAAGAAATGGTGCATCCCTTGACCAGAGCCTTTAAATATTCTGCTCCAGAAGATGTCTCCTTACTTTCTCACGGATTAAACATTCCACAAGAGAGGAGTCTAATTCGGAGTACGTAGCGAAACAGAGTACTTGTGTATCTTGCTGCTGATTAAATCTTGAAAACAAAAGCGCATCCCTCGACCAGCGCTTTCAAATTTTCTGGTCCAGAAGATTTTCACGAATTAAAAATTCCACAAGAGAGGAGTCTGCTGCGGAGTGCGTAGCGGAACAGGCACTTATGTATCTAGCTTCTGATAGGAGTTTAGTGAAGGGGTGCCTAGCGGAACAGAGCGGTTCTGTATCTTCTTTCTGTTTAACCTTGAAGAAATGGCGCTTTCTTCTAACAGCGGTATTCAATTTCTTACGCCAAAAGATGTGCCCTCACTTAAACAATTAAACATTCAACAGCCAGGTTGACGTATACTGTAATGTTCGTG
>EABT74
TTATAGGGTACGATCAAATAATAGCAGCATTTCTTTTCAACGACATTTTGATCTAACTGTGACTGGGCCGTGACTTAGCTATGATTTGACCGGTAGTAAGAATCGGACTTAACCTGGATGGAAGTATTTGATGTGTGTCGATGTCCAATTGTGACAATTTAAGCCTGAATCATACTGTAGGTTAACTCCCAATAACGACATTTTGATCTGACTGTAACTGAACCGTGACTTGGCTATGACTTAACCGAAAATATGAATCAGGCTTAATTTAGATGGAAGTATTAGGTGCGTTGACAAAGCAAGCCTGATACATACTGTAGGTTAACTCACAATTCAAGTCACGGTCAGATCATAATGAAGTGAGATATTATAGCATACATTTCATACTATAGGGTACAGTCAAATAACGGCAGTATTTCTCTTCAACGACAATTTGATCTTACTGTGACTAGGCCGTAACTGTTAGTCAACTCACAATCAAGTCACGGTCCAGTCAGTCAGATTAAAATTTCATTGAAATATAATAGCATACATTTCATACTATAAGGAACGGTCATATCACGGTCCAGCCAATTAACCACGACTTACCGATAGGATAAGGCTTG
>EABT75
GAGCGTAGTTTGCCGAATCGCATATCTGGCGTACCGGACCATGTACCGTGTAACGCACCCTTCATAGTAATACCAAAAACACATAAAAGAAGTGAAACAATACAGTAACACATTTGAAAAATTACACATGGAATACAAAGTTAGTTACGACATTCGTTCGTCTTGCCTGAATTCGAGGCGTAGGCATGGAAGATTTTAAATTACAAATTAATAGTCTTTAGTAAATAAAATAATTAATTATTATATTGGTTAAAAGTGAAAATGTGTAGAACTAATTGTAAGTATACTACATTAATTACTTTTAAAAAAATGTACCAAATAAAGAAGCATACCAAAAAAGCAAAAGGTGCGTCAAGTACCTACACGAAAACAGCGTTAAAGGGAATTGACCATGAATACCTTATCTAATCTTACAATTTCGCATTAATCTATTTATTCATTGATCATTTATTTTCGTGTCTTGCTGTCATATAAAAATACAATATGTGTACCATGGGTTTACAATTACTTTCTCTTCAAATGATAATGTTCAATTTTTGGATGGTGAAGGTCAAGTTCATATC
>EABT76
TTTTAAGTATAATGGTATAAGTATTATGGTTTCTTTAAAAATTGTTCAATGCGATGTAGATTTAGCTTCCTCCATTGAATGTGGAGCTTGGCATTCTCCAGAGCTCGTCCTGTGGCATTTCCTAATTTGAAAAATATTGCGTTATGTTGATAGATGAATAATTTGAACTGAAAAATATGAACAGTTTAGCATTTTTGATTTACTTCATCGGGGTCAAATTTGCGCACATTTGTTAGATACTCGTTCCAGTAAATATCCCATCAACCTTTGACTTCAGACTACTTGAACTAATTAATAAAAAAAAATACATAAGTATGTGTGAAATTTTAAAAACGTTATTCTAAAATACAGTCCATTTAAGGTTTG
>EABT77
GATATCGATTATTTTTTAATTTTCTTTTATCACAATATTAATAGATCATAACAATAGTTTTTGGAATCAACTTGACGAAAATCTATAATCAAAGACAAACACAAAGAGATTTTCGCCAATTTTAAGTAACATGTGTAGCCAAACATTGGTTTCTTCATACGTGGGTAGAAAATCTGAAGTGTAACCTAATTCGTTAATAAGGGCTAACAATTGGATGTGATGATATAATTTAGCGAAAATCATATTCTTGATTTTTGCCATAATCAGAACAACAAAATAACAGTAGAAACAAACACATTATTTTAAAAAGTTTAAAAGGTCTCTATTTTACTTTTTG
>EABT78
AAAATGTTAGTGAGTGTATTTTTAAAAAATGTGTGTGTAAAATCCAAGCTTGCCCTTTATTGTAATGGTTGTTGTTAATAAGATTTTGCAACGTATGACTGTTTGTAAACTCTTTTGGATACAAGAATGTTAAAAAACATGGTATAACACATTAGATATTACATATTTCGAAATCCGAAATGTCTGCCATCTTTTCAAATATATGCGAACAAAATCACCTTTGAATATTTGAATATCATACATGTAGGAATCGGAGCCTCATCACTTGCTGTATCATGCAATTTTCAATTTCATGCTGGCACCTTATGTATTCCTAATAAGATGTTGTTATCACTGATTTGACCTTTTCAGGCAGTCGTAGGTACTCGAACGATATTTTTGCATATACGTTTTTTGCCAAATCATACAGCGCATCATGTAATGTTGAATTTTCAGCATTTTAAAATTAAATTAAATCAAAAGTAATCCGAAAATTTCTTTGCCCTGGTAAATTTTTCACATTCTGACCTTTGCAATTTGACTAATGACGAGTTGACAACCGAACATGAAGATATTTTAATACACGTAATCATCAAAAGATCCACCTCTACTTAAACCACTGTAAAGAACTAAATTGTGCGCGTCCAAATATGAAAAATAGTTAAAAAGAACTCAAAATTATGAATCATTGCCATCCATTTCGCAAAAACGCGTTTTCATTAAAACAGGCCTTTTTACTCCTTCCGACACCCTGTCGTGCATATATCATACGAAATTAAATTCGCCTCAATTCTACAAAAATGCGTAATTGTTGTTGCGCGTCCAAATTTGAAAATTCGTTAAAGTGGACCCTGAGTTACGAATCATTAGATTTCGAAAAACATGACAAAGTCACTTTAGTTTTTACGACTCCTTACCCCGTTTATACGTTACAAATTTAAATTAACCTTACCACTGTAAAGTGCGTAATTTTGCGCGTCCAAAAATAAAAGAAATCTTAAGTTATAAACTATTTCTTTCAATTTTTCAAAAATTAGTTTTCATCAAAACAGAGGTGGCGTTACTCTTTAAAGCACCCTGTGGTGCTTATATCATACAAATTTAAATTGGTTTTAATAACCCATTGGCAGACTTTAGACATTCGATGCCGCTTGCATGCTATTTTATATTAGGGATCAAATATACATGATACTTGCAAAATTTTCCCGACTACAAGGAAAATTTCACGAAATACGTCTATTCCTATGGTGTTCGTTTGTTATTACCACTCGTTCCGCACTCTTTTTTTTATTAGACCTTAAGGTACATGTACCGTACCTACCAAATACATAAACACTACTTCCGAATTATATCCAATTACTAGATCCAAAAGAATGTATTAACAATATTGGTCAAAATTAATTCTAGACAGATCTTAAATAAATAACGCTTCTCTTTTGTTATATATTTTTTAATGCAAAAAG
>EABT79
GAAATGTAACGTTCGTGGCAGTTCTTAAAATCCCATTCACTATAACTTTTTTAAAACCCCTTTCTACATCGTCCAAATCTCTTTATTTTTCGTACTCCTAGTTATATACTCTGCCCCTTCATTTCAGTCTGGGTATAAACTATTTTATACGTAGAATTTACCACTGCTTCTTATTCCTCTCTATCCCACCCTTCTCTAATTTTGCTAACAATTCCCGCCTCTCCCCTCTCGATGTAAACTTAATGTTAATAATGCATAATTCCCTTGCCCATATATATGTATCTTGGTGTGTTTCTAGCCACCCCTAACTTCATTTTACAATATCTTACTTGCACCATACTCAAACTTCCCAGTTTGCTCCAACCCCATACTTCGATGTCATATAAAGTCAGTATTCATTAGAAATATGCGATGTTCCTCTCCCCCTATTCCTATTAGCTCCATTCATCACTCCCCATGTGGATTTGGCTGCTTTCTGAACTTCTCCTGCATGACAAAAGAACTGAAAGTGGCAGACAGAAACAAACAAATCGTCTGTGGTCACCTATCCTGTATCTTACTTACTTTATGCAAAACGTTTCACTTTGAATTTCGTGACGATTTTATATGACATATTACGTACCCTACATCCGATGCATAAAAGTTAGTTCATTTTAATAACATTCACATATTATAAATTATTTAGAAAATACGTTCAAGAACAAGTACCAATTTTTTTATCAAAAATAAGAATTCATTCATCGACAACGATTTCCATAATCGATCTATCTCACTTAATGTTAATGCAAATATGTATGCATGTATGTACACATGTATGTAAATGCTTTGGCTTAGCAGTTCTTCGAACTTAAGACGTAGGAGTATTTTGTATTCTAGCCTGTCATCATCCGCTAAAATGTAAAAAATAGTCGCGAACACGAATTTAGTTTTTATAAATTGCTTTTATAACTTACTAACTAATAATAGTTTTCGCTTGTGGTTTTGTTCACATATTAGATTTTAGCCTCTTTTAATAATAGCTACCTCAGTTCTGATACTCCTTTTTAAAATAAATTTTTAAGAAATTACAGTCGTACGTAAAGGGAACAAAAAAAATCTCAAATTAGAAAAGTTCGAGTTTTAAGATTCCTCAACAAAGTCTAACACTTCACGGACTTTTTCACTTTATTGAATGGTGATTTTGATGATGTATTATGTCGCTTTAGACTCCTTATTAATGTTATTATTTAAGTTAATAAAGTTCGTGTTGTTTTTTTCTAAAAACGTCAAAAAACGAAACGTTACCGGTACTTCATGTAGAATATCATACATGCGAGTCATAAGCTAATTAATTTGATTTACACAAACGTGACATGAGACCTGACGTAATATTGGGAGTAGGCGATAAACTTGTTAAACTTACGTACCTATCTATTAAGTAGGTACATGAAGTATTGTCCTTTTACACATCTATATATATATGTGCAGGTACATGTAAATTTTAGAATGTGAAATAAAATTATATGACTTTGACCTTAACATTGGTATTTTTCGTATATTAAATTGTTTAGATTTTTCGCGTCATTTAAATTTAAAAAGGTATTACCTGCATGTATATTATACAGTCGAAGTCAGTTATAACGAAAACGGGTTGTAACGAATGCTTGGTTTTAACAAACGAAATTTAAACAGCGTCACCTAGTCAATCATGAATGTGATTTCAAAATTCTTGTATTGTTCTGATGCCGAACTTTCTGTATTTCAAGCCTTTCGACAAACTGTTCGTATGGTTATACAGAGAAACGATCCTTTATTAAAAACCAGGTTCAAAACAAAATAACTGCTATTTTAAAATAAAAAATATAAATTATGCAAATTATGCTAATATGTAGGTACAAATAACATTTATATTTTAGATGGCGTTTAGTAGTTTTCTTCCATCATTTTCCAGACGTACAAAGTACATTTATATAAATATTTAC
>EABT80
TAAGTTTCATTATGCATGTAAAGTTTTATTTACAATTAGTTTTACGCATTCCCCTATTTAATGGTGTACGTACTTCTTGATTTCGATTATAATTGAAAGGCGCTAGATAAGCAGCAACCTAGTTTTTGATAATTGCAATTTACTTTCTCAAGAGCAGGTGGTTAAAAGTGGACTTTCGTTAATTAAAATGTTTTCATCCTACTCTATCCTTATCTTACAGTCGTTATGTTAGATCTCCGTCATACATTTACAAACCTCTTTATGAAAAACATTGGTATGTGACCTCATGTACTTTCATGTGACAGTAGCAATGTAATGAAATATAAAATTATAATGATAATGATA
>EABT81
GAAAAATTGAAAAAACCTAAGGTACATAAAATAAACAATATTGGTAAATGTATGAAATATTGTTTTATAAAAGTTTGATGCCATCATAGTTACTACAGCATAATAAATGTAATAGTATGTAGGGTGCCCCATATGTAGTGGATAGTTATTTAACTCTACAGAGGAGATCTAAAGGTCATTCCGAAAAATTAATTTCATTTAATCGTGAGTCAAAAAATGGCATAATTTTCAAGTTATTTGTAATTGGAAAACTGACACTTCTTGTCAGTTTCCTAGATACTACACATTCTCATGTTTTACATTTTAAATGTGTGAGAAAAGATATGGAGACCTAGGCGATCAAATTCTTCAAAAATTGTTTCCAATATTGGGATCCG
>EABT82
ATATTCCCTTTAACCTAAGGAGCATATTCAATAATTTTCATAACAAAACTTATTGGTAGCTCAATTAGGTAAATGTTTTCTTGGAAATTATCAAAGTTTTCACTTCCTTAATACAGCTCGACTGCAAATCTTCCTTGAAAGAAACAAACTGATGGGTTGATCCAGTTTCCAAGATAGATACATTAAGTAAAAAAACAGATTCAAAAATAGCAGTTAAACGTATCAAATCATGCCAGAGATTACGCGGTATTAAACAGACGTGTCGAACATGTGGCCAAACAATATAACGCCGCGTTACGGTCATCGACATCGGCTTCCAGCGCATTAAAACGTTTAACCGCTAAATATAGCGTTAAATTTCACATTAGTTAATTATACTCGATCCTCTATCCTCGTCTATCGCATCCGACGTAAGGAAACATTTTACGGATATTATCGTTATCTCTAACGTCTATTCTTTCGTACGTTTCAGGTTCCCCAAATGGACGCTCCGCTGCTGTTCCCTCGCATCGTTCCGATTAGTTTCTTCCTCCTACTTCTCCACGTCTCACAATCGAACTGCCTCGATATATCTCAATGCATCGCACCTTTAGGAATGGAAAGTGGAGACATTAAAGATGAAGATATAACAGCCAGTTCGTCTTTTGACAGTGGAAACGTGGGTCCAAGACAAGGAAGATTAAAAGTGGAGACAAACGGCGGGGCGTGGTGTCCCCAAACCCCCGCGACTGCGGAACCCGAAGAATGGCTTCAAATAGATCTCCACACCGTTCATTTGGTTACTAGCGTCGGGACGCAGGGTCGTTTCGGTAATGGTCAGGGCGTCGAATATTCCGAAGCGTACATTCTCGAGTATTGGCGTCCGCGTCTCAACAAGTGGATTCGCTACCGCAATTATCGCGGAGAAGAAATATTGAATGGCAACATAAACACTTATCTCGAATCTAAGACCGAATTGGACCCACCCATATGGGCCACTAAGATTCGATTCTTGCCGTACAGTTACCACAAAAGAACGGTTTGTTTGCGCGTCGAAATATACGGTTGTCGCTGGACCGACGGCATCGTGAGTTACTCGATGCCGCAAGGAGATAAGAGAGGTCCTAATTGGGAATTCTACGACAGTTCTTACGACGGCTTCTGGGACGACGGAAGACTGAAGCACGGCCTGGGGCAGTTGACGGACGGCAAAACGGGTAGCAACGATTTCAAAGTGTCCTTCTACGAACACTCGAAGGGGTGGGTCGGGTGGCGAAATGACACACGGAACGGGAAACCCATAGATGTTGTGTTCGAATTCGACGAAGTGCGCGAGTTCACCAACGTGAACATTTTCTGTAACAACCAGTTCACGAAAGAGGTGCAGGTGTTCGCGAAAGCCGAGGTGTTCTTCAGTATCGGCGGGAAACGTTCCAGAGGTCAGCCGATCACGTACGAATACATGGAAGACCGTATCTTCGAAAAGTCGCGCAACGTTTCCATCAAACTCCACCATCGAATCGGAAAATACGTGAAGATTCAGTTACACTTCGCGGCCCGATGGATTCTCCTGAGTGAAATTTCTTTCGACTCCGAAGTGATCAAAGGGAACTTTACAGAAGAAGAAGATGAGCAAGAAATATCCGCCAGTACCAATGTCAAAAGTCAAGGAGCTTCGTCCTCATCCGGATCTGGATCTGAATCTCCTCCTAATAAGAGTTCACCATCTCCTCAAGAATTCGGGCAGTATATGGGTGTCATTGCAGGTATCCTGTCAGTTTTGACGTTACTTGTGGGGACCCTAGTGGGTTACATAATTTTACAACAGAGGCGTCGCAAAGCGGCTGGAAGACAGGAAACGTACGTTCCATCCAACTGCGAAAAGGCCGCCCTGTACAGCGAACCGATTGTCCTCGGGCAAAACAGTACAAACACTCAGTATATGGACTCATCCACGAGACGATCAGAATATGCAGTGCCTCGTTTAAAAACGCGGCCTGATCCTCCATCCTTACAGGACATTTTCCCCAAACCCCCATCGTTTCCGCCGGCTCAAGAACATTATTACGCATCGACCGAAATTTGTAACGCTCGATTCACCCCGCCTTCACCACCACTGTCTACGCCGCCACTGATTCGGCTAAGCAGACAGCCGAGATACGTGTCCAACTCGAACCACTACGTGGGGCCCTAAACAAACGACATTCACTGTGATATTAGATGTAATAAAGACTGACTTATTAATGTGTACCAATTTAGATACCATACGCATTGCGTGTGTCTATGGGATTACCCAATGAAATAGAAGAACAATGAAAAAATGAATCGAATGAGCAAGACTGGCGGTTACCTAAAGTATTAAATTGTACGTAGACTATCGTTTATTAATATATAGAGTATCGACAATCTGCATCATAACGTGATATTGTACTATAAAAAAATAATAAAAACGCAGTTTTGTAAATAGTTATTATTATATTACTACTACTTTCAATGTGAGGTATTTATTAATAAAATAAAGCAATCGTAATTATAA
>EABT83
TAGAGATCTGCCTAGGGATCATCAATCCAGCAGTTGTGGTAATGGAGATAGTATAAATAAGAAGAATAAAAAGGGTTTGAATGCATGGGTCGTAGATTTTATGCATCCTACTTCGTTTATTATAACCAAGTAACCTTTTAGATGACTAGGCCATTATCCATTAATGAAACAATATTTTTAATCGTCCTCTTTCCCTGCTGCTTTCAACTTAAGAGCTTGGTTCGGCTGCTTTTAGCTCTCTAACAGACCACTTTAGTGAAAAGTCTGGTACAGTCCATTTGCCAGGGGCGTTTAATGATTCACATTCATCGTCTGCAAGTCTCGCGCGCGCTTATTCCAGAATTATTGCCGCTTGTCCTCAGTTTATGAGGAGCAACGGGGCCAAACAATAATGACCTCCAACGCGCAAAATTAATTACGAAACTAAACTTAAATGAGACTTATTGCAAGAGCAATTACGGCGACGATACAAACCTCAAAAATTCGATCTTCTGATTTTAACAAATAATTGTATTATCCATCTTTATATTTTATGTAAAATGAGAAGGGAGTCCTTAGGAATTAGAGGGTTACAGTAGATACTGAATGTTATCGCAATTATTAAAGATATCTAAAAATTTCTGCAAGTAGATCAATAAGTCTTTGATCAGCATTCTGTCAGAAATGGATCTAAAATGTTGGTTCCTATCAACACATTTCCTACAGAAATTTGTTGGGAATGCGGTTGATTCGGCTGTAGTTATAATTCGACCAATATTATGAGAATAACCACTTAGGTAATGTAAAATATAACATTTAAACACTTTTTTCAATTTAAAAAAGTGTTTAAATGCTGGTAATAGGAAAAATGTACATATTTGTATATCATATTGGGTCGGATTCGTATTGATAAAATCGACGATTGAGATGGATATTTAATTTCTTGCAGCCGTCAGGAGACAATCTAATAAATGCCCGTCAGCGACCCCTACTGACCTACCCGCCTTGTTACAGCGAGAAAAGCCTTGTGCCCCAGAGGCCGCCAAGCACGAGTCATCGAGATGACGGCTCCAGCGGCTACGGCAGCCCCGACTCCGAGACTTTTGAACCACCCCAATGACGACGTCCCATTTCTTAGCCATCACGGAAACGGAAACCGCGCACGGACAAGACAAAAAAATCAACGAACTCGAAAAATTAAACGTTTCGGTTACGAAAGGGGTTCGTTCGTGCTCTCTTGGGTTCATCAGTAACAGAAAAAAATAAAAAAAACGAGGAAAATAAACAGTACTGACTGTATCGTTCGCGAATCTCAAATGTGCTAGTCGTAATGCCAAACCAATTACTTCCTGGGACTATTAAGTTTTCTACAGTGTATATAATTATAAATATATAAAGTTTAGTATACGAAATTTCTAAAAGTGGCATCTATTTTTTCTGATAATTTGCCTTTCTTTTGATTACAAATCATGTAAATATACTAATTTCTGTTCCGGGACCTTGCAAAAACTTTTTTATATCAATCGACTATCATGGCTTTTTATATTTAAGTGATATACTCTGCGTATATTAATATTGATTACCTTTTTGTTTTTATGTCGATCGGAACATTTTAAATATTTATTTAGACATATATATATAAGCAAAAAAAGAAAAGCATTTGTGATTGCAAACTTGTATAATTTCTGTAAATAACTGACTTATCGATTTAGGCTGCAAATACATATAATACGTATATTGCTATACTTTCGTAAATCTAATATTTGTTGATGATTGTAAGTAATTAAACATTTTTGTTTAAATATTTTGGTAAAATGGTCCTCTAATTCGTGTAAAAAAAATAAAAGAAAAATGTACATAATATAACTTGCACCTTATCTTGTTTAATTATGTTGATACTTACATATTCATATGTACAGTTGT
>EABT84
GGGACTCTTGTGGAACTTGCAGTTGGATACATTGCAATATAGTATAAATCATAATCAAATTCGGAATACCGTTTTAAAGTGTTCGATATTTTCGTTGGTAGCGACAATTTTCGACGCGTTGGGGCTTTTAGTGCCGGTGACTATAATCGCTAAAATCTTACTACAAGCGAGCCACAATAGACTGGGATGAATCGGTGCCAATTAATATACATACGATTTCGGTTAAATTTCTCGAAAAAACAATTTATAAACGAAATAAGTACCCCGAGACAAATAACTATTTCAGTTGCATGACTTTTGCGACTCTTCTCATTTCTTGAAACTGTTATGCTCAAAATCTAAGGTAGCGCCATTAAAAACAATTTCTTTACCTCGTTTGGAATTGTGTAGCGCTGTTCTGCTAGCATGTTTGATAAAAAGGAT
>EABT85
GATATTGTTTATTTTATCACAAATTGTAGTACAAAACTTTTCAAAGAAATAGGACGTAAAAATAGGATCACTTCTCACTACTTCTTAATGACAATATTTGTAAATATGCATTAGAAAAAAAAATATTTACAAAACATCAGCCTAAGTATTATGTAACACCTGCATTTAAATGACATAATCAAATTGTACAAAATTCAGTTTAAGGCGACCGTTCCTATGCAACATTTTGAACAATAACAAACTAACGTTGCACGAAACGAAAATGCAATTATCACAAACAAAACATGTTTGGAACTTATCTACTCTATACTTCTACTCATTCCCGTTAAATTCCCGTTATATTTGTACGTTTTATCATGGATTTAGTATTAAGTACAAAATAAGGAGAAAATAACTTGATCTCTGTGCTGTTAAAAGGTCAACAGTTACAGCACAAAGTCATCACCTCTGAACACATTTGACTAAATTAATTGTAGCCTTTATTCTGTTAATAAAATAATCTACTGTTTCGTTAACTGTTCTGTCTTTTCTTTCGAATTTTTTTCAGTACTAGGTTCACTAACACCAGAACTGCTAGAACTGACTGAGTCATGAGATTCAGTTTGACTTGCACTTGATTTGCTTTGTGCTGATGTATTATATTCGATAGCTTTAGGGATGAACGCGATGTTGCTGCTGCTTTTTTCTCGTATGTAGCCACTCTTTATTCCTTCCTGTTCTGATTGCCACTTGACCTTCTGTTGATGTTGTTTTATGGCGTCCATACATCTGTCTAAGACCATCTTTTCAGTTAAAACACCATCTTCTGAGGCATATGCAGCCGCTTGCCAAGCAACCCCCAATTTTGCAATTTCTCTTCCAGACATCCCTTCAGTGATTACTGCCATTTTACTGCATAAGGCTCCATAGTCAAATTTGTCAACTTTTAATCTTCTTTTCCCTTCTGCAGCCGGTTCTAGCACGAACTTGTCGAAGTAGAGACGCATCAGTCGTTCTCTTTCGTCGAGTTGTGGCAGTTCAAATTCTACCATTTCGTCCAATCTGTCATTAACAGCCCAATCGAACTGTTCAGGAGTATTGGAAGCCAAGACCAACATAAATTTACTACTCTGTTCCCCTGTACGGTACAAGAACGCATTGAGAGTGGCTCTTAAATTCTCAGATATATGTTCGGACGATCTCTTCCGCAAAAATGCGTCAGCTTCGTCCACAAATAGCAATAAACCTTTTCGTGTACCATTTGCCCAATCAAAGACTTTGTGGATGGCGGTGACACCCTCCCGTCCCATTGGAGCAACATCTCCCCCAGTTAATATTGCATAGTCCATCCCAGAGTATTTTGCTAATCTTTTGGCAAACATCGTTTTACCAGTTCCTGGTGGTCCATACATTAAAATGTTTCTGTACATTCCCCTATTAAGTTTTGTATTTTTGGTTGCAATGGCTACATCTCTCAGTCGTTCTTCTAATCTTGGAGCCAATACAACTCCTGAAAGAGCATCACCAGTTTTGCTTCTCAGTTTTTTTAATTGCTCGATTGGATGCTTAAGAGATTCCAAAAATGAAAACCTTGAAGTGTCTCTTACAAGAGAAGGTTTTCCAAGTCTGGCTTCAATATATCGAGCAGTCACAGAAGTGGCCCCTTTAGCAGTATAAACCCCCAAAGCCAATAAAGACATCCCTCCTGCTGCAGCAAGAACTTTATCCCAGTCTGTCAACAAAGCTGTAACTCCTGATCCTATTACACTTCCTGCAGTCTTTATTCCTTCCAAAACTGTAATTCTATTTTCTTCAGCTTTAAGCCTAATTTGCTCTAAAATGAGGTCCCTATTTTCGCGATCCACTTTAGCTTTAGCTCTCAATTCTGCCTCTATTCTCTTCATTTCATTTTTATTACGTAATTCCATTTCATGTTCAATAGTTGCTTTGCGCATAGCTTCCTGTTTTGCTACAGACTCTTCCTGTCTTCTCAAGTTTTCTTCATTCATCCTTTGCTGCTGTTGGAGTTGATCATCATATCGTTTTCTTGACAGCTGATCCTGATATTGTGCCCTAGCTTGATGTTGCTTAGTTTCTTCTTGCAAATATTTCCGCCTTTCTTCTGCTTCAGCCTTTTTTGCCTCAATTTGTAACTGCTGAACGTGTGCTTCATACTCCTTAATTTTTGACTGGTATTCTACTTGCTTTGTAGTTTCTTGTAATTTTGAAAGTTCCAAAGCTTCTTTTGCATGCCTCGACTTTTCTAATTCCCTGGCGGCTTGTGCTGCTCTTTCTAGAGCTGAAGAATCAAATCTATATGCTTCCATTGCCTTTTTCTCGCTTTTAGTTAGATTAATATCACCAGGTATACCGGTTCCTCCACTTGGTGGTGGTTCAGGCACTCCGGGTTGATTAGGGTCAGCATTTTGTTGGCCACCTCTACCGTATCCGAATAGCCACGACATTATAGGAAAAATTAGGAGAAAATTAAATAAAATTGATTTTAATTTTAAAGAAAATGCTTATGAAGATCAAATTTAACCTGTACAAAGCAAGCCTATT
>EABT86
CAAACTTCTAAAATTGAATTTCTTTAAATCGAAATCTTTTGGAAATTAAAATATTTTTTCCCTCGACGTACATATTCTTTAATGTTTTATGTTTAATTGCTACTGACAGTTCTTGGTCTTGGGTAAAAGTACCTGTGCATCATATTTACTAATGGTTATCGAGTCATCAGGCGACGAAGCAGATATATTCATAAACATAAATAACTAAAATGAATGGTCATTTACCGTATTAAAAAGTTTAACGGTAAAGCACAAATTTTTCATAACTTGAGTTTTCTCTAACTCGAACATCATTAGTTGTATTTAGGAGGTTTGGAACGTTTGACTGTATATAATGTTAAAAAGTATAAAAGGG
>EABT87
GAACCATCTGGTCGCCGGTGCCAGCACTTGTCTCATTCCTGTCCCCGCGCCTTCGCCCCCCGGCCCGTCTCGTCCTTATCCTTACGTCCTGTCCATTTCCACAATACGCTGCTGCAAGCGAGGCGGCCGGTCTCTTGGCCGCCTGCTACTTGTGCGGTATTATTTACGACGAGACACTGGCGCCAGCTGGCCACGGTCACTGATCCAACTCGGCAACAACACAACAAACGCGGGCGTGTGACGTTGTCAAGTCGACCATTTTTTTTTTTTTCGACCGCTTTTTTTGCTATACCACATTTTTTTTATTGTGGAAGATTTTCAAAAACAAATTAACCATTCGGTCAAATTACGTCAAACTGACCAAGTTTTTATTATCCAGTAGTCAAGGACTGACATTGGAAAGTGGTTCTGAGAATGCCGAAATATTCAAAACACTCGATTCCGGTCCTGAGTAGCGGAAGTGTTCAAGGCTCAGCTGATATCTTACTTTGATGACATGAAAGAAGAAGACAATCCCTGTGATTATAC
>EABT88
TGTCATGTTTCTTGCCCCAACCACAGCCATCCATTCCCACAATTCTTAAAAAGAGATTGAAGAAGGTCTACCGCCTTACACCCCAGCGTATTCCGGAGGGACTGCCTGCCTTCCAGCATTAATAGCTGGGGAAAATGAAACACCAAAAAAGTATTTGCTTACTCACCCCCATTAGATACCCACTACTATCTCTTTGACGTAATTTTCTCCACCAGAAGGTTAAGCCCTAATCAAATTTAATACTAACGTACTCAGAAAGATGTGCTCTATGTGTACATTTCTATCTAAAATCGTGATAGTTGGTAGGGTATGATTGAGTTTTTTCAATAACGTATTCAGCGGAAAAGCGAAGGGGTTAAAGATTTTCAAAAGTGTATGAAAATCTTTTCGAAGCTATTTGTTTAGAATTCGCTTGCAAAAAGAAGACAGAATAAGTGGAGGAAATCTAAATAAGAATGTTATTGTTGTTTACATTATGTTAAGTAACAATTTTCAATAAAGACAAAGATTTCTTTTTGATTGGATGAAGTAGA
>EABT89
GGTACTTCTTGGGCATAACATTAGTTATTTTGTACTTAATATTTGCAAATATTAATTATTTTTACCAGATACGTATGTGTATGAAAAACTATTATAGATTACAGCTTTTATTTTCTTATTAATTGTTGAGAAGCATAGTTTACGGCTTTTTAATACGTTATTTATAATCAGCGAGGCATAAAAGAAGATGGTATGTCGTTATATCATAAAAAGGTTTTAAATTTTGGTCAGTGCAATAATAAGGCGATAAATATCTTTCGAAATTGTGTCGTTAAAACTACTAATGTACTACCTATTTTCTAAGAAGTGGTAATGGTTGATACACTCGAGTCTTTTTTTATTCGATACAGTTTTGTTATGTACATTAAAGTGGCTAAGTTTTATTGTTTCTCTTTTGTTACAGTTCGAATGGG
>EABT90
TATCCTCATCGTTCGCCTGTAACATCACATTTTTCACAGTAATGGTAGGCAGATATTAAATGAAGTCGCAAACTGTTCCAATAAATAAAGTCATTAACAGACAGAAAATAAATGCGGGAAAGCTGGGCAGCGTGGTATTAAAATTCACGTTATTTGTAAATTGCTCCCTGTGTTTAATATTCACAGAATCGTCTTGATATGTGTAAACATTTTCCGATATATGTTCAATTCAACAAAAAGTTAAAAAAAAACAAATTCGGACTTGCGCTATAGAAAATAGTGAATGTCAACATACCAGGGCATCTTAACTAGGGTGGGATTAAATAGATTAATTAAAAATAACGTTAATGTTTGTGTTTCTTTATAAATTAAGTTTTTGCAACCAACAGATATATAATCCTCGAAAAAAGCGTATTTCTAAATTAATTAATCGCTATCGTTTAGATGAGTGCTAGTGGAAATATCAAATAAGCTTTAATTTCTATACTATCTAAATGTGCGAAAAAGCACTTAAAAGTAATTATCGTTGTGTAATAAAACAAAAAAAA
>EABT91
TTGAATAAATTTGGATTTTTATCTGCAACAGATAATTTCAATAACTTTGGCTTAACAAAAGTGTGCCGAGGACAATTGACAGTTACTACAAATGAAAATCAAAACTTTACCTTTCGTTTTTTACCTCTTCTACAAAAATGATGGATGACGAAGCTTGTAATAAATATTCTAATTCAGATTTAAATACTTTTTTTGTGTTTATGGAGAACCTGTGAATGGAGATTTGATAAATTTATTTTATGCTTCCATTCTTTCAATCGATCAAAAGAAAATGCAAGAACATTAATTTCATTAAATATATGACAACGTAGTTGCATAATATTACAATTGCAATCATTCTGGTATATAAATATAGTATATAACAGAATAATATCACAATTACAACCGGTGTGTTAAATTACAGATTAAGCGTTTTCTGAAAATTGGAGGCACATTAGGTATTCATTTTATTTTTCAGACAGACATTTATGGTTTAGGTCATTCTACTGAAAGCAAAAAACATTCGATACTTTTAAACATGCCCCAACTTGGAGCAAATTTTATATTCCATAAAAAAAACAACAAGTGAATGGGTTTGTATTATATACTAATATAATTAGGGTGGCCAATCGCACTATAAAATACATACAGTATTCTACTATATTCCAGGTCTACGTACTATATACTATTGAATAAATATATTGTACGCAAAAAAAAACTGCGTTTTCAATACCCAAATCTAACAAGCAAATCCTTCATTTTAAATATTTATGAACGCGCCTATATAATGAATGGACTAAATCGAAACAGTAAAGTTCAAATCTGAAACCAAAA
>EABT92
AACAAATTTAGTTCGTAAAATCAGGCGTCATTGTTTCCTATACATGATAATCAAACAAAGGAGTTTTACTGGCGCAACGTGATAGACACGTAACAAAATTGAACAAATAACCGCCATGAACTTCTTATTTGTTATCTTTAAATGACGAGATACAAGCAGCTCTCCCAATTTTTTCAGAAAGATTATTCCACAGTTTAATGGCAGTGATTTGTTAAACTGTTTCTAAGCTATTTTCATATATGAAGATCACTGTGCAAAAACGACAAGGATTACGTTGTTGTAGAATTAACATTAATATTCATTTATAAACTGAGATCACAATCAGTAATTTAAATATAAAAGAATGTAAATTGCGTTCAAGGAAGCCAA
>EABT93
GGTCAACGTAATAATTCTATTCGTTTTCTACGTGGGTTTTTAAATCATAACAACTTCATCTTCCCACAAAGTTATAAAAGAGAACAAGTGACGTTAGAGTTAGACCGTTTAGATACAGTTTAAAACGATTAACTAAAATAAACAACAGAAACTGCTTGTATTTTGTGAATGAACGTGGTAACTGTGCACCATTCCCATTCCCCCTTCAGAAATGTACAAACGTTATCAGACTTATTGAAGCTTCTATCAGAATTTTCAATTGAACATCCGGATGGGCGTAGTCAAAAGATTCGGTCATTCGCAGTCATGGATCTCCTTAACTGCTTTCTTGGCGCAATAGGCACAAAATAAAAATAAAGTAATGGTCAAAAGTCCAACACTCGCCATGATTGTCGCAATATCACGTAAATTTTACGAAAGAACTGTCAAACCTTCAAATTAATACTTTTATGTATAAATCACTATCGTTACCCG
>EABT94
GTTTCTATAACTATGCAAAATAACCTCCTACATTTTGATGACGTTTGTTATGACAGCTGTTTTTAACAGTTTACGAAAAGAGATACAAAAACATCAGCTTTTCTTGAATGAAATTGTGAATATTTTTTTATTTCAAGCCAATTTGCAGACATATTTTTCATATTAATTGCTTTTGTGTAAGAGAAAGGTACTGCTAAAAATTCTTTTTGTATGAATCATCGAGTTTTGATTACCAGTTTGTTTTACTTTTTGATGTAAAATAAATCTTGTTGAGTTAGAAACAAGAATATTACAACGTAATTTTTGATTTGGACCATTTCAAATGTAACGTTCGTAATAAAATGCAGTGCATGTGCTTAGAAATTCAACAGGCTGCTTCCTTAGGATTGGTGTAAAGCCGCGGGGTATTTGAATGTTAGACTACTGTTTCGACTTAACCTCAATGCTAAGTTGTAAACAGTGCAAGTAATGGAGCCCCTTCTTTTGTGCGATAGCTCTGGTAATCAAGTGCCAAAAAGTCTGTTAAATGTACTGGCTGCACTTTCATCTGAAGAAGCAATAAATGCAAGTGATGTTTTAGTTGGATTGATTTATATTTTGATGTTAGAAACTGGATTTGTTACCACTGATATTGATGCACCCCCTGAAGAGTGCTTGAGTTCTGATTTTCATTATCATCGATTTCTACGATGTACTACTCAACTGCCTAAAAATTGGATAAAAAATGTGCATAATTACAATTTTTCTTTCATTTTACTACCTTATCGACAACATATCTGTCACATATCCTGCATCCCAGTTTGTGAGGATATAATTGTAAACTGTACCATTGAAGGAATCAACTCATCCCATCTAAGTATTCTGATCGATCCATTCTTATATGTTTTGAAGTCATCAGAAGGGGTGAAGTGGAGATTTCAGAACTTGAAGAGTCTCTCCTTATATTTTAAAAATGAAATCAGTTATCCTGCTAAAATGGTAATTTTACAAAATAATAATGTTGGATGTGCATGTCTCCAAAATCTACCAGTCGAAGTCTTATTGAATATTGTGAAATATCTGGACGGTAGAGCTCTTTACAAATTTAAAGAAGTATGCAAATATTTTAAGGAAGTTTGCTTAAGTGATAGGATTTATAAAAAGATGCACTGATGTGTATATATGTCTGTTTCACGGTTTATTTAATAAAATTAATTTTACAACGATACTATTGTTTTTAATTTATAACAT
>EABT95
GCTAGAGAAACTAAACTAAGTATACGAATCAGTACCTACTGTATTTATTTTAATTTAATTCTTCTGATTTGTAAAATAAAAAGTAGGCCATTAAGTATAATCTTTCTCTTTACCTCTAATAATGCTAAAAATGTTGCACATTTCAAAATAATTTTGAACGCTCAGTTTAGAAATGGATGATGTTGTTTGCTATTTATGCATCGGCTTTTTTCACATAAAAACATAAGGAACAATATTACACTTAAAGATATTTTCCAAAAGTACCTAGGTACCAGTAAATGGGAGTGCCGTTTTAAGTGTTTGCTTAAATAGAAGTAAGCGATTGTTTGTATGTTAGCTCTCTAAACGATTTCGATGTTTAAATTAACTTCAAAAAAATTTTCAGCTCATCGCCAGCGATTTTTCTG
>EABT96
CGCCAAAGAAGTTTTACTTCAAATCTTGCGTTCATTTTGGGATACCCTTTACATACTCAGTTTTATTATTAATTATCGCGAGGGAGGAGGGCGAAAAACTGTTAAGTCACTGAGTAATAACGTTCTTTTCAAATGAAAGAATACAAGACAATATACACATTCGCAGATACCGATTAATAGCCAATAAAGAAATTCAGATCGAGTGAAAGTCGTAAATGTTACTTGTGAAGCGCAAGCCAAATTTTAATTACCTTGAAACTGTGACAAATCGCACTGACCCGTTGCATTGTTTGCTTCCAACCGTGATTGCATGCATTCTTTATTTCTTTATAGATGTAGACTCACTGTACGATTTAAATGCATCTTATTACTCTGGCAGTCAGAAATGTCTATCATGCAAAGTAATCGTCTTTTTGTTTTATTCACCTACTAAATTAAACGTGTAGTCCGTTGCACCTCAGACTCGGTAAGTTAATTTTGCACATACATAAGTACGATACGTTTACTGTTGTAATAGTAGATTTTCTGCCTACAGTAATCTTTTTTTTTTTATAAAGAAGAAAATAAGTCGCAATAATAATCATTCAGATAGTTAAGGGCGTGCAAATAATTAAGAGCAATCGTCAACTTTAGCTTGCATTTGCAACTGTGACCTTGGGATATGATATCAGGGTCATCGATCTAAGGAGGTTTAGGATTAACTTAAGAATTTTTCAAATAAAACTTGCTTCCTATTCTAATACAAGGTCGCCTGTAACAACTACATTTAATTTACTGTACAGGGTGTTCTGAAATGTTATGAAATATAAGTTATAAATGTTGTCAAAATATGGATCCATGCAAATAATCGCAGCGATGTTTCACTGTTTTCTTCCGTTGGTGTAAGTGGCTCAAAAAGTTCACAAGTTTATGTGTGGAGATATTTAAAAACCGAAGTTTACAGAAAAGTAATATCGATGAATGGGCAAGTTCATGACAACATTTGATTCGTTTGTACTGTCGTGGCTATGCTATTCTAGACTGTTATTAATTATTAGTTACAGTAAACTGCACAAATAAAGACAGCATTACAAGTAGATCACACGCCATAATAATTGTTCAATTTAAGGGTTAGGGTAGTCTAAATCATGAAGATTGATAAAAAATGTTTTCTTTTATCGGTATCAATTTAGAACTTCAAAATTCAATGACATTGAACCCGCAAAATAAAATCATACCAATATTTTGTATTATCCATT
>EABT97
ACTTGGAAGAGGAGAAAACATCGAAGTTCCAGCGTTGGCAACGTATTTGTTAGCTGAAGAAGCATTTTTGGTCACGCTGGTCCAAAGAATATTTGGGATGTCTACAAAATAGAAGCAAGTGGCGCTTGAATAAGGGACCACGACTTCCGAGGGGTCAACTGGTAGTGACACCAAATGAAGCATACATTAGTTGTTAAGAAAGCGGGCATTTGTGAAGGAACCAGGAATGCACTTTTGTACAACAAACAGTTGTTTTTAAATACATATCATCTACATTAATATAAGTGAAATTGCAGGTCATATTGCAATTTGAAGTATATTTACAATTTTAACATTGTCCCTGCTTTTTAATTAAGGTATGTTACGTTGGCAAAATACCCTTTAAATGCCCTTTCCGAATAAAAAAATTGCAGCTATATTTTGTCGCTTTAATAAGAGCACTCGCTACCGAAGTCTATGTAACATTTTATACTTGAAAATTTTTCGTCATCGCTAACATCTCGGTACCTTTCCTGAGATCGACGCATCCTTCTCTTTGATCCCTCCTCCCACTGCTGATTTTTCTCGTTCCCACGGGTACTTCGCCGAGTCGGAAAGTGATCTTTTCGCTTTGGCATCATAAACACTTTTTTATTCAGACTGATTTGCGGATTTGGGATCTTATATCCCACTCCTGATATTAGAGGAAAACTCAATTGAAATAATAAAAACTATCAGTACCTACAACCGATTTATTTGCAAGAAAAAATTGCGCAAAAATTAGCAATATTGGTAATTATCGATGTTGGGTTTTCTGGTCGAGTTTCTAATGTCATACACGCAGCTTGCCTCCCTTCGTTCCGACTTATGCATCTGCAAGCCCCCTTGTCACTTGGTCTAAAAAAAAAATTGTCAAATTTTTTTCGCTCCCGTTTATATTTCCAAGTGCTTAAGAAACCGTA
>EABT98
AATATTGCTGACATAATCACTATCGAGGCTCCCCCCGTACCGCATGTTATCAAAAATAAGCAAAGTAAAGGCTCCTCACCCCTTTGGTGCTTACGTAATACTTAAATAATCCTTAAAGATGGGGTTAACGGCAAATTCCACGCAAAACTGTCTACATTAAAATGAGGTAGACAATGACATACTGATAGACGAAATAGAAATGCGATCGTGTAAAACATTCTATTTACCAATCGATCATTCCGTAGTGCACGGATAACTGATAACTTATACCTTGAGATCCCTAATGTGCAATATAAATGCCTATACTAAAATGTTTTTCTCTTTTCTAACAAAATCGACGCATATGAACTGTGTCCTTAAGTACCAGCGCTCATAAAAATTAAGTATGACTTAAGAAATCAAAAATTTTCAAAGAAGAATGTCTTTTTTGTTGTTTCTCGTTGGGTTCCTTTGAACATGCTAGATGTCACCAAAGATATTTTCAAAAACATGATAACAGTTTAAATTTTTTTAGTAGATTTCCCATGAAGTAGACGCTTGATAAAATAAATAGAAAAACCCTTTGCCCTG
>EABT99
GACGACCTTATATAGATGATAGAATATTGAATAACGATTCTACCTGTTTACATGCATCTACATTTGCATCATACATTCACACACCACACATGATAGTGCAGATTGCTTTGTTGATATTATGGTCAGAAATAAAACATGAAATTTGTACCAATTAACATAATTTTACTTGTAGATTTTTATAGATTTAATGTGTTTTGCTTTTTAAATTTTGCGCCGATATCGTGAGTCGTCAAAGCTTTTTCCAGAAGGGGACAGTTTACCAAGGGGGCGGTACTACCTTGATCTTAGAATTAATGTTACTATGAAAAAATCCAAAACTTACGATTAGTAACTTAAGTTAATCACATATAAACCGTCTAAATGCGAGTCGGACTCGTCGCGCCGAGGTATCCGTACAAACTTATAGATTGTAGGTATGTAAATAGTTCAATCAAGACACAAATATTGTTCTCCTTTTTTCCGAGTATGTTTTAAGTTTTCGCCCAAAATTAGTCTACAAAGCGTATAATTACAATGTGGTTTTCGGATTTTTTCTTTTACTTG
>EABT100
AATTTTGTCAATGCATGTTTCTTGCATTCACCTTATAGTGATCAACATGGTTTTCTCTTTCTTTCTGTAAGAACATTCATAGAAATAACTTTAGCCATAATTTCATATAAGTAATAAAGTGACATAAGCCCGATAATTACAATTTATGCTTTTTGACATTTTGCTCAAAAGATTTTAATAGTACAATTAGTTTAGACGAGAGTTGAGAGAAGCATGGGATGTTTTCAATTATAGATATGATTGAAAAAATATACTCCACAAGTTCACCAAATTATGCATTTTCGTTCGTCTAACATAAAAACCAAAAATTTTGACAAAGAAATGTATAACTTCTATGTTCGATTAATGTTTTGCTTTACTTGCATACAACATTAGTTTATGAAACTACTGGCGCAATTCGTACTGTGTCACTATGCCCCTTTGAGAATTAATATAGGTCCTTAAATTCGATACCTACCTCTAGAACCTACCTGGATGGTTGGAAGCTATGAAAGCGACAAAACAAAGTTCCAAACCAGACAAACAACATTCTTAAGGTGTTACGTGTTTTATGATTTTCTTTGAAAGCGTGAAAAGAACCTTTCAATAGTTTTGAATTTTGAAGGAACCATTTCTGATATCTTTTAAGCGTATTTACCGTTCCACTAAATTATCAATATTTTAAAAATTGTAGAATCTATCAATTCCCCGTTTGTAACTTACGTAACTGCGTTTAACGTCATTTATACGCATTTGATATAACAATTTTTAAGTTTCCTTATTACATATTTTTCTATACCATAAAAAAATTAAGTAATGTAGGTCTACTAAAGGCAATTTGAAACGCTATATTGA
>EABT101
GAAAAGAATACTGTTCCCGAAGGAAAGAGAAATTAATTTTATGTGGCGGTCGATGATTTTTAATAAGTAGATATAGTTAGGATTTCAATAATGCGAGATAAGCTGCGGGTAAAACCTAGTCACATATAATAGATACTATTTAATGATCTAATCAAATATTTATACTACCAAAATTCAAATATAAATAGATATACACTTAGTTTTCATATAACTCATGTCTTGTAATTCTTTTTTTGGGATTTTGAGACCATTTTCGGGATTTTTGGTACTTGAAAAACACTAAAGTCCGGAATTCCGTTTCGATCCTGGAATTTATAGTCATGCCGGGCAAATACCTAAATCATGAAATAATTTGCAAATAATGTTTCAATCTCGTAGGGGCCTCGACGAATGAGTTAACTAACTAACATTCTAAAACTATCAAGTATTAGGAGCTGGTCCGTAAGCCATTTGGCTCTATTATAGCTGCTTTTTAACCCTCTCCCCCTACATGACCTACAATGATATTATCCCTGGGTTCCCTAGAACAACCATTTTTCATCATTCATTCAGGTTGACTATTGCATATTAGGTATAGATCGATCTTCCAATAATATACATTTCTTTTAACAATCGTGGTTCAAATACCAACCCCCCCCCGCATATGATTCAG
>EABT102
GTTTTAGTGAAATGGGAAGATTACCTGAGGATAAGAATGAGTGGAGGTGCCATCAAACCATATTAAGATTAAAGTTAACGAGTTTCGTTAACTTTAAACAGCAATATAGGGACTTATTTTTTCGAAAAAAGAGACATTTTTGAGTTTACAATAATACGGTGGAAGGTAATTTGGTAGTAGTAGGAGTCGTAGTGCGTAGGAAAGTATAGGAGAGAACCCAGAAAGTTATTTATTTGAATTATTATATATAAGTACCTGATTTTTGTGAATTTTCTATTTTGTTTTTATTATTTCTGACAATTTTTTCTAACTTGTTAGCTGCCTTAAAAGTAACATTAATTTATTTTACACTGTTAATGAAGTTAGTTTTGTACAAAAAATCCCTAAGTTGATGATTAATTGTAGGAGACACCTTTGCA
>EABT103
CAGCTTTCCTTTTGTAAATTAAATAAAATCCATCCATTAATAAAAAAAATATATTAACCTTTTAATACCCTCTGTCTTTTTGCTTGAATATGAAACCCTTACCCTATGGTGCTGCCGTAAATAACCACCAATATTACTGTTCTAATCAAGTTGAGACAAACATCATAGAATTGTCCATGTCTTCCGCCATTTACATCCAAAATTATGAAGAAATCCTGATGGTATGGAACGGAACGCTACTGATGACCACCACTAACCTTTGGAGCATTGACAGCAAGAAATATGACTGTCGCTCCTACATAATTAACTATAACAAAATGAACATCATAAACCAACGATTATTTGAAAAGGAAACTACAACAATAAAGAAAGAATTAGTCCAGTTTGGAATGGTTATCCTAGAAACTCCAAATGAAGGGCTTCTCAAACTTAGCGATTACCCCTAAGACTATCGAGAAATAGCAACATCGCTGCAGAAGATCGAG
>EABT104
ACCTTCCCAGAAACAATTATTTTCACAAACTGTAAGCTCCTATCCAATATAATTATGTACTAGACTGTGAAACCAAGTTCCAAATAACTATTAATAACATGTGTTCGCTTGACGTAGTAAAATGTTAACAAGATTTGATGGGGTCCTTTCGTTTTACATTAATTGATTATTCTGGGTCATTCGGCTAACTGATTGTCAATACACTTTATCCAGCAAGGGGCAGTTACACACCCAGAATGTGAATCAGAAAGGGCTACTGATATTAGGGACAGGGATAGGTTAACGCACAATTTCTACATAAAG
>EABT105
GTTTTCACTTAACTATAAAGACATGGTCATTTTTTAAATGTTTCAAATATCAATTGTCGAACAAATGAATTAAACTTTATTGGATAGGTAATTATTATCGTTAATTTAATCTATTTTGTTGTTCTAAACTTACTTTACGCAGTTTATACTGTGACACTCTGTATGTGTATATAAGAACTCACCCTGTATATACTAAAACAAACAAAAAAAAAATAGAAATGTTGCTTTGGAGAATTATTTTATAACAGTTTGAGCTCCAAGTTTGTATTTTTCCGAAATGTAAAGCGAAAATGTTCTAAATGCGAAGAAAAAATTATAAATTCACAAATAGTTTTTGTAATTACTTACGTTTCAAATATATCTTTGTAAATTTATCAATAAAAAT
>EABT106
TTTGCATTTAATTTTTAACTTCTTAGATGAAAATCATACGTAATGTTTTGCAAGATTTTGTGTTAAAGCTTCTTTTCTAGAAAAGGATAAAGAACCCTTTATGCAGCGCCTACTTTGAAAAGTACCATACGCAAAATGGTCGATTGTAGAACACCAACTTTATCGCTAAAGAGCATAATGGCCGTAGTGTTGACGCTTCAGCGCATGAAAACATGAAAAACAAGTGAGTTGACGAAGCCTGGAGAAACCCATCGCGTTACATAATTCGTCGCCGTCTCAAATTGAAATCTTTATTGCTACCGTAGACCAGAAGCACGACTCGAGATGCAATTATGAATAGTTTAGCGCACGTCCTTATAAATTACTCGTTCTTCATGCACATTTGCACATGGACATAAATAAATGAAACATGATAACCATCTGCATCCATATGTTTAACAAGTATAATGTTACTTGAAACGATTTTGTAAATTATACGTAGAGCGAATGTATAATTCTTGTACTTGTGTACAATGTAGTTAAG
>EABT107
AAGGTGATAAACAACTTAAAAAAATTTCAACTTCAAAACAGTCAGTTTCCTATAAACATTTGTTTTTACAAGCATAATCTCTCTGTTTTTATTTCTTTCTACCTATAAATTCCTGTTCTCAACATATATATATAGTACATAAACGTTTATAGACCTTTCTCTCAAAACATTATCTGACAATTAAGTTAACAGCAGGCTTAACTGTTATGGATAAATCTGTTTCTGTAGACGAAACAGGGAAACGTAAGTGCATACCCAGTTTTTTGTTGTTCTATGTAAAAAAAAAACAACCAGATTAATTTGTTAAAAATAACGTTAGTAAATAAGGGAGTAGTTGAAGAATAAAAG
>EABT108
GTGTGAATGGATACCTTTTTTGCATACTGTTGGTATTAATCCTAATTCAAAAAGTTTTATCGAGAACAACAACGTTATCTGGTTTTGTAATTGGCAAAATTTCCTCTTCTGATTCGAAAACCGTCGAATATTTTCGTTCGATTTATACATACACATATGATTGTTGTAGCGAAAATTCATGGGCATTTGAAAAAACAGAATTCAATAGGTCGGATTAATAGCCGTATCATCCGTTATTCTCATATTTGAAAATTGTAATGTACGAATAGTTGACGTTTAATTGGTGCGTTGTTTTGGTACCGTGTCGGCCCTATACTCAAAGCGGTACACGCAGCGTGTGCATACACACAGGAAGTGGCGGTTACTGTACGAACAAGGGCGCGCGCGGGGAGGTTCAGTTCCCAGTCAAATATTAC
>EABT109
CTCCTTTGATGTTCGAGTTATACGGGTTCTACTGTATTTACGAGAATTCAGATGGCACTAATACCTACACATATATGTAAGTTCTCCCGGAATTTCCCTGACCTTCTAAAATGTGGGTATCTGGAGTTTATATGAGGAAGGACTAGGTTTTTCATACAATTTTGGTGATTGATTAAAACTAATTCAAAAATAAAAACATCCAAGAATGTGTAAGCAGAGCTCATTCATCTAATAGGTACGTAACAGGACCATGGCAACTTGCTTTTAAATTTTAATTTTTTTTACTTTAATCCCTTTTTACAATGAAAATAGAAATTTTTTAAAAAAATTCATATGAAATAGTTGTAGGCAAACCCACTTTGCAATTATGCCAAATTTTAGGTTGGAATCACCATGGGCGTAGGTAGATAGGGACAAGGGGGGACACTACTCCCCTCCCTAGCAAGCTCATTGCCCTCCTGGAAAAGGCTCTGACATAACCAAATATATTAAAGCTATATAAACTTGCATCTAATGAAAATCTACCCGCCCAATAGGAAAAATCTCTCGCTACGCCCATGGATATCACTCAAAACTTCTAAAATAATCATGTTTGATGTACCTTTCTACCTTATTTGATACGGAACCACAAAAATAATTGAAAAGAAAAATTTTTCGTCCAAACGTGCACAAGCATTAAGACCAGCTCAAACTTTTTCATACAGAAAAT
>EABT110
CGCAAAGGGAATAAGCATTATATATACATACGAAAATTAAGTCTACTATATGTATATGGGACACATTATATAGTTAATTTTATACATTTGTAAATAGGTTATATTAATTAAACATACAAAATGGTTTTGAACATGGTATACTATTTACTGTAATCCCCATCCCCAAGTTTAAAATATTGTTACATATTATTTTAATTTCAAATTATCACTTGGAAATGAAATAGTTCTTGGCAATTTTGTAGATGATGGGACTGTCAATGGGAAGGAGAAGGAGTGGGGATGACCTTGTACTATACTAAAAAAGGTGGTTCTAGGTGAGGCCGATTTTTAACCCACCCCCCACCCAATTAGTTCCCCGCTCTCACCTTCAAATTCTTTTTTAATGCTGTACTAGTCACCCTCCACCGCTTCTTCCCTCGTCCAACTGATAGTCCCATCATCTAGACAACCAAGTACCTATTTCTTATTTTACTTTTGACACATTCAATTTTGATCTTTTTTCCTTCTTATCTTTAATTCTCCTCGTCGTCTTCTATGACTAAAGTACTATTACAAGTGGTTGTTGGACATACCCTTGCAGTCCCCCTCTTCTGGCTATTTTTTTCCTCTCCAAACCTGGTTCCACATTTCATGCATTTAAAAATAACCATTCGATTATTCTGGGTTCCCATGATTGACAGGAGATTACTGAGGTGTTTCGACAATTTTTCCGCATCTTCCTCGACCATATCATATTCTCTTTGCTTTTTGTCACGTTTTACAGTGTCGAATTCGAGCGAAATTAAAACAGGATCGGATCCTGAAGCGCTACAGGCCAAAAGACTGTCCAAAGGCCAACGGGTCTTCTCTTTTCCACTATCACAATCCCGTTCCCTAATATGAGTGTTGGTGACCACCAGGAAAATGGGTTCAGTAGTGCCCTTGGGGCAGACCAAATACAAATTTTCCTCCCCTTGCCCAAGAACGTCATCGTCATCATCGTCACCATCGTAATCATCGTCAGTACCGGGTTGTAGTGCATTTTCATTATTTCCATGAGTTGTTGTTTCCGACGCGGTTGTGTACGTTTCTGTACCATTCATAGACTCTTCAGATTTGAGTTCACTTCCATCTGGGACGTTTTGTTGGGAGTAGTTTGCTTCGAATGTGGACAAAAGTTGATCGTAGGGAGATGACGATATGATGGGGAGGGACTTTTCGAGACCAAGAACGTCTTGTACAGAGGATTCTGCTTGTAACCATCGTTCTCCATATTGTTTCCTTAACTGCTCAATAGTTCTCTTTGTTTCCAAATGGTCATTTGATATTAGTAACGAGGCGATAGATGCTATACTGTTGTCCATTTCTGAGACTGCATCAACACCTTCCGAAATAGTAGCGGTTCTAACTCGCCTAGGACGTTCCGTTGCCACCAAGGTGGCATTACTTAGAGAAGATGAAAGAGATTCCATTTGATGACTTTGATAAACTGGTTGGATTCTACCGCAGTTTTGTGATTCGAGTTTGGTGAGAGCTTTCTGATCTAATAGGAAACGTACTGTGGCCGTATTGGAATTTAGATAGCACACACTTCTTATTCTGTGTTGCGGATGAAAACTGAGGGGATTTCCCTTCAAATTTAGCCATTGCAACGTTGACAGATGAGTAAGAGGAAGAAGTGAGTGATGGTCAATGAGACAATTTTCGCTTAGATCAAGTTCGCAAAGATTCACCAAGTTTACTACGTTTGCTAGATTATCGATGAAATTGTTGTTTAAAATTAACACCTGAAGACGACTGCAAATCTGTCCTGAAAAATTGGGAATGGCTTTCAACTGATTATAACTCAGATTCAAATGTTTAAGATTTAAAAGACAAGACAGTGGTTGAGTTTCTTTGATGTTATTATGACTTAGGTCTAGCGTGTTTAATAAAGGCACCAATTCTAAGCTGCTGTCCAGATATGAAATATTGTTATGACTAAAACTAGCTTCTTTTAGTTCACTCCAGATAAATCCCTGACTATCATCACAACCACATTTTTCTAGTATTTCACTAAGAGTTTCCAAAATCCACCTGCACACCAAAAATTGAATTTGTGCTCGTAATGCTTGTATCCCTTTAATCTTTTTCACATTTAGTTTATATAATTCAAGCAACTTAACATTTTTAAAAACAGATATGTCCACACTGTCTAGATCATGATTAGGGGGGTTGTCACAAACAATTTTCAAACTGGAAGTTCTTTGAAGAAAATCATGCAAAAATTGGATGTCAATGAAAAAATTCGTTTTAATGTTACTGCTATTGATGACTTGAAAAGAGGAAGTCATAGAGTCCTTTTGATCATTTAATAACATAAAAGAACTGTTGAGACTCCGCATAAGTGATTCAGATAGGATTAATTTGCACTCCGAATTAAGTATCTTATCACCGTACTCACGAAGAGTTCTTGCTAAATCGGACACAGCACTGTTTTCCATTATAAGAATTATAAAATGTTTAAATTTCTAAAACAAAGAATGTTATTAATATTTTACTATTCATTGATAAGGTTATGTTATGACATTTGTTGACGGTAAACA
>EABT111
TTGAATCATTTCCAGTGGGATCTGAAAACAAGTAAAAACTTGAGTAGTCGAAAAATTGCCGGAAATTCAAAAAATAATTAAATGAAAATAGTGTAAGTAATTAATTTATTTATCGTATAGGTGTCTATCTATAAAAACAAAGGGTGTCTAAAGCGTTTTTTAACAGACAAGGTATTCGTGATTTGCATTTTTTATACGTATTCGAACTTTTAGAAAACAATTTGAAAAAATAAAGAATGTACAATTTACATTCACTACATATTCTTTTACGCTTTGCTGTGGCATATTGGGTAATAATTAATCGAATAAAAATATTTAATGTCATCTGGGTCGAGTTTATATTTTGAAAGATTTAGG
>EABT112
GAAAGTTTTAATTTCTTTCATTTTTTTATCATGGATTGTTGAAACCGTTTGCTTTTAAACTGCAATTTTTTCTCTCTTCATGGAGCAGTTTTTCAAGTTAAGACTTATCCGAAATTCCTCTTTTTATTGCAACGGTATAACGCTTTTCATTACGCTACAACTTTGCAAAAGTACTCGGCAAATTTTGTCGAGCTACTTTGCTTGAAACTTCTTTACGAAGCACCGGTAACTTACAGTTTACAAACCAAAATTTACCTGCATGTAACTTTTCTATTCAAATATTTATTAAATTTGCAAACATGCTCCTGAATGGACTTAAAACTTTTTGGTCTCTCGTTAAACATTGTAATCAATATTT
>EABT113
TAAAGATTTACGAAAAATCACGTTTTGTCTTATTTTTCTCAGTAATTCATCAACTGTTTTTGCAGTATACGTGATATATTAAATAGATATTTTGAGAAAGGACAGGCTTTGAAAAAACGAAGTAACTTGGAGATTTTACATTTCTGCAGAAAGGTATTCTTATAAAAATTTCGAATTTGGCTTTGTTTTCGATTTATTTTGAAAAAACCAAAAAGAGAGCAATTTTTGTTGGCTCTCAAAAATGCATCTCTCGGTTTAGAAGCAGGTTGTGATTGTATGATTTTTAGGTGTCAAAGTAGCATATTAAACCACTTCAACGCGATTGTTCTTTTCTACCATTTAATTTAATTAAGTACAATATCCTATATTCATTTATTGTAAATTTTGAATAATTATAACCTAATTGAAAAATTTATTATAATGATACATTATCTTTCATACCGATTACAAATCAGATTCAATCACCTATAAACGCGAATGCTAAAATACGTAATGCTATAGTACCCG
>EABT114
CCAACATTTTTTTTGTTAATTTTGTTGCACTGAGATCTATGTTACAATGAATATTATGCTTGATTTTGATATGTTTAAGAGTAATGTAACACAAACTAAATCAAACAAATTAATTATTGGAACTCATTGGGTTCGATATGAAGTAACGAATGTTTAGTTGCATAGATCTGGGCATTGTAACAAAATCTACGAAGTTGTTTATTGAACGATCTGATGTTTATAAACATTGTTTCAAGGTGAACATATTATTATATGACCTTACCCAACATGCTTCAGATAAGGAGGCTTCAATGTCCATATTACTTGACACAAACAAAAATAAAATAAAAAGAACAAACGACAGTACCGTTCGAAACAAAAGGTAAATAAGTCATTACAAAATGGGTGATGTTCATTCTAAATAAAGGAAAGACAGTGGCAATCCCACTATGTCTAAAAGGTGGCATTACCATCTAATGTGAATGATCGGGTTATTTTTTTTTTTCAAAAATTAATGATACTTGTTAGTTTTACTTTTTATGAAACATTTCATTTTTATAATTTAAATTATTATTAAACATTATGTATTTAATACAGTTTTGTCTCATATGAATAATCAGACTGCTTATTATCCCCAACCATAGATTGCACGTAATCTGGTTTTCGAGTTCGTTGAATGTTGTTGGTGAATATATTATCTAGTCCCTGACGTTGAAGTTCTTCAAAGGCCTTGAGTGATGCAATTTCCCTTGATGTTTCTAATACAGAATCCATACCGAAACAAATTTGTGACGGCGTAATATCAAGAGAAACAAATGTCAAATACTTTTCGTGATTGTTTTTAGGAATATCCCAATATTGAACGGATATGCCTAATTTCTTAGCGAGCTCTATAAGTGTATCCTTCATGCTCTTTCTATTTTTTCCGATCACTGTATTTTTTATTTTTTGACTTTCGCTTATTAAAGTTGGTTCTTTTTCATAAATAATATCCGGCACTTCTTCACTCACGTGCACATTTTCCTTATTTATTTTATTCTTTTTTTTATTCCGCTTTTTCTTTTCTTTATTGGAAGATGTCAATTCCAACCAGCCAAGCTTTTGAAACTTTTCTAACATTAACTCTGCAGCAGCTTGTCTAGCTTTTTTTTTTGAAAATCCTTCTACTTCTGCAATCAGTTCATCTACCTGACATCGGCTTGTAAATAACCTTGCATGTGGTGGTCCTTCTTCTTTTATCATAGAAAATATAACCTGTTTTTTAAGTTTAGCTGCTGTTTCATATATTAATGAGACTGGTGATTTTATTTGAATATTTGCATTTATTGTATTGTCAACTGAATTTCCGTCGATATTAATCCTTTTGATTTCCTCTATTGCTTTAATGGCTGCATCATGACGTGCTGCGGGAGTTGTATATCCTATTCCTATATACTCCCTGTTTCCAACTTTCAGATGTACCATATAAGGATCGTCAGGTGTTTGTAAATTATTTAAATAATCGCCAGTCGTGTTTTTGATTTCAGTAATATTTTCATGAACTGTATTATTTTCATGGTTTTCACTAATTCTAATACTTCGTAATTTGTGGATGTTATGAGCCGGAAACAGTGTTGGATTTTGTAGGTCCTTCGATGAAGTAATTTGATGTCCGTATTCATTTGTAAATACCACTTCTTCATTTCTCTTACTTGCTAATTCACGTAACTGAATCTCGATATTTTTTGTAGGTGGATGTTCATATTTGGTGTTTTTTAATGCTTTTGCAGAAGCTATTCTTTTTGCTTCCTTTAAACTATTACCAATCCCCTCATATTCTTCATTTCCTAACCTCAATTGTACTGTAAATATTTTCTGATGAGCTGGTCCATGTTCCGCTACCAGTGAATGAACCAAATTGATATTATTGAACTGTGCCAACTCATTAATTAGCATGGATGACGATTTTTGAAGATTATGTCTAGAATATTCCGTAACAGTTTTGGATTGAATATTTAAATCCACATTAATGTCGGAGAATGTTTCAAAATCTTCACCTGCTGCTTTTAATAAATATGTATGACCAGTATCATATGTTGAACCTTCAATAAAAACCAAGTTTCCATTTTCTAGTTCAATATTACCTTCCAAACACCCAAAATTATGAAACTTCCCTAAAATATTTCCTTCTCCCACATTCATTATTACACCGAAATATAAGAATATTAAAAAAAGCCATTGACAAATAAAATTGTTTTCAAATTAAAAAAATTAACAATGGGAATATGGGGAATCCCCAAAAAGTGGTTTAGGTTACATACACCAACGACAGTTCAGAAACTAATACCTCGTGCATGACAGTTG
>EABT115
ATACCAAAAATTATCTATGTTATGTTATTTTTAAAAGTATCTAACAGGAAATTAAATTGAGATAATACCTAATGTGGGTACTAAGAACAAGAACGTGACATTGGGACTTTTTCTATAATTTATTAGGGAAATACAAGAAATTAATTCTTACAGAGATGTAGTTAAGCTTTGTTCTTGCATGGACCAAGGGTGTTGTTGTAGACTTTAATTTCGAAATGACTCAAGTTGGCAAAGTAACACCACAAGTATTCTCACAAAACTCAAGACATATTGAGTTCCATGATAATCCCACAGAAAAGTAAAAAATATCTTAATCCAAATGCTTATTTCCCTTCTATTTTTCACTATTCTTTGAGCTGGTAGTGAAATTTTCTTGGTTATAAGTAATAGATGTTTTTGAAACATTAAATGTTTTGAGTTGTGTGAAGTTGAATGCTTGCGAGTTTAAATTTTACGTCATATCAAGTCCAG
>EABT116
GACGTCGTTGCCGCGAGCGATTTACCAAATCAATTTGAGGAACGCAAATAGTGCATGTAAACTGAGGAAATTAACAAAAAATGAGCGCTTGTTTCTAAAACAAAGGATTGCCGGGATCCTTTCGTATTCGCGGTCTGGGAGCATGCTGAGCTATATGCACAGAAATGTGTAAATCTAACTCAAACGACGCATTTATCATTTGTCTATACAGTAGGAAAGATTTATTTCGTAAACTGGCGCCAATATGTATAAGTGCCAAACAGATACTAGATAAACGGCATTTATAAGTGGGTTTCTAAAATTGTATTCTCGTGATTGTAACGATTGATATCGTTATATTGTTTATCAAGAGTACGTTTAATATTGTACACTAACGATA
>EABT117
GAAAGCGATTCCTTCGAATAGGGTGGTTTGCTGTTAGTGGCCAAATAGAATTTTCCATTTGCACTTTTATCTATATCGATTCCACCAAGATATGATTTCTGGTTAGAATTGCATAAGCCAAACAGGAAAGCCTTATAATTTTCGCATTCAACTGCAGAGAATCCTCCACTTTCTAGAGACTCTACGTAATAATCAATTGCTCTTTCATGAGAGCACATGGCGTTATAGTTACAGCCAGGTTGATCGATCGTGTTTACGAAATAAGATGCGTGTCCTACTGGAACTGTTAGTCCAATAGAACTAGTATGGACTGATTGTACAAAGTAGGCCTTTTCAGTATCGATGTACACTATTGGAGGCGTCATATTGGCAGGATCCAAAGCCACAATTGTATCAATTTCTCCATCTAAATGTCTCCCTATTTCTCCGGCAATATGAGAGCCCATACTAAATCCCACTAGGATGAAGTCTTCAGCAAAAAGATCGTAAGCAGTTTTCATAAGACTAATAAAATAAGCGATAATTCTCCCAGTCGCAACTATAGCTGCATCGTGTATTTCAAATGCGCTAGCAGGACCACTGTAGTCCACCAAGAAGACGTTAACATCGATTTGATCTAGTAACGCGTTCTTAGCGTTAGTTGCTATTTTGTAGTTACAATATAATCCATGAATAATAAAGTAATTTAGTCGGGAGCTTTTAAAGTTTGACGTTGAAAGGTCGGATAAATTAGCTGAATTAATCTTTTGGGGTTCGTTTCTGTTTTCCTTTGCGAAAAAAAATAGTGTCACATTGTCGGTCGTTATTTCCACTGAACTGACGCCGAACGAAAGAAGGTAAAAAATGAAGATACCAACTCTTGCAAGGAACATACCCATTGAGGTGTCAAAAAGTAAGTCAG
>EABT118
GGACAATTTCGATATTGATTGCAGGTTGCATTTCAAACTATCGGTATTCGTGATCCACGGCTATGTACAACAGTCATAACACATTCGAAGACATTCTTAGCCTTTTCATATCTATCGGCGCCTTTGATAGCTTTGCAGTTTTCAGGCATCAATTTCCACAGTTTTTTGGGAAAGTTGTTTTTCACTATGTTTCCATCGTCATCGATAAACCCAAAGATGTTTTGCACACAAAAGTTAAACTCGGAAACGTTTAATTCCTCGACGGGAAAAACGCCATCCATTAGAGCACCAGCTGCTTTTTTTGATATTGGAAACTGTTCGAGGCAATGTATAATCTGTTCCATAAAAGATAGTATTTCCTCTTCTGACACCAATTACTTCAATGACACTTTGAGTGACAGCTTTGTGAAAAAATAATATGTGACTCTTTTATGTTTTCCAATTTAGTCTGTGTAACTACTGCCACTAAAGTTAAATATAGCAACCGCAATTACATCATCTTTTGTTCATGTTGGATTGCGGCGCAGTTTTTATTTCATGTTCATTGATCGATAGATCGATTGGAAAC
>EABT119
ATAAATAAATATTTTATTGAAAAACGTCAGTTATAACAAATATATATTAGGCATTTTTACTGGTAGTCTGTTGTGGCGAAAGTTCGCGAACTTTTTCAGGCGAATTAGATCGATTCCTGGATGCATCTCTCTTCCTTTCCATTCTTAATTGTCTTTTCACAGCCTTATTTTCCAATTCTTCGCAATGTTCTGCGAACATCATCCTTAGTATAGGATAAAAATGATGTAAAAGGGGAAGTTCATCGAGACAAACCTGCATATTATCGAAAGCAATTCCAACATTACTTGTAATATTTTCATTAAATCTTGGCAATTTTGCGTATCTCTGACTGAAATGAGTTAACATTATGAATTTGGCTTGCATTTCTTCTCCTATTGAGATAGCTTGGGATGTTGTAGAATGCATCTTAAAAACAGCCTCTTCGGCCAATTCGTCTTCCATCGTCGCTTCATGTATCAACAAGTCTGAATTCATTCCAATTTTTATTAAATTGTTGCTTGGCATAGTATCTCCAGAATATGTTATCTTCTTGCCGCTGGAGAGTTGGAATGAGACCCCAAACGCGTTAGGACAATGTCGAACGAAGCACGTGGTTATCGTCGACATATTCAATGTGCTCAGAAGACGATTTTCTATACTGGGAGATAATCGGTGATCTTCAAACAACAATTCGTTATTAGGCACTATCTCATAGTCAGTGTTGATGTTTTCGAAACATTTGTCATAAAACGTCAACCAGGGAATTATTTGACGAGGTGCTAATAAAAATATCGGATTTTCATCTGTTTTGATATTACAAAGAGCCCTTTTACGTCCTTGAAGAAAACCTATAAGACCGATGTGGTGATCCGCGTGCAGATGTGATATGTACACCGCCCGCGTATTCGCTACAATGACGTCTGCTTTCTCTTTTCCAAAAAACCTTACAATCTGCCCGTATGTGCCTTCACCGCAATCCAAAAGTACATTCAAATACTCGTTTATTTGCAATAAGATTCCACTAGTATTTCTAGTCTTATTAGGAATGCAAGAACCAGTACCAAGAAATATAATTTTCGGATATGGTGCTATGGTAATGTTTTTGTACTCTTTAAGAAGTTTATTCTGTAATTCATTTAAAGCTTCAGAAAAGCCATCAGCTGCCATACATTCCTCTATATATTGCTCAGGTGTTAACTTTATTTCACCAGATCTATCAATACCTTTCCTAGGTCTCAAGTGCATATTAAAAAATGTAAAAGGGCTTATTACGGACGAAGGAGTTGGTGAAGGAGGTACTGACTTTACAGATAACTTTTCCAAAGAATCAGCAGTAATAAGTGGAGGAGTTTTTCCTTCATTGTTTACACTATTTACGCCGTTTTCCACTTTCATTCTCTTAATTGAAGAATTTCCTTCAGAAATGTTTTCTTCCTGAATGCATTCTGTGCCCCTGTCACCTAACAACGGAAATATTCTATTGGACAGTAAGTTAAGTTTGTACTGAATACGATGCACTGAAATACTGCCCATACATGTATTTAAATCGTTCATGGCTAAATGGAACGTACTGGGCGTAAATTGTTCCATCCAATATTGATATCTAGGATTTTCCATTACATTTTTAGGCGTAAAATGAACCACCAAATAAGCAACATCTTCATCACAGGTTGCTTGAGCCTGATGTTTTCTAAATCGATCGTTATTAAGTAAGGAATCTATATAATCTTCTGATGGACAATCTATAACTATAAAGATAGGACCAGGATCGTTTGGTTCACAAACGTCAACAGATCTGACTAAAGTACCGTCCTCAAGCAGAACATCGTTTCCTGATTTAAGCTTTCCTAATAATGGACCTGCAGGAACACCATATTGTACGCACTTTTCCAAACACAAAGCACCAGGTCGAGGTTTCAATCGACAAATATAAGCCATAGAAATGCCTTCTTCTTTAGTTTCTTGTAACTTTCGCGAAATGTCGCTTAATTTCTTGATTGGCGATGCAGGTCTATTTGCTGACGAGGATCTGGACCGGGAACGTCTCCTATCCCTACTTCTATGTCTCTTACGTTCGTGTGCATAATAATCAGTATCGTCATCCTCGAAGTCTTGAGCAGAATTATGACGAGGTGATCTTTGTCTAGACCTACTTCTTCGTCTACTTCTTCTACTTCTTGTCGATGTACTCGCTTCACTCATTTCATGTGATCCCATTTGAACACTCTTATGATTATCTGAATTTTCCTCAATACTTTCCCCTATAGTTGGAAGGTCACTTACACCATCCTGCATGTCATCTTCAATATATCTCAACAGTGGCACATACTGGACAGCCATCACACTATCTTCAAAAATGTTTGTTCCGTTAGTATCTGCAACATCTATTTGTAAATCCCTGATGATGACAAATCGGCGTGTAGCTGTGAAAATTTCTTCCAGTCCTTGTGGACCATGTAACGTAATCTGTGGGACACCTACATCTTGTATAGTTAATGCTACGCCTGGTAATCCCCCAATATTTCGCCAAAGTGGCTGAGTTACAAAAATATGTTCTAATTTAGACAATTTCATTTTATGTTCGTGGGCTAGTCTTTGAGTGCCTTCCCCACAATTGAACAAATATCTGGACTGATCCGAGAAAACATACAAGCTTCTTGGTGCACCAGGAGCACCCGTGCCAAGCACTTGCAATGTAACTCTACCAGGAACATATTTAGCAAGCTTTTCTTTGATTTTCTTTCGCTGTTTTTGGGCTTCTGAAATATGCTTGGGATCTTTAGGCATGGATATTAAAATTTGTTCTAGGTTAGAATTTTTACGAGTCGAATAAAAACGCAAAGGAAGTGCAAACAGGGTCCTACAATAATTACAATAGGGAAAATGGAACATTAGGAGAATAACACTGAACAAATACCAGCACGTAAATTTAGCTTTTTTTAGTGTTTAATTTTTCATGCAATCTACAAGAATTTTACCACACTTTTTTGTTTTCTTTTTAACTAATTTGAAATAGTTCAACTAAATGTACCAATCGTAGACAGTGTCATGATCAACATTCGATCGTTCATTTGAACTAATGACTTCTATGGTCTGCACAATCAGATTTACAGCGTATACTTATATATAAGATCAAGAAACTTTCCAGCGAAGAACACATAAAGTGACACAAAACTTATTGGACAGTACTTCTTATGATAAATGTCGACTTTAATTGACCTTATCCTTTCTGGTTTAAAAGTTCCCATATCGAACTGCTTGGGTTAATTCTTCATTGGTAAATTAGAAAAGTATTATTATTTATTAGAGTTAGAGAGGTATAATTCTACTAATACACGAACTACTACTAATGCATTGTCGTTCATCTAGATGATAGCAAATTAGCAATAACAGAAATTTATATTTCTTTGTACCATGGCGCTGGCAAGGATTCAGTATTATTTCACAATCAGTCATATTCCAGGTCGTTTTCCAATTAGAG
>EABT120
GAAACGTTTTTAAAGCACCTAATTATTGGGTCAAAATAATTTGTTTAGTAACCCAAATATTATAAACAGATTACTATTAACAAATTAATAAAAAAAATCTGCCTTCGAACGTGGACTTTGTTCGAGGTTTTTTAGCTACGTATTTAAATTACAGCGAATGTAGAGTATTTGAAAGAATTCCGTAAGATAATGCAAAAATATTTATAAACTCTTATATTATTAATTACCGCAGCGGATAAAGTACGGAAGATAACAACACTGCATTAAAATTCATGGTAACCTGTCACCAACTAGTAATGAGCGAAGCAAGACCAAGACCATGACTGTCCCATTCTGGTCTTGCGTGGTAAGTCTCGGTCTTGCTCATTTAATCTGACACTTACGTTTTCTTAATAATTCTTCTACGCACAAAGTTTATTTACCGACACAAAAATTGTCTTAAACGCTAAAACTTTCTGTCATACATGCGAGCTTATCATGACAAATGAATTAAGATAATGTCGATAGTTGTGAGAGTT
>EABT121
GTTGAATTAGTATGATATGTAATTTAGAAACATGTTTACTTTCATATACTTTACTTTGTAAACATTTTCTTAACAATCAACAAGGTTGAAGGTTATGGTAATGGAATGCTACAAGTTATATTTTTGTGGGAGGGTCAAGGTCGTAAATTTTTTAAAATTTGCTGGCTATTCTTTAATTGTTTGGTTGAAGGTTATGGTAATGGAATGCTACAAGTTATATTTTTGTGGGAGGGTCAAGGTCGTAAATTTTTTAAAATTTGCTGGCTATTCTTTAATTGTTTGGTTGAAGATGATGTGGTAAATTTTTGTAAGTTAAAGAATTTATATTTGTCAAAATATCAAAATATTTCGGTTACTGCACATCTATTTTGAAAATATTCAACTAAAACGGTTTTCAGTCGCTTTTATGCTGCCTTTCTCTTCGTTGTACTCATTGTACCGTTGGTTTTGTGATCACCTCGCTGTACAGCTGTTACCACGTTTCTAGCTACCACTTCTTTTCCTTATCATCGTTATCGTGTTATCGTTTATTAGTTTATATTCGCTAGTAGTTCTACCCTGCTTGGATCTTTAATAAAAATGACGAATCTTAATTTTGATTCGCAATTTCGGTATTTAATACAGTGGTTTAATGAATGGAGTGAATTACAAAAATCCGATTTTCTTCCAATTCTGGCTGAAAAATATTCAAAGAAAATTTATATAAATGGGATTGTGAACAGTATATCTGCAGTTGACTGCCAGGATAAACCTATGTCCTTATTTCAGTGCAGGGTGAAACTATTCAAAGAATGGTTTACTCAGTGGAATCCAGAACAACAAGATAGATTTTTAAAGAAAATTATGGAAATAGATGAGACATTTGCAGAAAAATTAAAATCAGAACTAGAAAATGGAGTGATTGAAGAGAATCATGATTCTGAAAATGTGCTGGAAGACTAGAAATCTTAAAAAAAAAATAATCTTTTAAAAATACGTATGATAATTGTATTTAAATTTTATTATTAATTTTCTATACTGATTTTTATGTGTTGTATTTATTTATTCTTCATTGTGTTCATAAGCAGCATATGTGAAAAAGTAAATTAGGGGAAATGTTGAACATCTCATTTTTTGTAATAGATATTTTTTGTTTTATATTTCTAATTTTTAAATAAGAAAATTTGAGGCATTAGTAACAGTAGAATTTGGGTAATTTTCAATTTTTATTTTAAATATTTTCTCTTTTTAAATGTAGTTAATATTTAGAAACACTTCTTGTTCTGAATCTCTAATTAAGAGTTTTATTAGACTGAATAATAATAATAATATATAAATTTAAGTGTTTAAAATATTGTGATAAATTAAGTGGAGGAAGTTTATTTTTTTCTTAAGGAAAAGGGTTTATGACTATGTTAACAAGAATATATTATTT
>EABT122
AAAAAAAAAAACAAACGGAAAGCACTTTATTAGGACGAGTTCTGAAAAAATAAATAGCATGCAGGGTCCTTTTCACATCTTGGGTTAGGAGTGCTAAACTAAACGAGTCCGGGAATCCCATGTATTTTTCTAAATTGATTTTTGCACTCGATACGAGTACGAGGAACCCAGCAAGTTTTAGTTTTGTCAAACTTTTGATTAAATGCTACTAACTGGCAAGACCTCTTTCAGAATGGTGATTATTCGCGTGATGGGGCAGTTTAATTAGAATAAAGAAAATTTAAAAACTTGAAACACTATCAAATATTAAATAAAAAATATGAAATCGTTTGAGAGCGTTTCACAAGTTGGTTATCGAAA
>EABT123
CAGTTTCGACAGAATACAAACTACTTCGAATTATTTTATACAATTATTTTGGTAGTTAAAAATAACCATTTATGACATTTTTGTTTTTGGATTTTCACACTATTATCAACATATTTTATATCGAGCGAATGAAGGTATCAATTTTTTTTCTTATGGGTTATGGATCCGAGACATATTTCAGAAACTAAGCAGTAGCTTTATTCACTCTACATGAAATACGTCAATAGTAATGGGAAATTTAAAAAAAATGGCAAAAGTGCCAAAAATGGTTAAGTTTAACCACCAAAATAATCGTGTTTAATTATTGGAGAGATCTTATTAATTATTGGACGGTTATGGAGACCATATTTATACTGCTATCGACCCTAGTCTTTTTCTAAACTCAAAAATCAAATTAACGTATTTTGTTGCACGTTAACAAATGATTAAAATAATCATTCGTTAGGTTACGCAGTAAAAGTAAACAGATTTACTATTTCAAATATTTATAATGTCTAACCACATGGTACAAAATGTATCATACTACATAAATTGCAGGTATTTAAATAACCTAGAAATGAAATTTTCTTCATGAATATTGTAATTTTTTAGAAATAATTGCCAGTTTG
>EABT124
ATTGTCATGCCAACAGAATAATGTTCATAAGAATGTGTTAATTTTTTTTAATAATTACTTTAGAATTATGTATTAGTACTACTTGTTGCATTGAATTGTCGGAGATGTAAGAGTTACAAGCACTAGTAGGAGCGCTTCTTAAATTACATCAAATTTATATTCTAAAATTGACTTTAGAGACTGAATCTCAGGCTTGAGCATAATTATACCTTGTCCTAAAATAACATGCTGCATTTGTAGCTATATTTTATTTTCGTTTTTAAGGGCAAAATCTCAATCGCACAAATCTTACGCGTTTAAAGAATTAAAAAAAAAAAAACAGATAATTATTTTTAGGATGTTTAATATCAGCATTTTTATGTTTCGCGATTTTCTTGGCAGTCTTTGGTTGTTAATGGCAGTTGGGTAGTATAAATATAAAATTTACCGCAGAT
>EABT125
AATCTCATCAAATCTCATTTAAAAAGGAAGGAGATCATTGAAAATCTCGCGTCAATTTTTTAATTCAAAGATAATACGATACGATTCATTAAATTTAATTTTTTTGAAGTGTTCCATTTTGCCCTGGAAAACCTCACGTGAGGAGGAGGGAGGCCCAAATTAATAGAAAAGTCCCTCACGTAATTAATGTATGCTCCCTAAGTAATTTAGTAATCTTGTTCATTGAGAATCCCAAAAACTCTCGATTTGGACAAAGTAAAAGGAGTTTTTGTATGTAATCTATAAGTAAAAAACTATTTTCTGCATGTTTTTTTTCAAATTTTAGGCTTAGCAGTTTCGGAGATGAGGGGGGCGACAATGGTCAATTTTCATCTATTTTCTTAA
>EABT126
ATTAATGGGTATTATCTGGTGCATGACAGAAATAAATAATCAATCGGAAGTACAATCGATATCCGATGAATGAATGGATTGAGATTAAACTTTTCAACCTGTTTCACCTGAAACTGTAAATTGTTTTCGCAAATGAATTCAAAAATTAGTGAATGGACTATTAGACTATTTTCTTCTAACAGAATACTGTCAAAAAGATAATTAGCCACATATAAGAGACGGGGAAGTCCCGGAGGACTATAAACGGAACGTGAAGTAGCCATATCAAAAAAGAGAAACGGGGAAAGATGCGGGAAATTTATAACAATTAACTTCCCATGCTCCACAATTTTAACTAAAATCGTACGAAGAAGGATGGTAAAAAGAGTCGGAAGAACTATTAGGGGAACAACATTTTGGGTTTAGAAGCAATAGAGGAATACGGGAGACAATTCTAACTTTACGGGCGGGTAACAATGGAGAAAGAGCGCATACATAGGATTCGTAGATGTTAAATGTACTTAAAAATGCAGGGATGAGATACACCATCTAGGAACGAGGGGTTAGAGATAGCCTTAAATAAAATCGAAGCGGTGTTGACAAAACAGTATTGTATGAA
>EABT127
GGGATAGAAAGGAGTGGAGCTGCGTGTCTAACCAGTCTTAAGGTTGACGAACTTATGATAATGAAGAGAAATTGTTGTCTTGTCTCGTCTTTGCACACAATTTTTTTGTCCTGTTCTTGCAGCAGGAAGAAGACGAAAACAAGAATATCGTGAAATACTAGACATAACTAGGAGGGTAGATGACCTCATTCATTGATCTGCTTGACTGTATTTCCAGAAACATCCTGGATGAGCCAACATCAACGATAAAGTAATAAATAAAATTGGAGCGCAATAGTAAAAGACGTGAGATATAACTGTTAGATGAATTTTCATTTCTACGCATGATATCTGCATGTGACGAGTGAGGATTAAACTGTTTGTGAGTTATTAATTACAACAGGTTCGGAAAAGGAACAAAACTGTCCAACATCGAAATTGAATGGATTAAGAACGTAAATTTACTTTTCAATTTTG
>EABT128
TCAGGATCATTCCCGAGAACAATACGATTAAAACCTCAGAACCGTCCAAACAAAAGATATAACAAAAAGAAAAATAAGATGAGGTATCAAGTTCCATTTCGTGTCGTGAAGTTTGAGGGATATAAATGAGATTTAATTTTGTGCGAAAGAGGAAATTGTTCAAATTTCTAAAGCGTCTTATGTTTTTAAAAGTGTCAGTGAATAATGCGAATCTTTTTTCTTGCTGTTCAACTTTTAATTACGTTCTCGAGTTCTCACGCTAAATGGAATAAGTTTTCCGGATTCGTAAATTATTCCACTCTCTCAGAAAACGCTCATTCGAG
>EABT129
AAAACGTGTATAATTTACATCAAAAAAGGGCCTCATAATTAGTTCTATTTAAATAAACTGAGATTTGTGGTTAAAAGTCGAATTTGGCAGGATTGTTTTAGAGTTCTGTGTATATTTATAATATTATGTAAGTAATAAGTGTATTATTCATAAGGACAATAAGCGTCTTTTGTATAACATTTCGTAGGCCACACAAGTAATCCCACAAAGGAGAATGGTACTTTTTTTTTGAAATAATAGACTAATACATAAGAGTCGTAGGTGTTTTGAGAACATTAATTGTTTTTTATATGAGCTCTTTAATAGCCACATAATTACTAACGACGATAATAGTAACAATTGTATCACATTTAGCAAACACACTTTTCGCATTAATTAAACAATTACTTACACATATCTTTAAGCGCCTGTAG
>EABT130
AAACCATATGACAAGTGAGTAGCTTTTTTGTGAATTTATGCACCGTAATGTACACAGAGAATGCATCTTTAAAAACGGGTCGAAAGCAGTTCAATCGCCGCTCAGTTATTTATCTAGCGGATGAGTTGTATTTTTGTGTGTATGTCCCAGTTAGCTGTAAGACATTACATCTGATTTTAGAGGATTAAAATTTGTAAAACTTAAGCTGGCCTTAATTTACAAGATATTAACGAATGGAGATGGAAATAAAGCGGTTTCCTCCCTTAAATAAAACTAGAAGTAATTGACGATTAAAGCGTTTAGTCAAAAACTAAAATAGAGTCACTTAAGCCAAGTTTACTTTGGTTTCCAGTATAGTTCGCTTAACCAGCATCTTCAATTATAAATCGCTAATTTTGATTGGAACTGCTCAATTGCAGATAAACAGGCGAGCTCAAATATCTATACTCGGGTTTATAGTTGGTTGCATATACGTATATTCTTATGACATGTTATAGTCATAACATTTTTATAGTTTGACGTTTAACAAGTAGATGATGCCTTTATTGTCGTCGGACTCATTTAG
>EABT131
CCGACTTCCTAGATACCAAAAATTAGTCACTTTTTTTTTTTAATTTTTCCTCTCCTACCTTTATGTTCGTTCTTTCTCTACTTTTTCTCCCTTGCACTCCAGTATTTTTGTTTCGGTTTTATTTATTTTCAAACAAAACTGTTTTATCATGCATAAGCCTTAATAATTTCTGTCTGTTTTGTCAATGATTTCCATATATTTGAGCATTCTTTAATCCTTTCTGGAATGACCTTCTAATAACTATCATATCTCTTTAATCTTTGATATAACCTGCTACCGTGATGCTAAATAAATTTCTTGCTTTTACATGAACTAACAAAAGTGAAGCGATGATAGATACGAGGGTGG
>EABT132
AAAGTAATATTTGAAAAAAGTTATTAAATCTCTATGACATTATACCAGAGTTGATACCAGATTAATAAAAGATGTGATTGAAAACATTTTTTTAAGAAAATTATCCTGCACTGCCTGTAGCTTTTCTCTTTTGGTATGTTAATCTTAGGTCTCGTTATAGACGGATGTCACATACATGCTGTGTTTGTTTACTTCAACGTAATTTTCCGAATTGCCTTTTTAGAATGTCTCTGTTATCGTCTCAGTTTTGACTCTGACGTTCATATCTCTAGAGAGATGGTACGCTATATGTTTCCCTATAGAGTTTAAGTCGACCATGGGTCGAGCTAAAACTGCAATCGGAATAATTTGGTCTTTTGCTTTATTATTTGGTAAGTTTCTTACATGGTATCCCAAATTTGATAAAAACTCGAATATGAAAACATTAAAATATCCGAAATTCCGGCACCCTCAGTTAGACAGTCTGGTCCACAAAACTAAGTGTGTAAGTCTGACAAATCTAACTGAGTATCGCTTGTTACTTTTTACAGTTAGGTAATTAAACGTTTTATGGAATTTCGTGTACTTTAAGTGTTTTTTTTATAGTGAAGATCCTTAGACAAGAACCATTTTTCTCTGCATAAAACAGTTGTATCAGAAAGGAATTAAATTGGTTACTTATTCGTCCGTAT
>EABT133
AACTTTATATATAAAAAAATTAAAGGGTTATTAAATTCTAAAAGTAATGGACAGTTCCAGTCCATGAAGCACGAGAATAGTTTTTAACCACTTAGACAAATGTCTGTTTTAGGGCATGCACAAAACTGCAAAATTTTGCATCAAGACTCATATTGATTCGTTATTTTTACTGTGTCTGCAATTTTTGTTTTACGGCGTACGTTGCTATAACCGTAAGTTAATAATATTCCCATTTTTCAAAGTAAATTTCTATGCCCGCTGTTCTGCCATGGTCTTGCGGATTGTTCTACCTTAAACGTTTCTATATTGTTTTCTGATGCATCCTCGGTGTTGATTTGACCGGAATTGAGTCGCCACAAAAAATATACCCAGTAGACTTAATAAACCTATGAATAAGGGTAAGACGTTGGTTATTGATGGTTTTTGCCCCACATTGGCTTTGATTCTCCGCATTCTATTTTTG
>EABT134
AGTGTATTTAATCTGTTTTTGTTGTGGTTTTTGGCACAATTTGAGTTGTGGATGAGATGAAGTCACATTATGTAGGTAATTAATTAAAATGAAGAGGCTTGACAAAGTGATAATTACCTTGCCCAATGATTTTCAAAACACTTCTTTTGCAATTTTAATAGGATTGTTTATTAAAAAGAAAAAAATTCCTAATGCATATTTGAGGTAATTCACTTGATACTTTTTACATTCATGTGAACATTGGAATAAATTAATTAGGGGTCAGTATCAAACACATATTTGTGTGCTGTTAAATTTTAATTTTGGCTTCTTTTTTTTCTAATAAAAGCCTATAGGTGTTTTAATGTTATTGGTAACATTTTGTCATTTTATCTGATAGTTCCAAATAATCTTAAAAAATTGATCATTTTAATCATGTTGATGTTTACTGTTCAT
>EABT135
GAGGTAGTAACAGTAAAATATCATATTATGCAGTACGAAATAATGATTATTATAATAATTGTGGTTTTTCCAGTACAAAAATAAACGGTTGTTTGTTGAAAGGCTGTTAACAAGTTTATCTATCTACATTTTTACGACAGTAATTAATTGATTGTGATTCCATGTCGACCATCGTTTTTGTCTGCGAATACACAAACAACTGTTTACGTATCTACGTACTCGACGGTTACGGTGCTTGGATCAAATTAATTCTCCAAATAAAATGATAAACGTCGAAAAGCAATGGAAAAAGTTCGAGTGTTTGTCATATCATTTATCGGAACAACATGTGTATTTTATAATGTGATAGTAAATACATCGTAGGTTTGTTTTGCTTCGTCTAAAATTGATAAAAAAGAAGAAGAGGCGTTTGAGGAAATTCGTGAACGTGACAAAATATCTTTAATAAGTATTAGTAAGACGAATCGATTACGTAAATCAATCGATGTTTTTGTTGATACTTGAAAGGGCTTTTGAAAATTATTTCTTCAGAGAAATCCAGATTTTTGGAAAATCAGATGTTAAAGTAATTTAGTAACCCATTGCCACTAACAATTTAGTATCCGTCCACATTCTTCCATTTCCTTGTTTTCCATACAACCCCCTAACATACATCACAGATACATTCTTCCTTCCTCAAATTCTTCATCATCTTTCGTCTCATATTCAAATTCTTTAGTCTTTAAACCTCGCCATTTATCGCTTCCTTTTTTCCTCCTAAACATTTTTGTGCAAAGTTCCCTTACAACGAGTCTTACATCAGTAACTTTAACCCTACTGCATATTTTGAATCTATCATTTTGTCTAACTTTGCAAAAAATGGACCAAATTCCTAGTCTATGTATAAACATTACAATCTCAGCAGATTTGAGAGAAATTTTAAACTCCAGTGTGGAAATTCCTGCACATTTTCCTCAGCTAAAGGCCAGTAACCTTGGTATATCTGCTAATTTTGTACCAGTTTAATATGTGTAAAGTCGAGTATAGACATAGAGAGATGAAGTAGTAATTGTAAGCATAAAAGTGCTTCTTTCAAAAACGTTTTAACATCGAATTTTGTGAGTCATACAACTTTATCAGAACAAAACACTTGTACCGAAATAACCCAGGCGGTTTATTTATAACTTTGTTTTCTGTCGTTGTTCACGTAAATTGGTTTATTTCGAAAACGACTTTACTTAAAAAGGTTTTTTACACTATGTATTTTTACGTAATATTTAAAGGGACTGTCCACAAATTATTTAACAAAAAATTCATCGATTTTATAGGACGCCATGTATCATTAATTAAGTTTGTTGTTCCATTTATTTACTGGTTCAAAACTGACAGCTTCCCAGACCTAAAATAACCCTTGATTCACCTTTGTACAAGTAATAAAACCGTAATGCAGAATCCACCAATTTTCGTTAACTATTTTTGCTCCATTATCAAGAATTGCAAAGGAAATGTATTTTCTGAAAAATGTATTTTTATCTGTGGTAATAATTTTGTTCTAGAACTAATTCCTTGATTGAAATACAATTTTATGATCGAGACGAATCTATTTTACTAAACTAACCACCCACCATGTCTCCTTTAAATGAACTTTAATTGTCTATTAGAAATTAAATTACTTTTTAAACGAGTTTTTAATTGCAACTATCTACCTCAATCGTAATCAATTTCAATTTTCAAAAATTCAATTTGAAATTGGTGCATATTCTTTCAGTTTCGTACTGTTCTATGTTTTACTACTTATTTAAATACTTCATTATTCATCAGTCCTAAGACTGCTTGAACACGCACCTCCACACGCTTTCCTATCCTGAGCTAACTTTCGTATTTCCCTAGAAATAGGTCTACCCTTACGCTGCAAAGAGCGCATGTTTCTACATCTAATTTGTCTCTGACTAGCTCTTGATACAACATACTTTTTTATTTTAAAAATTATTACTAACTGCAGATAATGCGACTATAATTTTGAAAATGGAAGGAGTGGTTGTTGCATTAAAATCTACTAACGCATCGAGTTCTCGGTTTTTTGATTAATATAACAAGTGCATCTTCATATCTAATAATAAATTCAGAATTAATATATATTTACCAAA
>EABT136
TATTTATTCAACAATTAATCTTGTACTTTTTTTAACAAGAAACGTAACAGATTTTTTCTAAATAACAAACTATCCTTATGACATTCTGGTCTACTGCATATTTACAAAATATCCAACTTAGGAATCTGTAGACTGTTTTCGTTTATAAATTGAAATGCTCTTAAAATCTATAGGAAAATAAATAATATCAACATAATGCAATTCACTACAACGAATTAAATACCGCATGTGGCAGAATCATCCCCACTGCCCACCACAAACCCTTTCTGTATTTAAGATCAATTAGTGCCTAGAAATAGAACTTTTAACAACTACAATCATTATTTTTAAAAAGCGCCGTATTTACAAATTCATCTTTATCTCTTAGTTTCTCTCGTAGTAAAATAAACCTAAAATATTTGTATCACATGCTAATATTGACGCATTAGCTACATTATGTAAAAATAAAGCAAGCTTCTCATATTAAATTCTATTAATTAATTGCCTCGTCAGTCGAATTTTGCACCACAAATGAAAATCAGCGTTGAATTAAACACCTTTTTTTTATGAAAATTAAACGCAAATATTTTTATTTTTCAAAATATTAAATTTATTTCAAAATGTGATGAAAATCGACCGATATCGTCATTATAATTATTTACTATATATTATTTAAACATAAAAATTTTACAAAATGTATAGTTTTCTATGCGTTTAGATTAATAGTCAGTCTTATAAAATTTGAAATATAGGACCTAAACTAAAAACTAGCTATCTGTGTTTGTATTTGAAACTTGATAATGGTTCAGCTTTTTTGGGTCATTGATGAACACTTTTTTTGCTAAAGCCTGCAAAAAAAATTATGTACGATGTTATCACTTACACTGTTGGTATAAATTATTTATATACTTTCTCTGTACTAATCAAAAAAGTCGTAATATACGTAAGCGCATTACTTTTGCGGTATTTCGCAAGTATTAAATTTCACGAAAATTGAATATTAAATAACTAAATAATTATTGTTAAACGAGAACACAGTTAAAATAGTTTATGTGAACATTAAAATTTTGATGAATACATTTAAAAATATGCTTCAAATGCAAAAGAGGGTCAACTATATTTGTTACGCACTCATATATATGGTGCGGAACATTTTACATGTTTTTTCCAATTTTTTTTTGATATGATGAAGAAACTTTTTGAAATCAATTCATTTTTAATGCAGAGAATGCTCGGATTACTTAAGAAGTTCAACTGTTAATTGTTTAGTATTTAATTGGCAATCTATTAAAAAGTTACCTTTAGGCTTTCTAAACACTGGTCCCCATCGGTTGTATTAATTTCCGTGAGTAAACTGTTCGCCCTTTCCAATTCAGCATAAAGTCCGAAGGGTATTTTTGCAAGACATTCTAACTTCATGATGTGCATTTTTGATCTAAGATGTTTTGCTAAATGACCATGTATGCGAAACGCAATACTACAGTCGGAACATTTAAATGGTCTAGGTTCAGACGACGATAAAGTGGGAGATGAAGACAACTGGAAAAAATAAAATCAATCTATTTCATTAACTAAAAGACGAGGTAATCACAAATGATCAAAACACTAAAAATTTAAGCAGACATGTAAATTTAAGAAATCGTGTGGTGCGTACGTGAAAGTGTAGTGTTACAATTTTCGAAAATGTAAAACAATTTTTAATTAAATTACCTACGTGAAACGTTTTAAAAACAAAATATCCCATTTAAGACAGCAAACAAAACCAATACGAAAAATTTAGTGGCTTAATAAGTGAAGCGAAATAAAATGAAACAATTTTTTATCAAAAATCGCCTAATAAAGCAATATGAGTATTAAACGAATTAAATACTACAACAGAATATAGAATTGCAAAAGTTATTAAAAAGACTAGTCTACAGTAAAGATAAATAACTACAGCAGCGATACTACAACAAGTTGTTAAGTTAGTTACATACAAAATGCACGACACAGTATTTATTATTACCACACCTGGATCATGCTGTAGTTTTTCTGGAATAAAGCAAATACCATTAGGCACTCCCACCAAATAAACATATGTAGGTATAGAAATATATTTTTGAAGGAATATAAACATCGATATACATGTGTATAATGTGTTTTTAATGAATTGTAATTTTTTACGTTCTGTAGCACAATGTAAAATAAAGAAGTGATGCTGCATACCTTATTATGATGACTAGCACTTCTTTCATGTTTTTGTAAATGTCCTTTGGTCCTAAAACTAACTGAACAGGAATCACAACGAAATGGCCTCTCTAAGTAATGAATATTCATGTGCAACCTATTAAAAAGAAGAAAACGTTGTAGAAAATTCAAATATTTAACACTGTGGAAAGAAACAAATTGTATGCGATTAGAAAATTATTCATAAGAACGTAGAGTAACATCATCCAGATTGTTATTTAAATTTTATGCCACTAGAATACACACCTGAGTTGTGAGGGTTTGTTAAAATTCTTAAGACAAATAGAACAACTTTTGTTCTCTTCAGACTTTGCGATGAGTTCATTGACGTCTTTATTTGAAGAACTGAAATTCTTTATTTCGTTTATCTGAAATTCGCTCTTCGTGGCCAATTTCAAAAAGGCTGACGCTACATTTTTTGCAATCGTGTTCTTTTCCAACTTGACTTGCTTCGTAGCCACATCGGCCAGAGTTTGCATGGCACTGTTGTCATAGTCTACCGAATTAAAGCTTTCAGAAGACTCTGTCGAATAATGCATTACCGTTGGGTAACTTTCCGGCACCTTCGTTGAAAATCTTGACGAAGATTCAGTGTCGCTTCCTCTTTCGCTGTTAAACTGTTCCGTTGAAGATTCCTTAGGACTTGTCTTAAATGAAAGTTTACATTTATCGGCAACAGAAGGACTAGGAAGATTTTGACTTTTCGAAAGATTTATAACTTGCGGCGAATACGACGCTACTGATGTCCTTTGGTCAATGGTGCCATTCTCGCAATGTGAAAGCGGTGGATTTTTAAGATTCTTCTCTGAATTACAAGAAAGATCCATTACATCCGAATCGCTTCTTTGTAATTTTGGCTTAAACTCCGGTTCGAAGACACTAATTTTTCGTTTTCTGAAATCGCCTTCGTTTGGTTGCATGTTATCAGACACTTTAATAAGTGGTATGACCGATTCTATCACTTGTTTTGATGTAAACGAACTTTCTGAGGGAGTTTTCGCATCTTCTAAATATTTAGGATCGTAGCTTATTGTTATGGCAACTTTCTTAAATTCAACAGTCTGTGGAGAAGGTAATTCTCGCACTTTGTTTAATTCGGGACCTAAATTTCTTGAAATTACACTAAAATTATGAGGTTGTTTCTCCGAGGCAGATTTTTCAATAATTTTATTTGATTTCGTCGGTGATTCCCCGGGGGTAACAGACAAGTAAGGATAGGTAAGCGGTCTTTGGGTATTGGTTTTCCCTAAAAACTGTGTTAAGTTTTCTACTTCTTTGGAACTTTCTTGTACAGTTGTAACCGGAATTGTTGCATTAACTCTTAACGTACTGAAGGTAGTGATTGTCTGATGATCAAGAATTTTATTTTTTGCGTAATTTGTATTGTTCACGTGCGTTACTTGCTCCGTATTCATAAAACTTGTACTTCGATCTAAGCCTAGCGCAGGTACCGTCGTTTCTCCCATTTTCGTTAAACCCTGAGAGAAATTTTCCATTGAAGAGCCAGAAGGTAAACTTTGTGGATTTTGTGATAATGAGAGAAGGCCGTATGCCGCTTCGTGTTCTTGTTGACGCGTTGATTCATCACTACTGTCCATGCCACTGTCATCAGTATCGGTCTCTGAACTTTGAGTACCACTTTGATGGGCTGAGCCTGAAGAACTACTACTTGCTGCATAATTTTTGGTGTGTGATTTACTCTTCATATGCTTCGTAAGATTACCCTTTGTCTTGAAACTGTAGAACTTGAATATTTTAATATTTTGTGTGGAGAAAAAAATCATGATTCATGTTTTTGTAAGAAAAAGGTTGCGAATTATAAAGTCAGTCAAAAGTTGTAAAAGTTTTATAAAAGAATGTATTTAATTCTAAATTGTGTAATAAGTAGTTTATAAAAGGAAACAACTGGACAAACTTTATCAATGGTGAATCCTGATCAACGTGCTGGAAGTGAAGGAAAAGGAATTTATCTCAGGAGTAATGGGAGGGTACTGGAAAGCAATTGAACAATAAAAATATTCCATAAGAATAAGAAAACGCACAATTTTAGAAGAAATATTTAACAGCGTAATTACAGTATCCAAAATAGACCAGACCAGACCAGACAAAATATTAATGGTTCAGCGAACTTTAAAAAAAAATGAGAATTTAGGAAGTGTTCTCGTGTTTATAAAAATATGCATTTACTAAAAAAATGTTTTAAAATAATCAAAAAAGTATCCGATTTTTTGTGTTTTGGTAAAACAAATAAGAAATAGCCGATTAAATCTTGTAAATAGAAACAATAGTTAGATAGATGTGCTACCATTAAGTCAATAAAAATTTATTTGTTTATTTCTATAGCTTACCTAAAGTTACAATGACTGCAAGTGAATGGTCTATCATTAGTATGGGTTCGTATATGCTTTTTTAACATTGAAGGTTTTTTACATCGTATTCCACATTGATCACAAATGTATCGACCTCTACCACGACCCCTTATGTATGTGTATTCTTCATTTGATTCGTACCCTCCCGTTACAGAAGAATTTGATTTTCCTTGATCATCCACTTCTTTTTTCACAACCCTCTCTGACTTATAACTGGAATGGACCACCAAATTGGTTGCAGTCTTTCCGGCAGTCGTAAACTTTTGTTGTTTTTGACGAGAATCGTAAGCACTGACGTATAATTCGTCAGTTTTACTTTCCTGCTGTCTCCATTCCGAATACATGCTAAGTTTTTTAAAATGCGGCACATAAAAAGGTTGCGTTTTGTTTAAAGTACAGTAAGTGGGTTTAGTGGAACTCTTCAAGCCCAAATAACTAAAATAATTTCCATTGAGAAAGTGCTGAATATACTTTTTGGCCACCCGTGGGGTTTCCGGGCTTATCAGAATCTGATTAAACATTGTTGGAGTTAATCCATGGTGCTGTTTCATAGTTGAAATGCTTGGTTTTAAGGCCAAAGTATTGGGTCGTGTAAATTTTCGCTGGCTTTCCGAAGAGGAAGGCAGAGCGGTAGAATTAGAAGCCCTTATGACCTCCAATGATTTTGACGGTGGAATCGGAGATCTTCCTTCAGATACCGTGGAAGGAGATTTTTGTTCTGTGGTCATTTTGTTTTCACTGACTTTTATTTCTAGTTTATCCATTTTCGGCGATCTGGCGTATCTATCGTTAGATTCAATTATAGGCCTCTTTTCCATTAAAAGAAAATCCTGACTCTTGACTGGACTGTTCAGGACTACAGGAGATATAGGCGATTTTTCAGATAATAACATTTTATTCGGATTAGAAAGACTAGGTTCTTGTTTAGACTTCGGAGATCGCATGACACTTTTAGGTACTATCCGCGAAGAGGCTTGGCTAATGACACCACCTCTCGAAGGGACCATCGGTTCGCCTGCGAAAGGTCCTGGAATTCCTGGGACATATCTAATAACTTTCCCGTCGACGAATAAGTTGACGGGATTGCACAAATTAGAACCAAGTACTTGTGGCGATAACATTACTTCAGATGGAAGAGGCGACAGGTGTTGGTGCTGTTTTTGTATGAAAGTTCTTTGATCGTTATCTGAACTGTTTTGCCTGATGGCTGAATGAAAAACACGGTCGTTTTCAGCAGGAATATTAGGCTGATCAAAAAAAGTTTGCTGGAGTTTGGTATCCACCGTCGGCGAAGAAGTATTCGGGACAAAAGCTACTCTGTTGGGAATCGGAATGCCAGGAACGGCAAGGTTCGGCTGCTTCAAGTTTGGCGCTAGCATTTTAGCAGCTTTTTGGCTGAAATCCATAATATTTGTATATTTATACGAATGACCGGTAGGTGTGGTGGTTTTAATTTTGAAGTTTGAACTTCCGGTAACGTCAGTTACTGGCGGCCGCGTGGCCGGTTCCCTGTTATTATTATTTATCTTGGACTGGTCATTCGCTGGCAAATCGTGATGTCCTCGTTCGAAATTGAATTTTTTCTTCTCCAAGTTCGATACGTCGATACTTGGAGACAAGGCGGTTGTTTCGTATACCCGAATCACTTCAGGCGAAGACCTGGTTGAATCTTCCTTTCTGTAATTCGGTTTACCCTGTAGAACGGTTCCGCCTGATTGCAAACTTGATTTTACAACCGTATTTTCACGCAGTTTTCCGCCGTAATCTATAAAATTGGTGTTCACGTCGAAACTGTCCGCTTCTTGGTTGTCAATCTTGAAACTCTTCGTTTCGCCCGATTTCTGAGTGATTTTCACCTCACCGCCGAATAATTTAACAGGTGGTTTCTTATCTTTTTCGTGCTGGATGGTCAAAGGCGATAGAGAGTACCGTTGGGTGGTCTTTAACGAACCGTTCGGACTGAGAAAAGACGAAAAATGGGCACTCGCCGGCAGATTATCGTCGAAAGAGAATGACTTCCCTTTGTCCGATTCCACCAACCTTGTTTTGCCCAAAAAAGGTCCCGGAGACTTTAAAGCAAACGGACTGCTAAACTGCGAAAGACTGTCGAAGGCATTCTTGTTGTGCGTCAGCAAAGAAGCGACATTAACAGAATTACTTCTGTTATATTCGACGTCGCTTTTCGTGAATCCCTTACAACTCCTCAGTTTATGCAGTTCCAGTTCTGTCACAGTCTGAAATATCATCTTGCAATAGGGACATTGCATATTTGTATCTGCGTACAAATTTTTTAAAAGCAGTTCTTTGATCAGGCTCTTGTGAGCCGCCGGTTCGGCGACTTCGCTCACGCATCTCTTCCTGTTCTTGTTTGATAAATTGAGGGGTTCGTCGCTGTTTCTCTCCTCGGCAGTTAAATTCATGTTTTGAGGAAAGTAAGAAGAAGTCGCTTTATGGTGATAAATATTATCACTGTCTGGTATATTTTCAGTGGAACGTTTACGTAGAAGAAACGACTCGCTAGAGTTGACTATCGCGTTATTCTTATTAATAACTTCGTTGATATGCAAAGAAAGGTAATCGGAATTGGAAGAGTGTTTAATTTGTACGTTTCGTTTCGAGCTCTCTTCGTTGGTGTTTTCGTAAAACACTTTCGTGTGAAACCTCGGCTTGTACGGTTTAGATTTCACGTCCTGTAGCATTTTGTTTTCGTTATTTCGATCTTCTTCTTCGATTATGTCGGTATTTTCCTTACCAATTTCCAAAGCGGTATTGTTTTCAAGATGGTTTTGTTCCAAGTCCGGTCGATTATGACACTCTTCAGTCTCGTTATTTACCTCTTGGGTTTTGTTGCCCATTACCCGATTCGCATGGGTCCTTGAACGGCAATGTTTGTACAAGTTCGATCGGGTTTTGAAACTGAACCCGCAACTGAGGCACGGATACGGCCTCTCGTTCGTGTGAGCTCGAATGTGTTTCTGTAGTACGCTTGGTTTCGAGCAAGCCAAGTTACAATAGGAACATATGTATTTTCCCCCGGAACTTTTTTCTGTCGGAGGGACCTCCTTGTTTTCTGACTGTTGCTCTTCGCGAGGAGATATGTACACGGGTCTTTTGGTCTGGTCGATGAAACTAGAGGAAGACTGATCTACAACTGATGGGGGTAAAATGTGCGAAAAATTCGAATTCGTATCAAAATTAGTTTTTGATAATGCTGGTTCCCTATTTGGCCTTGAAGCACGTGATATGCTGTCGTTGTCTGACGGTGGTGGAGGTGATTTGGGCGCAAACGCCCTGTCAACAGTCACTTGTTCACTGGCACCCTCATTCACACTAACTGACACTACCAGCGACGATATGGAAGACTTTTTAATTAAAGTTGGCACACTATCATCAGATTCGTCGTTTTTTGCACTAACCCTGTCCTGTAACAGGTCTCTATTAGTTCTATTGAAATTGATCTCGCGACTTGTGTTCGTAGAATTTTCTTTTCCATCTTGCGTCCTACTACTATTGGTTGGTTCACAGCTCAATTGCTTCTTAAATTTCTTGTGCAAATATTTGTCTGGACAATTTTCCATTTCGAGTAACCGAACTTATCCGGTTGAGACTTTGCATCCACCGCCTGTTCTTCCAACTCTATTGTTTACATTATTGTGACTGGAAAATATTTGGCACTGGTTCGCGGACTTTGTTGATTATTCCTTAAAGCACAGCGGCTCAAGCACATGAATCGCGGAAAATCCCCGTTTTGGCACTAAATTTTTTATGTGGCACCGTCACGCATACTACATAATATTATTCGTTCACTGTCTCTTTGTAAATATTTAAGAGAGGAGATAAACGTCGTCAAAACTGCGCGTACACGATACCACTCAAACACGATATGCTCGCTCCCAAGGCGCCATGTTTACGCCAGTTCTCTCTCTCTCTTCGACATTACACCAGTGACTAAGGCATTGAGTCGAAGCAATTTCAGTCAAGTTCTAGTAACACGCGTATCTTTTCCGTTCGTTTCGTCTGTCTCTCTTTGGCCCGTTGCGCGACCCTGTTTATTGTTGTGGGCCGTTTTTCGAAATCTTTCAAACCTGTTTTATATTTATCTCTGTCGATAGTTGGATTTGCGGTAGATTTGTGCGTGATGCTTTCTCATTCTAACATACTATTCTTGCTAGTGCGGAGATGTATTTACGTTCCAACAGTGAGCAGAGGAAATAAAATAAATTCGCTCAACGAAAAACACAGTTAACGTAGCGCGTTGCAGTCACGCCACTCCGCAATTCTCTTTATTTTCTACTTTAACTGACGTCAATTTCTCTGCTTATTTCATACCTCCTATAACCTTTGACTCGTTACATACAACATACAATGAAAAGATTAAATTTCAAATCAAGATGCAAATAACTAAAGACATAAAACAAGATGCGTTTACTTTAAGCCTTAGTAAATGTCGTAAATTTTCAGTAGTTGTTTGAGTAATGACGTTTAAAATCTGCCTAGTGTCGGAAAATAAAAAATGTGGCAGTGTCGGGTGATACTTGTACACACCCATGTACCTACAGTATTAGAAAGCGAAAATGCAAACGTGTTTACTGTACGACCTTTAATTGGTCTTCAAAAAGCAATTAGCATCGGCCGCTGTAAAAAGTACCGAACGCCAACTCAGCGCAGTGACGTGTGTTGTTTGCAACTTCGTTTTGATTTTTAATTATCAGCATTAATCGGCGACAATCGTGTTATCATCATCACGGTCTAAATTTAAACGAGGGAGTGGGAAGGGGGTGGGAGAGGCGAGAGGAACAGGGAGAGAGAGAGAGAAAGAGATGAACACAGCATGCATAAATATACGCATGTGTACGTTGTGATGAATGCTAATGTCTGTATCTTTAAATACAAAACCAGTAGTGGATGTATATATGCATTATAATCGTTTAATTCTCGGAACTGTGGATTATCCTTTGTATTACCAACGTATTTCTTGTTGGTCGAGAGATTGTCCGGAGTTCTGTCATGGAAATAGTCACTGCCGTCAATCCTTGAGCTCAATGCGTGGGTTTCGCTAACGCTCGGAATCTCCTCAGCACAGTGCGTTTCTCCGTTGCCGGTGATACGTCCTTGTTTTGCATAACAGGTTATAGTTCCATCTTGCTCTTGGAATCTCCCGCGTGTCTTTGTTGGATTTCGTTTTTCGCCTGCGGTAATCATGAATGAAAAAGACGACGGTTCGGTCGGTTAGGTTTATTGACGTGATTTCCTGGCCTTCCCTAGTTTTTGAGCACACATAGTTGTATATATGTATAAACCATACAACATTTATATGTAGATACCGAAAAAGTCACGTTTAATTTGTGGCTTTTATCTGTTAATATGAATTCCCACTATTTAAAAGCTTTAATTCTACTGTTAATATTTGTATTTATATTTTAAACATCGTTTTATCTTTTCGATCAAATTTTATTGGTTTTGGGTATTCCT
>EABT137
TCGAATTATTCGTCCTTTGAATATGTATACATTTTTTTTATAGTAATCTGTAATTAGTCCTAAAAAAGGAATCAACAACTTACCTTTTCCATTTCAACATGGCCGGCTCGCCGGTTACTTTTCTCCAACCACGACTAACAAGCAGGATTTTTCGACAACGATTACGAACAAACGATGCAAGATATTCAAGCAAAATTACAGTCAACATTGTATTAAATAAATTAATGACACTACCGACAATTAATAATAATCACTTACTTAATTAAAATTGACCGATAAATTCGTACTCCGACCCGTTAGAATACCTCAAACCTGCTAAAAGTAAGACGATATTTGATGCAATCGCTTGTTGTGAAATCGCGCGTGCGCGGTGCAGGGAAATGTACACTAGCACACTATAAGTTAATGTGGTGA
>EABT138
AGGGCCTTTTTATACAGAAGAGAATGGTGTTTGACCGATGTGTACTTCCAGTACTAATGTACGGAGGAAAAACGACCACCCTAAAAAAAAGTGTCCTGAAATTGAGAGTAGCCCAGACGCATAGAAAGGCCAATGATAGGAATCATTCTAAAAGGTGAGTTACAAACGAGGACCTAACAACTGGAACAGGTGTTTCAGACGTGGTAGAGAGGATGGCAGAATTAAAGTGGAACTGGGAAGGTCTGGTGGCACGATTGAGGGATATACGATGGAAACGTATACTTATGAAGTGGAGACTAAGAGCGAACAAACGTAATCGAGGACAACCACTAATGTGCTGGAGATGGCATTGAATAAATCACCACCAACTTCAGAAGGGAAAATGTCGGAAGAAATAAAGAAAAACGGGGTAGACCTATGACCAGCAGTATACAGCTATACGTGAAGGACTTTTGAAGAAGAATTAATTTGTAGTAATTCATGCTTTTAGAATATTTTTACAAAAACTTCATTCGTG
>EABT139
TTCGGTATTCTAAGCAGGGTATTTATAAATTTTTATGCGTTCGTAAAATATTATTGTGTTTATTCTTAAAGCAAATACGCGAAACATTCCAGATTAGTTTCATCAAAATTGGGCTTGCCAATAAAATTTCGTTGACAACTGTGACTGAAATGATCAGTGACCACGTTGTCAATGCAGTACTACTGAAGATGTCGGCCGTAATTGCCGACGAAACGTCTGGACTTAACAATTCATTTAGTAGACTACGACTTTTCAGCACGAATCATAATTTTACCCATCAGTGTTGTGACGAACGTTGTCTGCGATTTAATTGCTTATCAGGTTAGAATTGAGTTTGATTAAAATTGGTTCAACCGTGTTAACAAAAAAATTACACGACTCACTTCGTTCAGGTTCTCTTTG
>EABT140
AAAGATTTAATAATTGAGCAGCTTCATGAATTGTTAGGACTTTTAATCGGTCTGCTCTTAGACTAATATGTACATAGATAGATTTGTTTTTCGGTAGCTTTTAAACCTATTTTCCATTTTATAAATACCACATGCAAGCTACAAACGCTTACTTTCCATTATAGTCGAATCAAATTAAGTTATCCAATCAGTTTTCTTATAGAAGAATGCCAAAAATTTTGATTTGATCAATTAGAGGAGTGTGCGGTAGTCATGGCAGAGTTAACCTATTAACGTTGGATTTTCATACGTCAGAAATCATGATTATTTAAGGAAGACTTTCACAAAATTTAACATGCATTATATTTCGCCAAACATTGGCTTCTTCGGACTTGAGTAGTTACTAGTAATTACTTATGCTTAAAGATAATTAATTCGATAATAATAATCTAGAATTTATTTTATAAGATAAGAAACAGGCAAGAGCATAAACAATACATACAGACAAAAGGCTTGTTCTGTTCTGTATTCTTTTTTTCTGTTTGGTATTATCTAACTATACAGTGGCGGATTCATCAGCAGACTGAGTAGACTTGAACGTAATAGAGCGACAGATTTTAGAGGCGGCAAATTTGGGGTCAAAACTGTTTTTTATGTCTTACAAAAATTAAAAAGATTTATATTTATA
>EABT141
TAAGACTTCAGTGATTTATTCGTTCGTTAAAAACAAAAGCAAACACATATTGTTGTACTAAACAAATGAAGGATTTAAAAGATAAAGAAAGTTGAATAAATTTAGGAGAATAATGAACGGTAGGCGCTGGTCAACGTCTCATTTATCGCAGAGATTACTAATAAATTATTATCGCTAGCAGACACCCATTGTCTGGCCTTTAAATGGTTCGGATAATGTTACCTTTCCATGTTATTCCATCGTCTGCATCAAGTGCTGCATTTCCAAGTGGCTTTTTGAAGGATACAAACAATTCATTTTATTTCCTGGGAGTGGACTTCACAATGTACCCACATTACATACATACTGACCATTAAGAAGTTTAATCATTTTTTTACACGGTTCTCAGCAGTCAGTTATCTTCGCGCATTGGTTCTGTAAACAACAACACGAAAAAGTTGACCAAGTGTTACAGTAATAAACCTAATTCTTAATGTGTTGTCTACATTACTAAGTTGTATTATTCTAACAGTTGATTAATATCCAGTTCTATCTTTTTTTTTGTTCTGGTTTACGTTGCTGTATACATAAGTGATTAATTTGAAATAAATTATTTTACTTTTTATCAAATACTTACTAGAGTACGTCCAGTACTCAATCATGAGTAAAATAGTGCGTTGATTTTTGCTCAACTGTGATGCGCTCTTTTTGTGTTTAAAATTAAAAAAGAGAGATTAGCAACAATGGCATTTAGTAGAAGTTGTTCATTATTGTTTCTGGGCATTTTTTGTACGTGTGGGTTTGTCGATCCTTACAGAGTAGGTGTAGGAATAGCTGACGTCACAGGACCTGTTGCAGAAGTAACATTTATGGGATATGCGAAATTGGAACAAAAAGGAATGGGACTGCACTTGAGACAATACTCCAGGGCGTTTGTTATAGAAGATAACGGAAATCGTATGCTTTTCGTTAGTGTGGATGTTGGGATGATAGGCCCTGCCATGAGAAAAGAAGTACTAGAAAGATTAAACAGAAAATTTGGCACACTGTATAACGAACAGAATTTTATTTTAAGCGGTACCCACACCCATTCAGCACCTGGTGGGTTCCTAATGCACCTTTTGTTTGACTTACCCAGCCTGGGCTTTGTTAAACAGACTTTTACAGCTTTAGTTTCTGGAATAACTCAGTCTATTCTTAGGGCTCATAATTCAATGGTTGAGGCTAGAATTTTTTTGAATTCAGGAGAACTATTAAACGTTAACATAAATCGTAGTCCTGCCGCATACTTGTTCAACCCCGAGGAAGAAAGGAATGAGTAAGTAATAAGTATAAATACGACGTTGATAAAGAAATGACGCAACTAAAGTTTTTATCAGCATACAATAATGAACCATTAGGGGTAATAAACTGGTTCGCTGTTCATCCTACTTCGATGAACAACACAAATCGTCTGGTATCGTCTGATAATGTCGGTTACGCATCCATTTTGTTTGAGGAATACGCTAATGGAGGCCTTCCAGGAAAGGTAAGTACTAAAACAGCTTTTAATAACTGTACGTTAAAAACTAATTACTAAAGCACTTCGATATTGTAAAAATCCAAGCTATAGGTAATTTTGGTAGATATGGAGTTCACTGACATCCTCTCTGAAATTAGCTCCGCAATGTATCATACTTTCACAATGCTGCCAACCTTCTTTTTGAAACGCTAGATCAGGTTAGGATAAGTTTAGGTTAGGTTGATTTTACACCTAATCTAACAGTTACAGTTGGTAACATTGCAATATTCGTAACAACTTCATAGGGGGGACTCTCAATTATTGCAACAATTACTGGAAAACATTAAACGTGTTTTGTTTGCGGCTCCTACGCGCTTTCGCCATTTAGTTTATGTTGGCATCATTGCAATATTTGAAGCTAACTTCAAGAAAGGTGTTATGAACTACAGTTCAACTTAATGGGATTTCCCATTTGAAATCAAGCTGAGTTCAGGGCCTGAGAAAAAATGACCAGCAGCTTTTTAAAATAATAGACTTATCGAGGTTTAATAATTTTTGTTTTTAATTCGAACGAAAAGACTGTGTACATTTGGACTCCTCTATTTAGGGTCCATTTGTCGCTTCATTTGCTTCAAGCAACCTTGGCGATGTTTCGCCGAATATAAAGGGTCCTCACTGTCTGAATTCTGGGCTTCCGTGCAACGATGTTTCAAGTACTTGTGACGGCGAGGCGAAAATTTGCATCGCTTCAGGACCCGGTCGTGACATGTTCGAAAGCACCAGACTGATTGCAACAAGGCTTTTCGAAAAGGCAAAGGAACTGTGGGGAAATGGGAACGAGCAGGAGGTCCTTGGTCCACTCAGAGTAGGCCATCAATTTGTTGACATGCCCAAACAAACAGCCCATTATATAGCCCGCAATGGGTCTTCGATCAAGGTACGAGGATGTTTACCAGCAATGGGATACAGTTTTGCTGCTGGTACGACCGATGGTCCTGGAGAATTCGATTTTAAACAGGCCACCCTGACAGGAAACAGGATGTGGAATACTTTAAGGGACCTAATTGCCGCCCCCACATCCGACGAAAAGGAATGTCATTATCCGAAACCCATTTTGTTGAACACCGGAAAGATCAGTTTTCCTTACGAGTGGCAACCGAAAATTGTATCGGTTCAAGTGGCATTGTTAGGGGATGTGGCCATTGGCGCAGTTCCCGGCGAATTCACCACAATGTCTGGAAGACGCCTCCGAAAAGCTATCGCCGCAGCTTATCAGCAAAATGGAAGAAGTGTCAGGAAAGTGATAATCGCTGGCCTCAGTAACGTCTACAGCGATTACATTACCACCCCAGAAGAATATCAGGTAAGTCATACACATGGTTATTAATTATAACGTGTAGTTTACATTTTGATTGAATAAGGTGAGTAAATAAATAATATTGAGGTATTTTTGTTGTTGTTATTACAGCGTTAACTATATCTATACATTTTTTTGTAAGAATGTATTTTACATATTTCTGCCTCTTGCCCAAAAACAACTGAAATTATTCATCTGATGTATACGAGCTTATAGAGGATTATTTTCTGAGTAATTTGCCACTTTTTCGAGCGAAATATCGCAAACGGTTCACAAGATACACTCAATTATGTAATACAGTAACGCGCGGTTCAGGGCGAGCAATTCTCGCGCGGTATCGTGCGCTTTATGATTCTCGCGCGGTAGTAGAAAAGGAGTGGGGGTATCGGCACCTACGCGCGGTATAAAGGAGTGGGGGTATCGACACCTACGCGCGGTACAGAAAGAGTGGGGGTATCAGTACGTATGCGCGCGTTTCTTCTCGTTGACAGAGACTCGGCAAAGCAGTGGGTTGCAGCTTGTGCATATACGAAGTTAAGGATTCAATCGATCGTTGCTTGTATTATTTTGTAGCGTAATAAAAATATACGTACAAAACGATTAGGTACAAACTGTGTACAATCAATAAGCGATTGCAGGAATACCGTAGGTTCATATAATTAACGACACACAATAAGCGTTTACTGCGCTAATTTATCTGAGGTTGGGTATAAAATCGGCGCCATTAACCGTTAACGGTAATGATAGTTTAATAACTGTTCGGTAAACGGCACGTAGATAGAGTTAATGCCAAATGTTTCTATCCAATAAAGTAAAAGCTCTTTTGTTTGTAACACACGGCTGACTTGTTTCGAATTGTGGCGGTAAAGTTTCGACGGAGTAATTAAACTGCAAAGGCCAAACTAGCAGTTTTCGTTATCGTACCAATGAAATGGAATAAACTTTATGTATTTGAGTTAGCTAAAATAAGTTATATTTCCGTTTGTTTCCTATCTAATGAAGAACATCAATAACGTTCCTATTTAATGATGCATTTGAAACGTTTTCATAACCAGAAATAATCAAAAGGTTTTATGTCCTCTATCGGCCATCTTAGGTGTAGGTGCGTAAATTCCTTTAAACAAAAGTGACCAAACAATCTCTGTTTTTAGCTGCAGAGGTACGAAGGAGCTTCAACTATTTATGGTCCGCACACATTAACAATTTACTTAAAAGTTTACAGAGAATTAACGAACTCTCTGTTATTGGATAGGAAAATCGACCCAGGTCCTAATCCACCTGATTTTTCTAATAAACTTATTTCGTTGGTGCCACCCGTTATTTTTGATTGTTCAGGGTTTACCAACAGGTTTGGCGAATGCATCCAGCAACCCCATAAACGGGTCAAAAGGGGCGAAGTGGTAAAAGCTATTTTCATATCTGGAAATCCCCGAAATAATTTAATGCACGGAAAGACATTTTTAACTGTGGAAAAATTTAATAAAGAAAATTGGGATGTGGTGGCAACAGACTCCAACTGGGAAACAAAGTAAGATGATTTCTTGTCCTTTTGTATTTTTTTTACTACCATCCATTCTGTCTCTTTTTTATTTTGTTTTTAGACTTCGTTTGTTTAATCTACGCCTTTCTTTTGTTTGTTTTTTTTATGTTTTCCTTTTGTTTTTTAATTTATTGCAGTTGTTTATCTACTGCATAATAAAAAGAAAATATTATTCTTCTGTTTAGGTTTATATGGATGAAAAGCTCAAAGCTTTCTCCAAACAGTGAAGCTATTATTGAATGGGAGACGGGATCGAAGACTGAGCTCGGAACTTACAGGATACGTCACATAGGATTTTATAGATACATATTTGGTGGGATCCATCCTTACGAAGGATTAACGGAAGCGTTCGAAGTTGTTGACAATTAAATCAATGTTTTAATAATTTTTGTAAATATTACCTGAAATACGTAAAAAACTGTAATACTTTTAATAAAATACTAATTTAACTTTTTTTTTAATAAA
>EABT142
GGGCTTTTTTTCCAAAACAGTAAATCTTTTCGGTTAAAACAATTTTTTTTTGCAAATTAAACAGAATAACTTAAAGAAAGATAATTGTGCGCTAATTAGGTAATATTTACAACAGACGGAAAACATGCAACAAAGAGAAAAAGATTAACGAATAATACGTACCTACTAATCAGCAGGCATTTTAAGAGAAAAACTGTTTTACTACAAGTACCTAATTTTTCCCTTTCCATCCACAGGCTACAATTACGACAAAAATAAAGCACATCAATACTTAAAATATACATATGCAATGTGTTCATGTGTTCACGTTACACTTTCGTTTGTGTCAAGTGTGTAAGGGACAAATTATCTAACGTAAAAGTAAATCCGTTTCGGAGCGTTAAAGATTAGATTTGGATGCCAGCGAGACCTGCTCTCTAAAAGACACATTGCGCACGATATAATTTGCTTCCTGATAGCTGAATTATTTTCAATTTTACTAGCCGTAGACGATTGTAACACGTTTTCATCTGGCAACCTTCCAAGGTGAATGTCTCGCCTGGAACTAGGTGCACTAGGAGCCTTGCGACAAATATGTGTACATATACACGGTGTTGAATGATTTAGAAACAAAACTTGATGTAAAATTAAACATCTCGTGATGAGAGCCCCTAAGGAACCCCAGAACAGATTACGCTGAACTAAAACCAGAGCAGAAAATATTTTTCTCTAGACAATTTAATAACATCTTTCCTTTCAGACCCAGGACAATAAAAATCTTATATGTATAGTTAATCTAATTATTTAATTAATGCAGGTTCTCTCATTAATTTTGATAGGTTAAAATCTACCTGAATGTGTACCAGTAACACGGTTTGCAAATCATTAAAAACTTTCCTGCAAACATCACCTACAGTAACAGTTAAAATGTATTAGAATTTACCGTTAATTGTCAACGTAGTAATTGATAAATTCCAGTGTGTTATTAACTGGTATTAAGTATATGTCTCAAACTCTTCATTACCATCTAACGGTAGCTCCTATAACATTTTCCCAATAATTGTACGATCGTTAAAATGCAAATAAAACAGCTTAATATAAAGCACCTTTTATAAATAAATTTAATGCGCCAAGCACCGATTTCAATTGCATAGGTACATGAAAATCCTTACGATAATCCACAACAAAATTTCAGAAAATTTGTAACACACATTTTGTAGTTTATTGAATAATTAAAACGCAAAACAACTTCCATTAATATGCTAAAAAATATTCAATTACATAGATAAATTTGCTTGTTTTGTATTTGTTTAATTAATATAATATGTTTTGGTCCGACTCTAATTAAACTATTATTTTCCGCTGAACTTGTTTTCAAACAAAATAATGGCGAATGATAGTAAAGTAGGTTAATAACCGGTCATCATAACTACATACATAACAGCGAATTAAATATTTAACAACAAACCGTTGAAAGGATGAAAAAGTTTCCTGGGTGGGTACACGATTTTACACTACCTACATCTCATTAGGCTGTGACGAAAAACAAAATAAACAAAAATAAATGCACGAGTGGGTTTGCAGTGTGCGCTGAATCGAAGTCTCGGTGTAATTTTAATATTTACGAACCAGGACTAATCGCTGTGGCCTGTGACTACCGGAAACACGCGCCGTGCAACCGGATACCATCATGGGATACTATTATATGTGGACAAAAAGTTGCCGACCAATTGTATCGGACAGCAGGTGGGAGATTGAATTGTTTTTTGCAATTTTCAAAAAATTAATGTTTTGGTTTGTAGATTATTTAAATATTTCTTTCAAATTTTCTTCTAGGCACGTCACAAAAACGTAGCAGAAGTTTTCGTGTGGCCAATCGGCCCGCAGTAATTTTTAATGAACGTAGAATGCCAACACCCTTATGTTGATACGTGTATCTGCGACCTAAGCAGAGAATACTTCCGAATTGCTATTATTTTTACTTTCCAAGTCCCATGGACAAAGAAACCCAATAAATGATGTACTGTAGACCGCAAAAGCACATACTTACGTGACTTAATTGTTCCGTAATAAGCGCATGCCGTAACAGCATACAAGGATCGTTCAAATTTTTCATATTTCGCGAAAATAATTTCTACATTATGCCTTCGTTAAAAAAAAAATCGGTTGTCTGTAAAGTCGGTTTACTGACGATAGTTGAACGTGACAACGTCATAAGAAAATACTGATGGAATGGTTTCATTTTTCAAAAGAAAATTTTAATTTTATTTGTTTGATAGATATTTTGTATGGATATAGAGAAGGAGGTAAATGGAAATGTATTATTGTATAGCAGCTGTCCACGCGGACGCATCGCTCACTCAAGTAGGAGAGAGACAGATGTCGAACGCTGCCGAACGCGGAGGCCGATTGTGCCTCTTTGTCGCTCGTTCCGCGCTCTCGCTTGCACTTCAAGCCTTAAATGGAACGCCTCAGAGCGAGGTAACGCCGCATGAGTCATGTTTTTTCGTGCGTGCAGCCGGCTCCATCGAATTATAAGACGTTGTCACGTCAAAAAAAAAAACATTGTTGAACTCAAACAAACCACCCTAACGCATTAAAAGATTAAAATCTGTTTTTCTGACTTACCTAAACCGACAAAAATATTTGCAATATTCCTTACTGGAAGATTTTTTACTTTAATAAGTCAAAAACAGTCTCTTTATGAATTTAAATTGTCATTGTCTTTTTGTCAATCGTAAATACAAAGAAACGTACAAATAACAAATCATACGTTTACCATCATCCGTATTGTCACCCCTAAAACGTTTCTTTCGTTTGCCTTTTTTATTGTGTATTGTCTCTCGTTTTTAATATGTAGAGTGTCACAACGTTTTGGCTCCGGAGTACAACTTAGGCCCATTTGCTACCACCGGATCTGCAAATAACAAGTAAGGAAACAACTCTTATTAAATACATAAGCGTCATTGCTGATCGTGAGAGGAAATCAATCGTGTTGCCAATGGTCGAGATCAATCAATCAGTCAATTAGTGTTTCATACTTAATTTGAACAACTTCAACTTGAAACCCAGCATTTCGGACAAAACGGCAGACAGAGCAGATAAAATAAAGACCTTCACTATTGTATACAAGTACGGATTTGCAGATAAGCCGGATATTGTGTATGGCGTCTCCAATTCCTTTAGTAAATCCGCAGCCAATTTCAGGACGTTATGAACAATTCCGAGTTTCTCCTTCTTTCGAGGCTTCCGTTCGATTTGCAAATATAAATTGATCTGCTCAGTAATCAACACGGACAGATTCCTGTATTTTAAGTAAGTTTTGTTGGCAAGTGTCATAAACCTCAACAACATTATGCCGAGACCAAAGCTCCAAATCAGTGCCTCCAAATTGTACTGAAGCCTTAATGCCTCGGAACCCTTAAGAAGTTCCATGCTCAAAAACGACAACAACAGAAGCGTAATAACGAACGAAGAGCTGACGATGACGTCCACAGATCTCTGAGGACCTCTCTTCTTCAAATATGAACGTACTGAAAGCCACGTCTTGATGTTTTTCACTTTATTCAACCGAAAATGAGGAAGTTCCCACTTTTTCGCTTTCTGCGAGGATGTCAACTTGGTAAAAAATTTCGCGTAAAAGAATCTTTGCTTATAGGTGCGTTCTGCGACGACCAGCAGAAAGAAGAAAATCCAGGCAAGAATGAAACGTTGCAGGGAGGCTATTAGCATTATTGCACGTTCCCAAAAATTGTTTCCCAACGCCTTGTTAATGACCGAGATGAGAATGGCAGACACATTATCCAGTCTAGATTGAACCAAGTCATCAACGCTGATCAGAAATTCGTTGGTAGAATTGTAACAACCCCCCTCAACGGTGCTAAGTCTGTATGCAACCGGAGTGAATGCCAGCATCAGTGAAAATATCAGACCCAAATAAAAATAGTCTATACATTCAGGCATCTGTTCCACAATACGAATTATTGCAGAACTTATGTCTAATACAGTCAAATATGCCTTTTTGACTTCGCCTTTATCCCATATGGTGCAGCTCACTTTGTCAAATGTACTGCAATCAGGATTGAAACCGAAATCAAAGTCTTCATCAATATCGCCTTCCGACTGGTCCAATTCAGTTGCATAATAATTTTCTTCACTATTACTAGCACACTTTGCCTTATAAGAACTCATAAATCTTCTTGAAGAGGTTTGACTTTCCGTATTTACCTCGTCTTCTTTCTCATCATCGTCTTCCTCGGATGGATACTTTTCAGCGTCATCAACTTTCTTTGACTTTATTCGTTCATTTTCAGTAGCATTTCTTCGAAATCTCGATTTCCTGAATAAAACTCCTGGGTATATCTTACGTGCAATTTCGTCGGAAGTGTCGTCAGTTCCTGAAGTCCATGCATTATCTAAATAAATCGAATCTTCTCCATTATCACTCGAATTTGAACCAACACCGTTAAAACTTTCGAAACCGTCGTCGATATTCAATTGACATTTTACCTGTCGAGTCGACGTTGCTGCCCCAGTACTTTTTTTGTAAACATTGATGTCTTCGACTCTAGGAACTGTTGCAGGTATTTCATCATCTGATTGAAATTTCACATTTTTTTGTAACTTTGTTTTGAATAACGGCAGGTTCCTTCCTAGACGGATCACTATTTGTAGCAATGATTTGAGAATGAATAAAACACAATATCCACATTATCACTAGAGGTATCACAACCACTGTACATGACAAATTTTCATAAAAGTTTCCTTCTACGTCTTTTAAAATATAAACTAGAATAGTTGTCAGCTGCAACAAATACAATGCCGTCAATAAGATGCATCCCTTTTTGGAAGTCTGATTTGCCCACCATTTGATATAAAGTGGGTAAAATACTAATCGTAATGTAGCTAGCCATGCTACCATTAGAAAACCATGTTTAGGCTTAGCTTTCGAAAAAGAAGATCCTTGAACAAGATCTACATCAATGAGTTCAGTCTTTAATCGAGCTGACTTAGTTTTCACATGATTGTATCCTCTAATTATGTGTCTTTCAAATGATAATTCCCACTGCTGCTTATCATAAGTTCCAATCTTTTTCTGATACCATGCGACTGTATCCTGAACACCCATTTCATGCACCATCCACTTAAAACCCTTAAAACGTTTCAAGTTTACTTATAAGGTCACTTGCAGCTCAAACATATGTACCAAAGGTCACAATCATCACTTTATTTCCGATAAAAAAAAGGCAATTAATTAACTGCCTTGTTTCAGTCATTTACTTATTTAAAGTTAATCTGGAAACGACATTGATTCTTCTAAAAAAACCTTGAAGTTGAAGGAATTGCGTATTAAACCTAACAAACAGCTGATTTTGACTTTTAGAGGAATTCATTCATGTAGAATGTAGTTAGACGGAGCGCATGTGCGTAATCTACTTTACAGCCTGCAAGTTTCGTGAGACACCGACACACACCTACTTATTTCCAGTGTTGTCGATAATACTTTTCTAAAAGCAAAAACAAAAACTTATATAAATTCAAGTTTCCTACAAATTTATTAATAACTTAAATTAAAGCAGAACATTATTCATTCATATCATTAAGTGCATGAAAAAGAATTTGACTGAATTTAAA
>EABT143
ACTAATACAGAATAAAGAAATTAAACATAGGCTACAAGAAAGTCAAGATGATTCATAGTCGTCAGAACTGCAGACCTCCGTTGATTTTTTGCAATACTCAAAATCTCTTCATCGCCTTCGTCATCAGAGATTGATTTTCATTAGACATTGTGTCGAGTGTGACTATTAATAGCAACAGGAGATTCTATTATGTTTCAATGAATTATCTGATGGATATTGGACCGAATCGGCAACAAAACCTGGCAGTTGATCTCCATCAAACCATTTAAAGAAATATGTATCTTGATGATTAATCCACCCATACTCTTCCGGCTGTAATATTGACAGGCAGCGTTTATCAGCATTATTTCAAATACTGGATATAAGGGAAGTACG
>EABT144
TTGGTCCTTCGAGCCGGATAGTTTTTTTTTGTGTCGAATTCGAATCAACTAACCATCATCTTTAATCATCGTCTACACTACGACCTGTTATAGTGGAACGTGTCAACATCCCGCAGCTGCATCATCGTAATTTGAGGAAACAATCGTAAGTGCGAAATTTCACTCTCTTTCCTTTCATCCTATTTCCTATATATTAACATCTATATAGTTGCATCAATTTGAGTCATGGCCGAAGTAAAGTTCCTCATAAGTCAAAAAACAACCCTAAAATCGAGAGTCACCAGACTTCAAAATAAATTAATTGAAACTGAAGGCAAGTCAGAAATAACCCCTAAAGATGTTGACCAATTGAAAGGTCGTGTAGCGATGTTTGAACCTAGTTTAAAGGAATTCGAAACAATTTATAATAAATTAGTAAGTTTAGTGGATGATTATAATGATGTAGACGAGTTAGCAAACTTTGAAGATTCGTATTTTGAAGTTTTGTACAACATAAAAGCGTTTTTAGCAAAGTTCAATTCAGATGAGGGTAATGTGACTGTTCAAAATAATTCCAGCGATTTCAACATTAAAAATCCTAGCATAAATAATTCTTTAATTCAACTTCCGAGTGTATCACTACCATCATTTAGTGGTGATTACGAAAATTGGGTAGAATTTCATGACGCCTTTTGTTCTCTAGTTCATTCTAACCACAGTTTATCAGACATACAGAAGTTTTACTATCTAATTTCATGTTTGAAGGGCGAGGCTGCACAAGCTATTCGTTCTTTAAAGGTATCGTCAGAGAATTATACAATAGCATGGAATATTTTACGTAAGCGTTTTGAGAATAAAAAATTGATAATCCAGAATAATATTAGGGCCTTATTTAGCTTAGAACCTATACAAAAGGATACACATGTAATATTACAAAGAATGTTAGATGACATCTTAAAAATCCAACAAAGTTTAAAAAATTTTGAACAGCCAACCGTAGATACCCTGCTAATTTACATAATTACTTCTAAATTAAGCAATAGCACGCGATATGAGTGGGAATTATTTAAGCCTTCAGATGAATTTCCAACATTTGAAGAATTTTTAAATTTTTTAGAGAAACGGTGTCATTTTCTGGGATCATTAGAGGTAAATCGAAACCAACAATTACTATCAAACACGCCAAATAAGCATTCTAAATTGATTCAAAAATCATTTATATCGACATCCAAGCATGATTGTGTAGTATGCAAAGGCTCGCATCCGATTTACCAATGTGACATGTTTTTAAAATTATCTATTAATGAAAGAATCAACACTGCTAAACGATTTCATCTTTGTATTAATTGCTTGAAACCTAATCATTTTGTCACTAATTGCCCATCTCGCAATTGTAAGTTTTGCAATAAAAAACATAACAGTTTGCTTCATCTGCAACCCAGTATATCAAGTCGTAACAATCATTCTAATTCGAACAGTGTGGTCAAAAACAATAAGCAATCAAATGTAACAGATCAAATACAATTTGAATCTAATACTGAACCTAATTTAGTTAATAACGATAATGTAGTTAATTCACAACAATCAAACGAAACGTCTTATTCTCATCATACATCTAATTCTAATTCGTCACAGGTATTATTATCAACCGCATGCGTTGAAGTTTTTGATATACACGGGAAACCATTTACCTGCAGAGCATTGCTTGATCCAGGCTCCCAATCGAATTTTGTTACTGAAAAGTTGTGTAATAAGTTAGGATTACGTAAGGATAAAATTAATTTAAATATTTGTGGCATAGGTAATAACTTATCAGAAGTCAAATGCAAATCAGAAGTTCTTTTTAAATCACGCGTTAACAATTATTCCACAAAAATATTATGTCTTGTACTAGATCGCATTACTGATAATTTACCAAACAAATCATTTACTTTGGGCCAGTACAAAATCCCATCAAACATTAATTTAGCAGATCCTAATTGTAATATAACAAGTCCCATAGATTTACTACTTGGAGCAAGCATCTTTTGGCAGCTTTTATGTGTAGGCCAACATAAGCTAGGGAATCAACAACCTATTTTGCAGAAAACCTTACTCGGTTGGATCATAGGCGGAACATTAAATAATCCAACCCAAGATGGTATCGTTTGCTTTAATAAAAGCATCAATTGCTTTAGTTCAGTTGAGGACGATAAACTCCACAATTCTATTGAACAATTTTGGAGTGTTGAAAATGTTAATGACATTTCTTTAAAAAAAACAATTGTCTAATGACGAAGTATTTTGTGAAACGCATTTTACCAAAACAACATCAAGAGACACTACAGGTCGTTTTATAGTTAGTCTACCACTTAAGTCGGATCCATCAGCTTTAGGCAATTCAAAACAATTAGCCCTCAAAAGATTTTATGCATTAGAGCGTCGATTAGATCGTGATTGCGCATTAAAGGCTGAATACTCCGAATTCTTAAGGGAATATTTACAGTTAGGTCACATGTCGTTAATAGAAGGCGAGGATAACCATAGTAGTATTAAATACTTCATACCCCATCATGCAGTAATTAAAAAGGATAGCTTAACTACGAAGCTTAGAGTAGTTTTCGATGCGTCTGCTAAAACTACCACCGGGTCATCTTTAAACGACATTCAATATGTAGGACCGACAATTCAAAACGATCTGTGGTCAATTTTAGTTCGTTTCCGAACCCATGCATTTATATTAACCGCCGACGTGGCAAAAATGTATCGACAGATCCTAATAGAAGAAAACCAAAGAAACTTGCAATTAATTTTGTGGCGATCTAATCGCGATGAGCCTGTTCAAACGTTTCGCTTGAATACCATAACTTACGGAATGGCAGCTTCTTCTTTTATTGCAATTAGATGTTTACATCAGTTAGCCGTAGAATATCAAGCCAAATACCCCAAAGCAAGTAAAATAATTCAAAATGATTTCTATGTGGATGATCTGTTAACTGGATTTAATTCAATAGAGGAAGCCATTACACTACAACGTCAAATAGTTGAAATTTTAAATTCAGGGCATTTTGCACTGCGCAAGTGGTTATCCAATGACGCTTCTTTGTTAAATAAAATTACAACCGACAATAATTTAGAAAAAGGTAAACTAGATTTATCAAATAGCTCAAGCACAAAGACTTTAGGTATAATTTGGAATCCACAACAAGATAGTTTTGGCTATGCAACAACTAAATGTAACATGAAAGGTTCGGTAACGAAACGAACAATTTTATCATCTATCGCACAGATTTTTGATCCTTTAGGATTGCTAGCGCCCATTGTAGTTACAGCCAAGATTATCATGCAAAAGCTTTGGCAATGCAAACTTGCATGGGACGAGTCGGTACCCATGGATTTACATTCAAAGTGGTTGAAATATCGGGAATCACTTAATTTGTTAAACGAAATTAACGTACCTAGGCATGTTATTTGTAAGACATACAATCATATTGAATTGCACGGGTTCTCAGATGCCTCAGAACAGGCGTATGGGGCTTGTATATATCTAAAAAGTATAAACTCAGCTGGAAAAGCGCAAATATCTCTCTTAAGCGCCAAGTCACGAGTTGCACCACTTAAACCTATTACAATTCCGCGATTAGAATTATGTGGTGCAGTACTTTTAGCAGAACTGTATGAAAAGGTAAAACAAACTCTTGACATTAATATCGACAATTCATTTCTTTGGTGTGATTCAACAATTGTCTTATGCTGGATCAACGCAATCCCCACAAAGTGGACAACTTTTGTTTCAAATCGCGTTAGCAAAATACAAACATTAACACGTATAGAAAACTGGAAACATGTACGAACGCATGATAATCCAGCGGATTTAGTCTCTAGGGGTATAGACTTAAAATCTCTAATTAATTGCACACTATGGTGGCAAGGTCCAGAATGGCTTAAAGGTGAACAGGCTAACTGGCCAATTTCGCCAATTCAGTTAGGAACCGTTAACGTAGAGCAACGCAAGGTAGTGGCTGTAATGACTCAAAACCCATCACATTTCGAATTATTTTCTCGCTTTTCTTCATTAATTAAACTTCAGCGAGTCACAGCATACTGTTACCGTTTCATTCAAAATTGCCGCCATAGAAATAATAAAGTCATCGGTAATCTCAATACTGTTGAATTGCAAGATGCCTTACATTTATTAGTCAAAAACGTTCAAAATTTATTTTATCAAAAAGAAATAAACCAGCTCAAGTTAGATAAATCACTAGATTCGAAGAGTAATTTACTTTCATTAGCTCCATTTCTAGATAGCAAACAAATTCTACGCGTTGGAGGACGCATTCAAAATTCGCAATACAATTATGACAAAAAGCATCCTATGATTCTTCCTCCTTCTCATTCCTTTACAAAGCTACTTCTCAGACATGAACACACTCGTCTTATGCATTGTGGACCCAACTTACTTTTATCTTCGATTAGAGACCGTTTTTGGCCCATTGCAGGTAAAACCTTAGCAAAAAGAATCGTTCATGATTGTTTACTTTGTGCGCGTTTTAAACCTACGCCCTTTTACCATATAATGGGCAACTTACCAAAGGATCGTGTTGTACCCACATTTCCCTTTTACAATTGCGGAGTCGATTATGCAGGTCCTATTTTAATAAAAAACAAAAGAGGTAGAGGTTCTAGGTTTGATAAGGCGTATATATGTGTCATTGTTTGTTTCGCGACAAAAGCGATACATTTAGAACTAGTGAGCAGCCTCAGCACAGAATCCTTTCTAGCAGCTTTTCGTCGTTTCATAGCGCGCCGTGGACGACCCTCTAATATGTACTCTGACAATGGCACCACATTTAAAGGCGCTAATAACGAATTACTCGAATTAGGTCAATTTCTTAAAGGTAACGACAATCAAAGGGAAATTCAAACATCGCTATTAAACGAATCAATCAATTGGCATTTTATTCCTCCGTCATCACCTCATTTTGGAGGCATTTGGGAGGCGGGCGTAAAATCCGTAAAAACATGTCTGAAAAAAGTTGCACATACTACTAATTTTGTTTTTGAGGAGTTCACCACGCTATTGGCTCAAATTGAAGCCATACTAAATTCCCGCCCCTTATGCCCTTTATCCGTCGATCCCAACGATTTAGATCCTCTCACCCCTTCGCACTTTTTGATTGGGCGGAAATTGACATCGCTACCCGAAGAAGAGCTACAACATATTTCAACAAGCAGGCTCAGCAAATTCCAGCACCTCCAACAAATTACACAACATTTTTGGAAACGTTGGAGTCGCGATTATCTCCACCAGTTACAAGTGAGAACCAAATGGAAGAAACCCACACAGCAGGACATTCAAGTAGGAGATCTAGTGGTTATTCGGGATAACAACACACCTACCATGCAATGGAAGTTAGGTAGGATTGTCGAACTTCACCCAGGAGCAGATGACGTCGTCAGAGTGGTTACCATTAAAACCGCGAGTGGCATTCGAAAAAGGGCGGCAAGCCAAATTTGCAAACTACCAGTTCGTGCCTGTGAATAGTGAAAACATGTGTTGAAAGATCTCGTGAAAACCTTTCAAGGCGGCCGGCGATGTTAAGACATTATACCTGCGGGCTTCCCCGAATCCTTCTAATTGCCGCCTTCGTTGCATTCGCAGTGCATCTGCCTTGTATTCTTGAAATTTGGTTTTTCCCTAAATTATAACACCATTGTGTACCATCCAGCTACGAACCTTTTGGTGTACGTGACTAGTGTCGTTGGGAGTAGTGACCCGGGAAAAATTCCATAAACAGAAATAACACAAGTGGGAGAAATAGGTTGAGATAAAAAAAGGACAGAACAGTTCAGAAAAGACAGTATTAGCACATCCATCAAAGCAATCGCTTCAAAATTCAATTCATTTTTTGTAATCTTAAGTTTAAGTGTGTATGTATAGGGTTAATAAACGTATTTAATGATACGCATCTTATTAATCGGACATACGCTGGTCCTTCGAGTTGTTTAATTGTTCTTACCGAACAATATATGTGGTACAGCAGTACACCCGTTGAGAAAAGATATATTGTTTTAATCGAACCTCAACAAAAAACAGATTCTTAAAATCGCCTTTATCAACTCGAATGCGCAATTTATTTTATTTCTGAAAAGCGAAGATATTTAGTTTATTTTTATGCATGACGAAATGTCTTGTAGAATTTTTTTTTCATAAACCCGATGTTCAATCTTATCAAAGGTTTCCACATTTTATTACCACTCTAACATAAATAACACAAAACAAAACAGGCTGGTGTGAAACTTAATTAGACACTATTTTAAGTAAAATTAACTACTTGATTACTGATGTTCACACACCTAACCTAAAAACCTAAAAAAAAACGCGAAAGGGCGGAACGCTAGCAAATAAAAATAGACGAGGGTAATTCGTTTATACCCCAAGTGGGAAATGTCAGACTTCACGACAGGCTCAAATCTGGACCAATAGTGGGAAGCCAAGCATAGACTTGTCAATATTGGTCCAAAGTTCG
>EABT145
AATTCCTTGACAAAAAATTAAATGTGGTTATTCATTTGAATTAGTTTTACTGTTTTCGAGAAAATTATGGAACGAATAGATCAAAAGGCATATTTTACTATCCTTCAATGTTGTTGGAGAGACATATTTAACCATACGCAATAACAAAAAAAGAAAAAACATTAACAACTATAATAATTTGTAAGAGGCAGTTTGTTATTATTGTCACTTAAATTCTAAGAAATGCTTTTATACATTTACAATAAATACGGACTGAAGTGGAAAATGTAGCTTATACATATTTACAAAGTAATTTCTTTGTTTTATCGAATCCTTTTATTGATTTCTTTTTATTTTTAAGAAAGACTTATAAATAAAGTACTTATACTACACTCTATTGTGTTATGTACAAATTGTTTTTTTGTTTGTTAAGCTTATACTTAGGTAAATTTATTACATCTACATTATCTTTATCCTAAATTGACTCGATTTGTTTAAGAAACAAAATGTTTCTATTTTATTTGATTGTTAAAATTCGACAATTGCAATCTTTTCTTTCATTTGTTTGCTAAATTTGTGTATCTAATAAGGAATATGGTACCTACTGTGATATCAGAACAGAAAAAAAGACGAAATTAATTAATTAATACATTGGCGCTATTGAGTTTATCTTTGAAGACACTTTTAATATATCGAAAATTCGTTGTCTGAGAAATGAATTGTTTTATTTTCGAAAATTTATTATTAATTATATGGCCATCGATTTTTCTTCATTTGCGACATCTTGCAAATTGTTAGTCTCACTTGTCGTTAATTCATACGTACATGTACCTACGATATTTATAAATCAGTCACTCATTTAAAGAGTTTTGGTCTTCAAGGTTCACTACGAAACAATGAATTCCGTTAAATCTGGGAATTTGAAGTCAGCAAAAGCAGCTGACGAAGTAAATGCGCTAACACGAGCACCTAGGAATCCCTTGTTCCTTCCACCTCCTCGAGGGGGTGGCGGTGTCAGATTTATATTAAGTCCAGGTCGTGATGTCCGACTACCCCGTAGGAGAAAACCGCACTGTGCAGTGCAGACGTCATCCCTCAAAACTGCTTCCCTTGACCACTCTCTCATTAACTGGTTGCAGTCAGTTACCCTCAATGATGCACATTGACCGCCTTCCTCAGTACAGATGCAACTGGTACATGGTGACGGGAATGCAGACTGTCCTACTGCCACTTGTCTATCTCCAATGATGCATCCTCCACTTGGTGAATCTCTCCACGCGCTCAGATCGATTCCTGGTATGGCCCTGCAGTCTATTCTGGGGTTGAGGAAGTTTGATGGCAAGTCAAAAGCTGCCCGTTGCATTTCTACGTTTGTATCCATGTTTTGGCAGAAAATTTTAGCCAAAGTGATTTTCCTTATTTCAGCCAACTGAGCTTCAGTAAATCTGATTGCAGGATCTTCGTTTTCGTACCAAAATCTGTCGCATTTACGAAGTTGCCTGAATTGTATCGCAATGATACAGGCGAATGTTGGTCCAACAAGTCCACCTTGAAGAGGTCGCTCGCTCATCCCTCCTGGGAAGAGATCGATATCATCGACCGACGAGTAAATTCTCTTGAATCTTGATATAACTTCAGGTGGAATTTCTCTGGATAAATCGTCAAAGGTGGTGGCACGTTTTAAGTTGCATAAAGCTCTATAATTGTTGTACGATGGTATTCCATGGTCTCGAGCCCTTTGAACGTTAAGGGCAACAAGATCGATTCCAGAAAATGGTATTTTACGATCTTCAAAGAGATGGTTTGTTACTTCTCCAGTGATAAACTGATCCAGTGTTTCCATCGGAGTAGATACAAGTCCTCTTGATATTTCATCTATCATACCAGGTCTAAGTAGCATATCAGGTTTGAAGAAACCGTCTCTCAGAAGAATGGGTGGTTCCACAATTTGGTAGTTGTGGTCAAGTCTGGGAATGTGCGGTCGAAGTAACGAGTGACCAATCCTAAAGGCTGCAGCCGCAAATTCGGTTACGATCGACGGATTACAGGATGGATTGTATTCCTTGTAATATCCTTGAGGCAGCAACTTCAATCCGTATAAGTTCACGGCGTTCCAGCTAAGAATCCTGGGCAGAAATTCATTGTAAGTGATATGTTGAGTTTCAGCGATGACTATTCTTCGGGCATGCTCGAACAGCTTCTCTTCATCCCAATGGGGATTGATTTTCCTCAGACCTTCAACAAGAATGTTGTGCTCCCTCATAAATACTGTGTGGATGACTGTAAGAGCTGGTTGTTCAGAAGCTCGTCCATCTCCAGCAATGAAGCATAGTCCGGAGGCAGCTTTACATTCTGGATGGTGATCACTTTGTGGAAGTAGTTCTTTACCTCTAATATTGGTGGTGCTGTTCATTCTTCCCCCATAACCCTTAAGTTTCTGAAGAACACAATTGTTTTCTCCATATACCTGGGACGCATCCACAAATGCTGTGTTCTGGTTCACTTGCTCCCTGGGTCCTAAACTTTTCTGACCAGGAAGGGATCTCATGAACGGGAAACACATTCTCTGACCGGAAGTGATGTTTATCTCTGGATAAAACACATCACCGGTAGGTATAGGAATAGGGTGGCATTCAGGATGAACTGTCTGAGGACTATCACAAGATCTACAATCGGGAATCGATTCGTGGAAACCTTTGTGGATGGGTGTCATGGTGAGATCGTGATCCAAGAATTGGGCGTACTGCATCGTCATCAATGTGTATCTCGAATGTAAATTGCTAATGTCTGGATGAATAACCATGGATACTATACGAGGGGATGGGAGAAGAGCACCAGTGGCTCCACGAATACGAGGTGCTGAAATACCATCATCATAAGCACTTGGTAGCAGTCTGGCAAACGTGGTAAGACTTTTACCAAACGAAGGATGTCGTAGATTGTTACAATGTCCCGAAAGTGTTCTGAATGGCGAACTAGGATCGCAGGGCCCGTCATCTTCGCATTCCGGTTCAACGTCGAAGATGTGAGCTGACAATATTGACGTAACATCAACGTTCTGTAATCCGTCAGATAATTCGTCCCGAAAAACTGCAGAAAGGAGGTTGTTGTCTAGAATTTGACGCTTCCTACGTTTGTTCATGAGAGAATTGATTATTTCATTTGAAGCAAATTCGAGGAGCAAAGAGGAATTGGCCAGCCTGAGTGCTGCCTTGTTTGGTTTACTGAAAGAAGCTGCTGTTCCAGAGGGAGATTTGGGATCGACACCACCAATGGTTGACCAGACTTCATATTCCATTTTCCTTCTTTGAAGCACTTCCTGTTCTGCCTTTGCAAGGGCCATCATCAGAATATCTTCCGAAAGATCGGTCATGTGATCCATTTCGATCCAATGAGTCAAATTAATACTTGGATGCTGATTGCAAGAAATGCGGGCATTTAGATAGGGATCTTCTAAAACAAAACCTTTCGGTTGGATGCTGTTTAATCCTTCGGTATTGGCACAAAGAAGCCCGGCAACGGTGACTTTTCGGATTTCCTTTAATTGCTGGTTAGTCAGAGAACTCGGAGGCAAATCATTTTCGTACCAAAATCGATCAGAATTTCTCAGTAAAGTGAACTGATATTTTAAGAGACATGTGAACGTAGGTCCAACCAAAGCTCCTGATTTGGGTTCTTCCAATATCGATGCAGTTAGAAGGTCGATATCAGAGGGCGATTTATATAACGTTTTGAGCAGACGAATGTTATCAGGACGTATCCTTGTAAACTTCAAATCGTCAAATGTTGTTATAGTAACATTGTGACAAAATTCTGCGTAGGCTGGGTATGATGGGATTCCGTGGTCTCTGCCCATGTGGATCAATAAGGAAGCAGTGTCCCAGTCGTTTCGAAGAGGCACGATCATGTTCATGGTAGGATTTTGTGAAGCAGTCCCAATGAGGAGATCGATCATTCCGGCAAAACTTTCAGCTGTTTCATTCATCAATGAAGTGGGTAACATGGAGAGTAGAGCAGGTAGAGCTGTCATAGCAACTTCGTTGTATATCCCTGCCCTGTTAGCGCTGGAATAATTGGTAAAGTGACCTCGTGACTTCAACTGAAGTGGACTTTGTGATATCGCGACCTCGCCCAAAATAGTCGGCAAGAATTCATTGTAAGTTATGTGTTGGATCTGAGATGTAACAATCTTTTTGCTTTCCAAAAATAGCGTTTCGTCCAACCAATGTCTGTTTAATCTGGCCAAATCAATTGCGATTCTGTTATGCTCCATTAGGATTGCTGAATACAGAGCGTTCGTGTTGCAACTGCTGCATGCAGATACGTTCACCAGACCGGCGTCGTACGTCCTGAGTCTGTCAGTTGCAGCATCTGTACTTCCATAAATTGCTGAACCGTCCAAGAAAGACGTTGCAAGGTTCATTTGGTTACGATATTCAAATTCACAATCATCCATATCCATTGCTGGAAGCGATCTCATATATTCTGAACACTGGCCATTCCCTAACCAACCGTAGCACTCTGGGTGAATCGATTTGCTCTTGCAGCATTCTTGATTTCTCAAGTTTCCGATGCTCGCGAGGTCATGAAGGAGAAGCTCACTCCAAGCACCAACAAGAGCTGTTACGGATTCGTGCGGTACAATAGGTTTACTTTTTAGCGAATCTGCCACATCCAGGGGCCCTGGTAGAGGACGATTCTTTACGGAAAGACGCGGCTGGGAAAAACCATCGGCATATTGAGGTCTCAAAAGTCTGAGAAATGGAGCCCCTCGACTTCCCCATTTTGCATGTCGAATGTTATTGCATTCGCCTGTCGGCCTCCTGTATTTGTTGGGCGGACACGGTATAATATCGCTGAATTTACACGAAGGTTTCGTCCACTCGCCGCCTTCAGCAATCTGTGCCTCGGCACGTAAAGCTGTCGATGCGCTCACTCTCAGTTCGGAAGGAAGAAGAGATACATATTCTGATATGTTGTATCTAAACCTCGAAATATTGGATTGAGCAAAAGATGTACTGAGGTAGTATACGGTAACTAATAAGAACCAAAGCCCGTGCATTATAATTTCTACTTTTGTTTTCCTTTCTCGGATCAGCCAGCGAACACCACACGTGAAAACTCAAGATTCATTCACTTCATAACCGAGCACGAGAGAGCGGAGTTTCACGGCAATCCTTCGACACTTTTCCTGCTTCACGCGACTTTACCGCCGAGCCACAAGAAAACAACTGCTAGACGAGCGAGAAACAACCGAACTGTGTGCAAGTGTTGCTCGATACGACTCGAAGAAAGTGAATTTAATTGGAAGGAACGCAACAATGAGAAAATGTGCGAATCGCGGAGCTGATGATCAATGGTGTTGTTGTTAGCTTCTTCGCTAATCGTAAGTGTTAAGCA
>EABT146
CCACTCTTGGCAGTCGCGAATTCGGATTTAAGAGCCCACGAACGGCGGCCCAAGAGCTGGTTTATCGCGCACTCGTCGACGTCGAAGTAACGGAGTATTCGCGACTATAAAATCGGTCGTATCTTTGATAAGTGTTCGTTCACCAGGAAGTCGACTCGCAGAAGAAGAAATGGAGGCCAGCGAGTTTAAAGATTTCGCAAAGGCTATGATAGACTACGCTGCCGATTACTTGGAAAATATCCGGGACAGGCGAGTACTACCTACCGTTGAACCAGGATATTTACGTCCTTTAATCCCTGATGGTCCTCCCAGCACCCCTGAAAAATGGCAAGATGTACTCAATGACGTGGAACGAGTAATCATGCCCGGTGTAACGCATTGGCATTCCCCGCGTTTTCACGCATATTTTCCGACTGCTAATTCTTATCCGGCCATAGTGGCTGACATTTTAAGTGGAGCTATTGCCTGCATCGGCTTTACTTGGATAGCCAGTCCTGCATGCACTGAACTTGAAGTTGTGATGTTAGACTGGCTTGGAAAAATGCTCGATTTGCCGCCCGAGTTCCTGGCTTGTTCTGGAGGAAAAGGCGGCGGTGTCATCCAGGGTACCGCTAGTGAAGCCACTTTAGTTTGTCTTCTTGGAGCTAAAGCACGTACGGTTGCCAAAATGAAAAAAGAAAAACCGGATATGTCCGAGTCTGATGTTATTTCTAAACTAGTCGCATATTGTTCAGTTCAATCTCATTCTTCGGTAGAACGTGCTGGCCTTTTGGGAGGTGTTAAAATGCGATCTTTGCAAACAAACGATAAAAACGAGGTCGAAGGCAGTACGCTGGAAGAGGCCATCAAGAAAGACATTGAAGCTGGCCTTATACCCTTTTATGTAGTAGCCACTTTGGGCACAACATCTTCTTGCACCTTTGACCGTTTGGACGAAATGGGACCAGTTTGCAATAAATACGATATATGGCTTCACGTCGATGCTGCGTATGCCGGATCAGCCTTCATATGTCCAGAATTCCGTTATTTAATGAAGGGCGTTGAGAGAGCCGAATCATTCAATTTCAACCCCCATAAGTGGATGTTGGTGAACTTCGACTGCTCCGCTCTTTGGCTCAAGAACCCAAACTGGGTTGTTAACGCGTTCAATGTCGATCCCGTCTACCTAAAGCATGACCATCAAGGTGCTGCACCGGATTACCGCCACTGGCAAATTCCACTGGGTAGAAGATTTCGTGCTTTGAAGATATGGTTCGTTCTTCGGCTTTTCGGAGTTGAAAATCTTCAGAAGCACATTAGGAAGCAGGTCTCCCTGGCACACCACTTTGAGTCACTCGTAAACACCGACAGTCGATTTGAAATCACCGAAAAAGTCGTTTTAGGAGTCGTTTGCTTTAGATTGAAGGGTAGCAATGAGATTAACGAGGCCTTGTTGAAGAAGATCAACGGAAGGGGGCTGATACATATGGTACCCTCGAAAATACGTGACGTTTACTTCTTAAGGTTCGTGATATGTTCGAAATATACCGAAGAGGAAGATGTAAATCTTTCATGGAACGAAATCAAGGCGTCTACCGATGAAGTATTATCTTTGAATGGATCGGTTACGAATGGCGTTAATGGTATCCACTAGAATTATATCATAGTCCATTTGTTTATTTAAATTAAATTATTATGACACGATTTATGATACATAAAGGACAATCAGACCACAATACGACTGTTTTGATAATACTTTTTTTGTTTGTATTTACCAATGAGCAGAAACAAGACTAATTGAAACATCTAGACCATTCAATCTTTCTTTTGGTTAGGTCTCCTGACCCTTAATCCTTTTATATGCAATTAATCCTAATTTAAAATTCTTTTTAATAATTTAGATTTTTCTCATTAAAATGAGTAAAACATGAACTATTTCAGATCAACGAGGTAAGTTTCAACTTTGATAATGTAATTGTAGACTTGGTCATTTAACTTCAACTTTACTTATTTCTAATTGTCAAAACATCTATTGTTGGTATTGGGCTTCGTACGTTCCTGGCCTCTGAAGGTCACTATCAGTATAAAATATTGTTAGGCACTTAGAATTATACAGATTTTGAATCCATTTAATGACCAATGTGGGACCACGTTGTTGCTGTTGTTCGCTTCTTACGAGTCTAATTAATGTTGCTAATTATATACGTATGTGTGCATATTTACATATGCGTCTGTAATAGGGACCATTTCGTTATTGGCATGTGATATATGTAAACGATTGTACTACTGCATATATGTACATTAATAATATATGTATATGTATACAAATAAATGTTGTTGACGAAAG
>EABT147
TATTATTTTTCCATGTGCATTTGTTCTTAGCCATCATTAACTGAATTAAAAATCCTTCGGTTTTTTTTTAGTTATCTTTTAACAATTCATTTCAAAGTTCAAGTGTACTCACTCATTTTCCTTAACAATAAATTATCCATTATCTCGAAATAGGCAACGATAAAAGCGTTAACAAATTAGCAATAATATTTACATGCAAAATTATATCAAAACAAAATTGATTTTTGTCGATTTTATGAGTTGTTATTTTTGCGTTTTTGTATAATACCCTCTTTCGTGGCCAGTTTCAGTTCAGATTTCTTTTTCAGATCCTCGTTTTGGAATGGGAGGCTTAATATTGATTATTTTCTCTTTTACCTGCCACTGTTCTATGTCCATAGAAGATATCATTTGTGTATTAACTCCCCCTTTTTTACGAAACTCGTCTAGATCCCGTTTAGACTTTGGAGCTACCACTGGTATACCATCATTGTCAATTTCTAGAGAGGCTTTTCCATCCCTTAGCAAAAATGAAAAATAAAACATATTCTCAATGGTCCTTTCGAAAGATTCACTGTCAATTACAAAATTAAAGTACTTAATAGGTGTTTGCCTATTTTCTTCATATTCCCTTTTCAAGAAACTTTCTAAAACGTTAATCGTTTCATTAATATTATCCTCCTCTTTATCTATTGTTTTAACTTGTTGCAATTTTTTTTTCTCCAATTTCTCTGGGGCTTGTCTTTGTACTATTTTTTTTTGCTTAGGTTCAGGCATTACATTTGGATCAAATGTACCATGTAAAAAGCTGAGTTGAGGCAACTGAGGGATTAAATTGTTGGCAACATTTAGGAGTTTAAATAACTTCTCAGGCTCAAAATCATTATCACCTTTTAAGCGATTCATTAGTTTTGTGGAAAATTCAGCAGGATGGTATGTTAATGTTTGTAAATCAACGGCTTTTACACACTTTACAAGATAATCACTGGCAGAGGAGAGTACCATGGAGTCCAACATTGTTTCATCTGCATCTCTCACTCCTGCAGTTGTATTTTCATTTTCCAAAATATCCACTTCCTCTAGAATAGATCCTAATTCCAAAGCTGCTCTGATACCTTTATCTTCACTTTCCTGTAAATCATTTACTCTATTTAACAACAGCCTATAGGATTCTTTATGGTTAGTATTGGGTGATCTTTTAGATGTTGAAGGAGCACCGGCGTCTTTCACATTAGACGTTGAAGGAACACTGTCGACTTCCATGTTTACAGTTTGTGAACAGTTAGTAAACGTTAAAGTTTATTACTTTGTAAAACTTATAACCACTCTACAAATCAGACAAGCATCTAATTTATAATATTTGTAATAAATAACTATAAACTACTTCAACTCAACTAATAACTTTTTAGGTTAAG
>EABT148
GTAAAATCTACAAAGCTAGGAATTTTGCTCGTTATGTGTTTTTAGTTACAAACTGAAGTAGTAGGCCAGTCGGAGAAGGCTATTATGTTACAGAAATGTGCGAGCCGGTGAAATGCAAAAGAAAAATGTAACCGATAAGCTCTTTTACTACCATCAACTTTCATTTTGGTTAGTTTGTTCACGAACGGAAGCTAAAATCCTGAAATATTAACATCTTCTCTTATGGCGACATAGGTATACGGTTTTAGCGATGTTTTAAATTTGGATATAACGATAGCCCGGTAGTCCGGAATAAAACCTACTTATAAGCGGTAAATTTCAAGTAATTTAATAAAGTCACAATTTTATTAAAACTTTTGAAAACTTACGCTTGCAAATAGTGTATTGTTTGTCATCATGACGCTGCCGTTGTATCCGGATTTTTAATGATTAGAACGAAAATCGAATTCGTCGGTGTAAGAGAATATCAGACTATAAGCAGTAGGTATAAAATACAAGAAAAAGGGTTTATATTTTGGGTTCATATACAGTCAATTAAATGTACAAAATTTTATTCTTACATCCGAACCGACGCTA
>EABT149
GGGCAAGATTTGTATGGGAAATTGTTTGGAAAATACACGGGAAAACTAGAAATTTGGACGGTTATCTTCATGTTAAATTTTAACGTTTTTATATTGTTTGAAATAGCTGAAATTTTGTATACATGTGTCCTTGATTATGTGAACAGGGAATAAAGAAGAATTTCGAAATTAACTTCTAAGGGGGTGAAAATGTAGCCAAGTTTGGGTGGAAATTTTTTTTTTTTTGTATTTATGTTTCTTGGTATAATTAATCGAGCACATATTTCGTTATTATAAAAAACTAGACCTCTGAAAAGGGGTGAAAAGAGGTTGCAACGTTTGTATGGGACATAT
>EABT150
GAAAAAGTTTGCATTGTGCGAGAAATACGTTAGCATAGCAACGGACGCCTCGTGTGTGACCCTTTTCGTAGGGCTTGCGAATCATACCAGGTCCCGAAACGGGACGTTGGGACCATTGTGCATCTGCAACTCGTCATACCGGCCCAGTAGCTTTTTTCCAGTTTACTCCTTAATGGCGAAATCGAATCAAACAAGTCCCTCATATGACAGTCAAAAAGGGATGCAGAATTCTTGCATATCGCGATTATAAAAAAGTTGGTTACTTTACAGCTGCTTCTACAGGGCACTCAAATCTCAAGATCAGAATTGGACCAACGCGAAAAGTCCA
>EABT151
GTTTAATATTTAATTAATTTTAAGAAGGTTGTATGTTGCAATTGTATGTCGTTCGTTCATTAAAAAAATTGTTTTATATTGTTAGTTAAATTTAATATTATTTATTGAGGTAACCTACGGTAATTTAGGTCTATGGTGTTTACATGTTTGTCGTTGACCCTCTCAGAATTATTGAGAAATTCTCTTGTGTAATTAGTAGGTCAAATCGTGAACCTTAAGCCCACTTTAGAAACGATTGCAATTGCATAATATTTTTTTTAATCTATTCAAATTCAAGTGGTTTAGCCGGTGCAGCGGTTAAAGTGGTTTTATTTTTCCTATGTA
>EABT152
GCGATACTTTTTGAACAGACGTGAGGACGCCACGTGGACGTGGTCTAAATGTCTGGAGACGACTGAATAACTGTATGACTATTAAAAGGAGAACGATATCGGGAATGTTCCTTGACTAAAAGTAGAGACGACATTTTGATCTCCCTCAACGCAAGGGCTGCAGCCCCACCAAGTTTTGTTTTTAAAATAGCAACACCCTGCTTATGATATATCGTTAAAAAGTGAATTTTTTTTATACAAACCATAGATATATACCTTTCATCGTTTCAAACTGGTAAAATAAAAATGGCGGAAAATTGGTATGTTGTTTACTTACTAACGGATTAATAAGAAACTGTATTAGTGAAGATTTGTTTCAGCGCAAAAACACGGCTTTGGTTTAGTTTGTTGAGTACATCTATCGAAGTAAATTCAGTAGGAAAAATATCCAACGCAAATTAATAAAATGAGTTCACTTTTTATTGTCAGGTAGGCTGATGTTATTTTTTTATCCGACCGGCCATTAAACAATAATTACACATTACGTTTCAATTGCCCGGTCATGACAATTAGCAAATTAATTTAAATTACCAAATATCCTTTTAGTGTAGAGTTACTCTGATGAAGTTAAGATGTGATTATTTCTTGCAAATTTCGATATTTTCCTCTTTGAATTTTATTATTTAAAATGGTCGAAATGTTGTGTAAAAAAGAAAGGATTCTTTGTTGATGATACGTGGCTTTAGAGACAGGCGATAATCTTACAGCAAGTGCGTGTGATTTTTAATAAAACTCGCTCAGAAACGACCCATCTCTAAATCGTCCGTCTAACAAACAATGCGTAGATTTTTAGATGCAGGATCTGTGAATGATAAAATAGTAAACCCAAATCCGTTACAGCCCCTGAGAAAGCCGAGGAAATGCTACTGACATAGATTATCTCAATGGCGCATTAATAAACAGAACGACCGAATATCAGGAGGAAACCCATATTCAAACTCCTCAGAAAGTAAACGTTTGGTGCGGCATGGTAGGCGAGAATGTCTATTCTTTATCGAAGGTAATTTCAACCGTGGAAGATACCTCGCATTTCTCCAAAATGAAATCGTACCCGCAATTCAAAATTTGTTCCCTGATGAATAATTTCGGTATGGTAATTAACAAAACGGTGCACCCAGCAGTAATACATTTATTAAACGGTATGTTTCTGGATCGCTGGTTAGGGGTGTTTTCTATCTCGTGGTCAATACTGTGCCAGGATTTTATCCTACTAGATTTCTTTTTGTGGGGATACTTAAAAGTTATAGTGTACAAGATTAAACCGGCGTCGATTGAGGAATTAAAAGCAAGTATTCGTCACGAGATTGAACAAATTACACCACAGACTGCACAATGTTAAAAATCGAAATGTATGGAGAAAAGTACAGATTTATGCAATAATGTCCACTAAATCCGAGAATCGCGTAGAATAATTTAAAAACAAATGCTGCTTAAGAACTGCATGACTAGATTTCATTTACAATTTGTAAGTATGTTGGCGACAAGAAATAGATGATGGATTGTAATTCCTATTAATGTGGATCGGAACAAAGGTGGTGAATATATTTGTTTCTATCATAAGTTATAAATGACTGACAAGTTTTGATAGTTTTTACGAATTTCGGTTTCAACGTTTAATCATATTTTACACACCGAAAGCTATTGAATGCTATGATCGCCTCTGTCTGAAGTAAACATTCTTCCTTCCTCGCCGCTATCCTCTTTGCTCCACTATCAACACTTCCATATCAGTATGTGTGTTTGTTCAGATAGCAGACGATCGTCATGTAAAGTGTAAACCTCGCCTCTATCCTCTATTTGCATCGCTTTTTTGTTGCAGATAGAGGTAGTCGTAGCGCTCAATAATTTTCTGTACACAGAATATGATCAAACGTTGACGCTGACATTCGGAGATACTGTTTAAAGTCTAAATGTGTCAGGATAGTCCCTTAGCTTGTGATCCCAACGACTAATAACTAAATTCACCACCTTTGTTTTAATTAATATTAATATGATGGACTCAATATCTTATATTTCTCCTCGCTGTCGTACAGTTCTCATGATCTGTAGCAGCATTAATTTTCAAACTTTTCTTTCCGACATTTTTCTCTATGCTCACCGCTTTACTATGACCACTCGTTCGAGTCGTGTCTTCATCTCCATCCTGACCGTCAACCTCACCGCTTCACTATAATCGCAAAATTTAGCGTTTTAATAGCCAGTTAATTCCAAAAAGTCGGATCTTAAAAGAAGATAGCCTTACAGATTTTTATCAGTGTAAACCTACACCTATTCAGAACCATAAATACGTAGAACATTTATTATATGTATAGTGATACTTCTCTCTGTTGCCATCTGTCGGAGTTTTTAATAGTATTTATTTCACAAATAAAA
>EABT153
GTCTACGTCTCCACCTCTTAGTTCCTGTTTCTGATTCTAAAATATCTCTAACTAGCCCTTCACGTCTGAGAAGATATTCTACCAACATATCTAGCCTATTTCGTATCAACTTCCATAGCGACCTCTGTTGTCCTATTCTTTCACGACCAGTAGGTGAACTGATGCTATTTTCGACGTCGTCTCGCTGTTTGGTAAGGTACCGCTAACACGATGTCTTGACCTAGTGTCTAAGATCTTCTCTGCCGACATCTGGGGTTTGCCCCACTGAAACCTATTGCGTGTGAAGGGGGAATTGCTACTACCAGATAGAAGGGGTAGCAATGGCAAGTCCACTAAGTCCGATCATAGATAATCTCTTTATGGAACGCTATCGAGACCTCGAAGTACATGTCAACTGCTTGGCTCCGATGCGTGGATGACAATCATAATTTGGAAAACACCCAAACATCCAGTTCCCCATGGAGATTGAGAAGGACCAACAGTTAGGATTTTTGGACGTACTACTGAGAAAACTAGACATCAAATTGGTCCACGGTATACAAGCAACATATACACACGGAGAGGTATCCG
>EABT154
AGCGATGTTTGTAGGTCATAATTGTGATCCTACAATTTTTAATTACCTAGGTAATTACTCACTTCCTGTAGGCTGAAAACTATATTAATGTCTAATTCAACCAGAGGCTATTAATTACTTTTCATTAATGTTACCTATATATGTACAATAATGGTATATATATATACCTACTTAAGTGAAATGTTATCTTTTGTTGATATGTCTGCTGACAGTGGATAAAAATACTTCGAATGCGTGTTACCTATTAGGAATTCATTATCTTGTATTGTTGCAGGTGTTTTTATCTATTACTGTTACTGTTTGAACCCATTTCCTATTAGGTATATAGAACGAACTGGCAAAAATCGG
>EABT155
CCTTTAATTTCGCGTGCGAAAAACATATTTTGGTCAACTTGCGACACTCTACCGGGCTTTTCGTGTATTACCTACACGTTTTTTCTTGAACCATTGTAATGAGTGAAATTTTGTGCTTTTAAATTTGAAAATTGGTTAAAGGTGGAATATTACTGCCCAAGTATTTGCCTATGTGGTTCAAGAAAACCACAGAAAAACTTGCACTAGGACAGATGGACCCAGAATCGATTCAGAATCCTGCCGAATACTAAGCAGTTGAGGTCATGGCGCCCAGTGAAATCTCACCTTATACATACATCCCGTCGCAGGGAATGCAGGCTAATAGCCACTAGAGCGCCATACGGAGATCAGTCTCATTACTACGGACAAAATCGCTACTATTTTACAATATACCGAGCTATGCTAGTCATACAATTTGAATAACTGTAGTTCCTCGATCTGTTAAGCTTTTTATCGGGGTGCATCATGATATGACGAAAGGATTGTTAACATTTTGCTTGATATAATACTGTTTCATGAACTCCTTGAGCACATCATGGTATGATGGGTTCTACTACTGACTTGAAGTAGGTGCATTATGTTTTTAAGGTTAGAATAGTCTCACACATGAAAGAATGGCAATGATTACACCTATAAATGGGTTCCGTATTTGATAATAAAAGAGGTGTACAAGTTCGAAATTTTTTTATTTATACACCAGTTCAACTCTTAAAAAAAGTGGACATTACACATACTTCTTCACTCCTAAATTTATTCCAAAAGTGATGAGAAACTATTTTGTTGTTCCGGATCCACTCGGAATCTTCTTCTTTTTCGGCTGGTTACAAATCTGCTCCTGCAAGAAGTGGTCCCTCTGGTCATAGTTTGTCGTGGAAAAAGGGCATTCCGTGATTTGGTCATAATATTTTTTCGTAATCTACAACGACATCGGCAACACAGGCAACAGGTAGTAGTAGTTCTTCGGGACCTTCTTTTAACTTTCGGAGCTTCGCGTGCCATATTGATATAAATACTTTTAGTCTCAAGGGGTAACTTGCCCCATTCCTTCCCCGCTTTCTTTGCCACTTCCGTTACGGAGAGACATCTATTAACTTGTCGAAAATCATTGAGGAAATTAAAAAAAGGATTACGAGACACTCTGTAATTTACGACGTTGTTGTGTCCTGAATCTCCCTGTCCATGATATTCTGGACGGAACAATCTCTTTTCTGTGTTCCTATAGGGACAGTTGTTGCATTTCATATGGGATTCGTTACAGCATATATCGTCGTCGTATTTGTATCTATTGAAATTCATTTCAAATTTAAAATATGGCCATAAAACACTAACATTAATTTGAAATAATTGAATAGATTGATTTTTTGTACTTTTGACGGAAACTACACTGACACTATGACATTTGGTTATTCTCTATTTGATACAAATTGTGTATCTACTCTTAAGTCATTACTTTAATAACTTTTGGCCTCTGTTAGGGTTTATTAAAGGTTTCTAAATATTCGATCCCTTGGATTACATAATCATGTTTACAAAATGATCCTTATCATCATCAACAGTTGATCACATAATCAAAGAACTGTTTAAGATCCAAATCAACAGGTTTTTTTTATTAAAAAAGAAAATTATAATAGTTAAACTATAAAATTCGTAAATAATGCCAAATTTGAAAATTGGTTAAAAATGAACCAAAATTCAAGAATCATTTCCTTCGATTATACGAAAACCCATTTTCGCTAAAACATGTCACCTTGTGACACTCTGCCGTGCTTTTGCGTCATACAAAGTAAAATTGGTTTGAATCACTGTGAAGAGCGCATCCAAATTTGAGAAATCATCCTGCCACCCTCTTATATCCAACAAATTAAAATTGGTTTATTTTTTTTTGGGGATAAAAGTCAAACAATTAAATTCCTAAATAATACGTCATTTTACAATTTTTACAAGAAGTACATAATTGGAATGTGGAGCCACTTGTGACGTTCTATGAGTTCTGGGCCTGTTTGCGTGACCATGGCTCTACCTCTGCATTCCTATATCGAACTATTTGGTTCCTTTCATCCAAATTGAAAACTTCTGAGCAAATCTATCTTTAAGTTGGCCTCCTTCAGGCAATGAAATTCATTTATACCGAGGTGGTCAATCTTGGGTTAGCCTAGGATTTCATCAGCATTCGTTTTTAGTGTTCAAAAATAATTATTGACGGAAGGCGCGAATGATTTGATCCTGTTGGAATCAACTAATGAAAGCTCAATTTTCGAAACCTACTTTTGCTGATTAAATTGATTTCTTTAGACCTGAAATTATGAAAAATTTTCTTCAATTTCGCAAAACACATGTCATCTTACAACACCTTGCCGGGCTTGTATATCAAACAAATCCAAAACCAGCTTAAACTACTGCAAAGAGCGAAATTTTACGGGTCCGTATTTGAAAATTGGTTAAAAACGGAGCTGAAGTTATGAATAATTTTCTTTAATTCCGCGAAAACACATTTTCGTCAAAGCACATGTCAGTTTACGACACCCCGTCCCACTTATATGCTATACAAATTAAAATTGGTCTGAACCAAATGGTGCACCTTGGACATTCGCAGCTCCGTTTATAACTTTCTTTGGGGGTCCCTATTTATATAAAAATAAAAGTCAAACTATAAAAAAATAAACCGTAAGTTTATAATTTACAAGAGATACGTAACTAGAATGCGAGGCCACTTCTGGAGCGCTCCGTGAGTCGGGAGTCCCTTTCTGTATCGTTATTTTAAGAGGTAGAAGTATTTTTCCTGTGGGATTTTATTTGTAAAGAAAAAAAGAAACAAATCTACTTTCTAAAGGAATGCGGAGTTATTTAGAGGCTTCAATTTATTACATAAAACGTTTGTATTCGTTGTGCTCAGGATGAGGCGGGTTGTGAAAACAAATCGGGAAAGTTGTCATCATACCTGACAGATGGCTTTTTTGTAAAATATTGTATAGTAAGCTAAAAAAAAAAGAGGATAGACGAAAAACGACAGAACGTATGTAACTTGAGAAAAATATATAATGGAAACTGTCCCTCGCAAATTCATCGGCGTATTTCAATAGGCACTCTATTTATGTCAAAGAATGGGGTTAATGACAAGAGTTCAATCATTTCATCGAACAAAAGGGCAAGCCATACAAAATTTTCTGACCTCTGTTTATAGGTACGTGATAATAACAAAAACAGCAGATGCGGTACATTTTCGGACAAATAAAAAAAATTAAAACGATAAATTGAAATTGCTTTAAGGAGTTTTGATGGTATAAAATGATGGTAAAAATGTCTACTATAACAACAATAATGATTTCGAACTATCTTTCCATTCTTCCTCATAAAAACTAACTGTTTCATACACTCAGTGCGG
>EABT156
GAAAATTGTTACAAATTCGTTCATTTTGATCGAAAACTTTCTCTTTCTTGTGCAAGTACATATGTTTTATTTAACTTTATTAATGAACACACATGTGGTAACCCAAGCATCGGCCATAAGGAGATTCTTTTACATGTTATATTTTAATTGGATGTAGTGTTTGTAAAATTGATGACGATAATCATCATAGACGATAGGGCTTATTGTTTTCCACTTTTCCCAATTTTCTTCATATAAATTATTATTATTCATATTTGTATCGATAATTCTTTTTTGATGTTTTGCTACTCCCTTGTAATAGGGCTTATTATTAACGTTATACATGGTCGGTGCTTCCTTTACCTTATTTGCGTACTGTAATTGCTATTTTCTGACTATTTTCCTTTATCTCATGCTATAATCAATATTTTATATTAATTGTTCGAAGTGTTTCTATTAAAATAATAGCATATTTTCTTTTATGTTT
>EABT157
GAATTATGACTATTTTATTTAAATGTTATTATAAAAAGTTGATTTTAACTACACGTTTCTCTGCATATTTCAATTTAAAACTAATATATTCTTATTAATTACATTAATGTATTGTTTATGCAACAACAATGTAAAGTTATTTTATATTTATTGACAACTCCTTTTTTCAACGTATTATATCACGTAGTCTGGTGTATGATTCATCACTGAAGCACAACTATGGTTGCATTAAAAGGATTCGTTAGGACATACCAACCTTTGTGTTAAGACCCTCACGAAATTGGTAACCACTTTCACACATCCGGGTTCACCAGGTGAAAGCAGTTTGCGTCAGTAGACCAATTTTTTTATTGGACTTGAGTTGCTGTTGACAAAAACAGACGTTCTGGTTACTAAGGTGTACAAC
>EABT158
AGGAATTTCAACATGTGGAACTGTTGGAAATATTCACAGTGTGTTAAAATTACTCAATAACTAGTTGACTCTAAGGATGTAATTTTTAATTATAAATCTATTAGTTCTTTGCCTGCTTCTGGATTTTCCTAATGGCACAATCTATAAAAATGATTATTAATAAAAGCGACAGAGGACACCCCTGTCTTACCCCTTGTTTAATAACTGCTTTCCGTTTTTCATCCCTCATTTTTAAGATGTTTTTAGGTTTTTATAAAGTTGGTAGCTAAATAATTTTTCTGAGCGGGTAGGAAACAGGGATGGCAGACAAAGCGGGAATGAATAGGGTAGAAGCGTGTCTTGTTACAGACGGATGTGAAAATACTGTGGATAGAGAATGTTAAGAATGAGAAGGAATTAGAAAGAATAAGAGAACAGTATGAAAGTCAGTAAACAATAAGCGAAAACGGTTGACAGGACATGAAGGACTAGTTAGGATATCAATGGTTTTAGGGAAATACGAAG
>EABT159
TGTGAATCAACCAGTCAACCAGCCTTTCAAATTCAAAATGGCGTTGTCAACAATGAACGTCAAAGTTTCACTATTTTAGTTGTTGTTTAAATAATTATTGTAGTTTGTTTCTCCTGTTTTTTTTTTAAGTTAAAACGTTCATATTTTATTTAAAATGAATGGTCTTAGCTTTAGTGAATTGTGCTGCTTGTTTTGTTGTCCACCGTGTCCTAGTAGAATCGCTGCTAAATTAGCATTTTTACCTCCGGAACCAACATACGATTTCCATGCAGATGGTACTGGCAGATATACGCTAAGTCTAACTGATAGGGCTGAATGGCAGTACTCCGAAAGAGATAAAGAAAATGTAGAAGGCTTTTTCACTAGAACGAATCGTGGTAATAGAATTGCTTGTTTATTTGTTCGATGTAGTAGTACTGCCAGATTTACTTTACTGTTTTCACATGGAAACGCAGTAGACTTAGGACAGATGAGTAGCTTTTATTTAGGATTGGGATCCAGAATTAATTGTAACATCTTTAGTTATGACTACTCAGGTTACGGTGTAAGTGCTGGGAAACCTTCTGAAAAAAATTTATACGCAGATATTGATGCTGCCTGGCTTGCTTTACGTACTCGGTACGGTATTAGCCCTGAAAATATTATTTTATATGGGCAGAGTATTGGTACAGTGCCTACAGTTGATTTAGCCTCAAGATATGAAGTAGGAGCAGTTATTTTGCATTCTCCTCTAATGTCAGGCATGCGAGTTGCATTTCCTAACACCAAGAGAACATGGTTTTTTGATGCCTTTCCAAGTATTGATAAGGTGCCTAAGGTGACATCCCCAGTTTTAGTAATTCACGGTACTGAAGATGAAGTAATTGATTTTTCTCACGGACTGAATATATTTGAAAAATGTCCCAGAGCTGTAGAACCTCTTTGGGTGGAAGGCGCTGGTCATAATGATGTAGAACTTCACAACGTTTATTTAGAAAGACTTAAAAAATTTGTTAATGTTGAATTAGTTAACTGACAACTACTTAATGGAGAAGATTGCACTGTCAGTTCTGGAACATCCAGTTCGGCCGGTGAAAAATTGCTCTAGCACGGGGCCGCGGGTCTGGCATCTAGTCGACCCGCGTTATCTTCTCACTGCCCATCACCTCATCACGCTCTGCGTGCTCTGTCTGGTATTCTAGCTCGTGCAGAACGTCAGTGCAGTAGTGCTCAAAGTTCACCTCGCCCACGGCATTTACCGCCTGCTAAAGTACAGTCTCTGCCAATGTGTAATGGGACTGCTTTTGTTTGCTCCACTAGTTGTGGTTGTCCTATTCTTGAGACGACTTGCTAGCATTAGTGTAAATAATAGGGATATGGACCTACTTTTTCAAATGAAAAAAGACAATCCTATAAAACTTCTCTTCCCTTTCCTGACCATTTTGCTACATTTTTATTATCTCCCATGAGTTTTCTGAGTGATGCGATATTCACGTTTTAATCGTTAAAAAAAGACATTCTATGACCATTTTCGAGTATGTGTATATGAAATAGTTAACCGTTTTCTATTTTCGGGAAAAAATTAAAATAAAGAGTGTATGGAATGGACGATTAAGTCGTTATTACACCAATCAAAGATTGTAATTTGTGGTTGAATGAATGAATTAAATATAATCTGGGTATCAAGTTGTTGCTTATGATGGACTGCTTTTCCACATTTTCCATTTTGCTAAAGTGCACTGTAAATAAAATTAACTTTAATAATGTGGATTGCAGCATTTTACATCATTTGAGTAAATTATTGTTTTTAGTACATAATCTGATGTGTAATCTGATGGATAATGAAATATATTGCATTTTTGTAATTTTTACATGTTTAAATCTCGATGTATTGCAACAGTTTCTCAACGTAAATATTTCTATTACCTAAATTTTTTTCTACACAAAACGCCTAATTATTTTGTTATTTGTCATATCCATAACTGTATTACTTACATATCATTTAGAAATGTTCATGCGTTGAGTAATATGTTTGCATTTTGTTTTTGATATTATAAATTGAATACAATTTTAAACTGTTTTTTTATGCATATTCTGAGTCGATTATTGACATGTAAGATATAACTGCGTTTATTGTTTAACATTTTATTAAACAGTACATGATAAAAACGTGCTTGTTATGTTTTAAAATTGAGGAATTAAAATTATAAGAAACATTTACCGTCAAGACTTATCGACGTAAAAAATAAATAGGAAACCATTAGTAGGGAGTATACTTTAATTTTCTAAAGTTGTTCCTTATACTTATTTTTAAAATTCACGATTAAAACTGTTAAATTATTTCATCTCTTTACTTATTGGCATTTATAAAAAGTAAAAGTAAGTAGTACAATGAAA
>EABT160
ATACCTCAATGTTTAATAACATAACATATTTTTTTCAAGTTTTAGTGCTACCTTTTGTCAAAATGTTTAAACAAATAATCAATTATGAAAGCTAAAAGATACAGCTGGAGCAGTTTTATATTCAGAAAGGACATTTAAAGGATATTTTTTAACGTATTACACTTTTATTGTTGTTTGTTGATAAAGAAAGTTCTATTGAATTGAAAAAATGCTGCCATAGACATACTCACAGGGGATACTTTGCTTTTCAAAATCTTTTAAATGAGTAAATTGTTGACATTCGAGCAGGTATCACGTAAAATCTCCTATCTTAAGTAATAAATATAAATACTGTTTTTAAAGATAATTTAAACAACAACTTCTATTCGAATCTATAAAAAACGTTTCAATTAAAGATAG
>EABT161
TTTGGATCACACAGGCAAATGCTAAGGGTTGCTATTTCACAGATGCCTAATCTTTCACTATTTTCTGTCTCCATTTCGTCTGCCTCAACTTCCCACCCCATTCATCACCTATCTATTCTCACAATTTCTAAAAAGGAAACTGAACAGGTCCTTCCACCCAGCGTAATACTACATTAGCAGGTGGTGTGAATGAAATATCAAATTTATACTTACTTTATGTCGACAGAATTCTCTATTCAACTGCAGAAATTCAGTCCATATTCTTGCAGAATTCAACTATCGATTCGGCACGACCTGGTACATAGAGACCTCTTAGCATGCTTAGGATTTGGTTATTCTTACAGAACAAACATTTTTCATCTACAAACAAGTACTGAGTTTTATCTCATAGTTTACTTCCACACTTCCATGATTTGGAATAAAAAAATTAAGCCCTAGTAGGATCATGTTACTGTCTGTCTCTCTATCCGTCAATAACCCTTTTCGCAGGAACTATCGAGCAGCAATTACAACTAAATATTAACATCGACAGTCTCATAATCGTGTAGTTTTCTTAAGTTTCTAGTTCAACGCAATAAAATGATACGACCACTCAATGTAACTTTTAATTCAGACATATTCCCTCAATGACATTCTGACATCTCAAATGTCGTAATAACGGATCTAGAATCTTCAAATTACTCGAAGGAGAAAATTGAAAATCATTAAGTTCTTATTCTGTGTGAAATTATTATCCGACAAACTCAATTTAGAGTTCTTCTTCATACAGCAGCAACAAAAGTTTTTCGCCTAAAGTTGGTCAATTTCTGATACCAAGTAATAACAGCGAAATTCTTAAAGCTAACTTCATTAACACCCTTCGGAACCCTGCGGCTGCGGACCCTTCTTACCCTTGTCCGCCTTTTTCACTTGTATTACCGTACTTTTGCTTGATAAAACGGCCAAATTGTACTTCCCCTATCTTATTGAAAGTGGGGTAAATGATAACTGTGTATATATAGGCTTAAGGTCGGTTAGAAGATTGAAAAAGGGAATGGATGACCTTGTAGAACATTAAAGAAATGTTTTCCTGAGATGGTGGAAGGTGAAGGCTGTTTAGACGGCGTGACTGTCTGTCGGCTATTCTCACAGTCTTTGAATGTCGG
>EABT162
TAGAAAGAAACCTTTTATTTAAAAGCCTTATGCATAATGTAGTAAATAAAAACAAATTAAGAAGCTAATTCAGTAGCTAAACCTTTTGCAGTTATATCAGGCAAATTTGTAATTCCATTCTTATCAACAATCTGTACTTTAAAGTTAGGAAGATTAATAATTAATCGTTGATGAACTTCTCTAACACATTTTTTCATAAGTTCATAAGCATCCTCCCGGTTCATGTTGCTTAAATAGTATCTGTCCATAACTGACAGTGAAAAGAAGCCCCCATAGCCATGGGCTGCATACTTAACTTCAGCTATTGAGGCCAAGTAGTCCATAAAATACAGTGCAGGCCCAGTTTGGTCATCATAACCAGCAAGAAGAAGATTGACATGGTATGCATTTCTGGTTCTTAATGCTTCTGCCAAATTACGTCTGGTGAAAGTTGCTGCAGCATTTGGACTAAGTTCATAACCATTCCTCATTTTATAAAGCTGAATATTTTTTGCTATGTATTCAGCAAACTGTGTGGTATCTCCTTGTTCTCCGGTAATGGCCATAACCAGCTTATCAGACAACTTGTGTAACTTATTTTCATCATTTTTCATGACAATAATGCTCTGGGCAGTTGTCATATCTGCAGCAACAATAGCGAAATCTTTAAATTTAATTCCAATAATGCATTCCATTTTAAATTATTATTAAAATTCTCAAATTTAAATATGCCTTGTAATGTTTCCAATTCTTCAAGGTATGTTTAAG
>EABT163
TTTATACTGTACTTTATTTATTTACATTATTATTTACGCTATTAATGTCGCACAAACTATTTATACTCACATTCAGGAAACTATTTGTTTAATGATTTTTTCTTTGAGAAGTACTGAAATTACGGATCCTTTTGCTACTAATTAATTTACGAAATTTTTCCAAAATAAATCATTTAGGTTTATATAGGTATAATGTCCATAAGTGAATGGTCCTGGTTCATTTATTCTGTGTGAAAGGCAATCCAATTAAACTTTTCTGCACCAACCATATATAAATATATTTTTATTTACTTATTACTAATTAATGATTGTTAATAGTACATCTGTGCTTAAATTTTCTCAAAGTCAACGTATATATCACTAGAAAATCTGTATGTAAACGCTTTCGAATCCATTACAGGTATTCCAGTTTTCGAATTAATAGAAAACTTAAAATTTTTCAAAATATTTGCTAAGGCAAATTTCAGTTGCAGTAATCCAAATTTGATACCTATGCAATTTCGGGGTCCATCACTAAATGGCAAATACGTGCACGCAGGTCGTTTACTTTTATTTATTTCAGTAAATCGTTCAGGATCGAACACTTCCGGGTTGGGATAATATTCTGGATCCATGTGTATCCCCAAAATCGATATGCATGCTATTACGCCTTTTTCGATGACCACATTGGTGCCTTCTACGTGATAATCTTGTGCACATTTTCTGACCAGTGTAGAGACGGAAGGATACTTTCTTAATGTTTCGTCAATAACTCTATTGAGGTATTCCATTTCAATAAGAGCCTCGTAAGTTATTACTCCATTATGTCTTTCCAAAACCGATGTCACCTCTTTGCGCAGTTTCTCTTGTATTTCAGGATTACAGCCAAGTTCGTACACGGCATCTGTTAATGTGGACGAGGTTGAATCGAAACCAGCGCTAAAGAGCACCGTTGATTGCACCGCAATATTAGTTCTTTTAACTCTCTCGTCTTTTTCGCTTTTCTCCAATTCCATTATCGATTGTAAGAAATCGTTATATTTTATATTATTTTTGATTCTATAATCAACGACTTCATCCACAATTTTCATAAAAAAATGTGAAACATCTCTGGGAAATACAACCAGTCCTAAAGACCGTGCCAAATTAGGAAAACCTCTGCTGAATGTTGCTTTTAGAAGTCGAAACAGTGAGAAATGGAATAACCGTTTTCCAAATTTTCTAAAATTGCAGTTAGGATATTCGAGGCTGTTGCATTCTACTCCAAGTGAGCAACTTCCAATAATATCTGTTATCATGCATCCCGCCAGATTTTTTATCTCAACGGGCTCCATTCTTTTTACATAATCGTCTATTTTCTTCACGAATCTGTCGTTATGAATTTGCAACAAAGGAAACATTGTTTTTAATTTATTTATTGTGAAAAGTGGTGTCAATTTAGTCCTCATATCTTTCCATTCTTGACCACTCGTGGTCAGTATAGTGAAACTAAAGGGATCACTTTTTTTGTTGTAGTACGCAAGGCGCTCGGAGAAATAGTTGAAATCTTTGATAAGGATGTTCTTGACAATGACAGGATCTATTGCTACATAAAGTGGAGAACAATATACGTATATTCCGCCTTGTTTTTGTTTGTTTTTCTTAAAATATTTGTATACGTCTGCCATTGCAGTATGTGCGGATGAGGTTTTATTAAACGGGCTTCCCAGACTTCCATAAGGAAACTGAGGGCGTTTTACGGCAATGTCGAAATCGTCCCAATACGTATACCTTTGCTTAAAAATTATGTATATTAACAAAATGCCCATTTCCAATGTCGCTAGTATGGTCATTAGCACTGATAGTAATATAGATTCCATGTTTTTAATTTTTAATAACGCACCTGCTTATACCGAAGCCAAACCACGTATGTATACTTATAAAATTTATGATACGGATATTTTCAGTTATTGAGTTTTATCACAAGTTAACAACAACTATTGTTAAAACTTGATGTGTTTCAGAAATTATCTAGAATACATGAAAATGTAGTCGTTATTACAGTATTCGAGCTGAAAACTTCTTATAGCTTATCCATACGAATTGTGATTATCTAACAGTAACATATCTAGAAACATATAAGAAAGAAAAGTAAAACATTTTGCAATGTTCATTTTCGATTTCGTTATATTATTAGATATCATTATTTACAACACCAATAGATAAATATTAACGTATTGAGTCCTTCACGAATTGAAAATAGTTGTGACTAATTGAATTAAAAGTTGCAATCCCATTCCTAAAACGGAAATATTTTAGTACCAAGCAAGAAATATTTAAAAATAAAAATATTAATCTCTACAGTCTCGTGGACCATCACTTTTCACATTTGTTGCACTCATAGAATTTCTGGAAATCGAATCCTGCGGGATCTGGATAGCACTGAACTTATTGTTGATTATACCTAACATATGGCTCAAATTAAGCTGGAATTGCAATATTGACTTCATTCATTCACCTCAGCTCATTGACACAGCTTTGAATGTCGAGCAGTGGAGCAGTTCCCCCGTGTTCGACTTCCATAGAGTCGTCT
>EABT164
AAAATTTTTGCAGTACATACTATGAGTATGACCTTTCAAAAAAAATGAAGTGAATAGGTACTGATAACACAACACGCAACAAATTTTCTTTCCGTGCTCGCCCAGTACTGAGTTCACCAAACGTGACCTTATGGAAACTTGCAAACCTATAAGCGTTGAACCACGCGGTATCCGCTTCGTGTGGAACTAGCCTTATGCAATAAAATAGCAAATCACTGTTTTCAGTTTTACATTACAATTTTTCACGTTTTTCGTTTTATTAAAAGAATACTTTGCATTAAAATGATACAATTGGATACAACTTTACAAGACAAGATATAAATTAATAAATAACCGTCATGTCATGGTCAACAACGTCGTCAATTTAATTCACTTTAAAAAGAATGAATTGCAATTGTAGGACGTAAAGAACGGCGAGAATAACAACTTACAAGGTATTTAATAATAATAAATACGTAATTGTGCTTACGACTCTCAAAAACTTTCAAACATTCTTTCATAGGACAGTCAGTACGTCGAGATCTCACCGCAATTACAGTAGATGCAACAGAAATAGAAATAAAACAAAACGGGAAATAGTTATTTATCAGAAATCATTTATCTGTAAACTACGTAATAATAAGCGTGCCAATAATGGATTACATACATACATTCGATATCGATTCTCGTTATTATTAAACGACTTATCAGCACAGTTTTATGTGAAATGTGTTTCAAGTCACAGTTATGTATTAAACAAAACAACGCAGTCACCTGTTTCTTGTTACAAGTCTAGTGAGTGATTGTAAAGTGGGCCACAAGAATCCTGCATCGTGAAAAACCTGTTCTTAAGTTCCACACCCGCGCACAATGGAGAAAAGTAAATTGTTGGATAAAAAGAAGCATAAATCGCCAGGTTTGAAAGTGTACTATATGCCCTTTGGATTCAGATCGCACAATAGGCATCATAAACACAAAAAAGACAAATATTATGTGCACCATGGATACAAAGAAACTGGTCATAAGACTAGTGCCATGATGTCCGGGGATTCCCCTAACTCGCAAAAGCATGAACTTTTCGAATTCAAAGAGGACCGCAAGCCTCCATCTCCTACAACGTCCAGAGACGCTGCAGTTCAAATTGAAAATGCCAATGCAAATAACACCGATCTCGCAGCGGCTTCCGCATTTTCCGACAAAGTTAACGATGAAGTTTCAAAGGAGCCGTATGCTAACGAAGTCCACGAACCACACAAAAATGAAGACGAAATACTTGCCACTGCCGAGGAGGTTCCCCTTCGTACCGAAAAAAGGCAAAGTTCTGACGGAAACTACGTTTCCAGAAACGATAATTTGAACCGGTTGGACGGAATAACAATTAAACCAGTTAATAAAAAGGAAGAAACCGAGGAGGATGAAAGTTGCGGAATCAAGTGCCTTTATTACACTTTGCAGTGCTGTGAATGTACTATTATGTAAAAGAAATATTGGTGCTCTAATTTTATACCAAGTTGTGATACAAAAGACTTTTATATACATATAACGATATAACTCACTCTCATCAGTGCAATTTAGTTTATAATTTTCGTGACACGTGCCAGATGGTGTCTGTCTTTCTAATACAATTTATGAGAATCAACTACGATACCAGTCTACAAATATTATTCTGATAAAGCAATCGCTTTATCTAAATATTTGCAATAAATTTTTTTGTAAAATGTTTAGAAGAACTGTGCATACTTAACGCTAAAGAAATAAATTTTCTGAGTTACTTTGTAATTCAACATTATAATTTACTAGATAGACAACAAACTGACCCTAAAAATACTAATGAGGTAGTTCAAAAATTAATTGTATTAAAACTACAACAAAGTTAAGGGAATTTGGAGCTCATAAATTTTATTTTTGACTACCTCGCAATATGACGATGCTGACTTTGTTGAGGGGGGCTATATAAAAATTAAAATATTGCTGATAATTAAATCTACTTCAGTTAAAGTCGGACCTACATCCTGATAATCAGTATACTCCGTATACATGTATATTTTTCCAATTTTCCAATAATAAATTATACTTTAAAAACTTATAAAAGGTTGGTTTATAACATAAACGTTTTTGAAAAAATAATATAACATAAGCAAAACCGTCAAGAGAAATTTTGAGCCCAGGACTGCAAAATAATTAACCCACAAACATAAAGCTTGAAAGTTCATAATTTCATTATTAAAAAAATCCGAATATTCGGGCCCCCTGAAAAAAACTGGAATCAGGGGATTCCCCACTTTCCACCTTTTTCTCGACGATCCTATTTGTAACAAAAGTTTGTACTAATTGAATGTACAACTTGATAGATGTGATACCAAATGTTAAAAACGCTGAATTTAATTACAAACATCTTCACTAAAAAATTAGCTAAAATGTTAACTTACTTTGTGTGGAATCATTCAACTCTATCCTTGCGGCACATCACTTATTAGATATGGGATTTGCGTGAGCACAACACGCGTCCGCGTTAACTGAAACTGTTATAGTTAATTTATTAATTAGACCTTTTTGTTTAAAGTCACATAGCTTTAAATCGATTTTTAAGTAAAAGTGACTCTGTAAGGATTTAAGTTCGCCACAAAACACGAATAAACACATCATTTATTATAAAAAAAACGCGAATCCTTTAAACATTTAAATAAGCTTTAAAACACAATGTCTGTTGTAAGTTTATTCCCCGCACAACTGACGAATAATTTCCACCTAATATTGAACTAATTTCAGTATAAACTCCAGCCATACGTATTTGTATGCAAGTGTGAGCTCCGAAGTGAAAGGATAAAACTACCATCTTTTTTATTAGAGACCTTGACATTTTAATACTCGAAAACATGCGATAAGAGGACTGGGCAAAAAAACGAAAGAATGTCTTCATTCCTAACCGAGGACCGAAAAAACACCATAAACTATGAAATGTACAATACAGGCCATATATATAATTCAAGATGACTAAAAGTGTAAAATGTATTAATTAATAGTCAAGTCAATTATTCCGATTTTCAATTGTGTATTAATTAATCCATAATTGTTAGTCAAATTGGGAACTGCAAGCTTTCCTACTTGTTTGTCCGCTAACTTCTAGATTAAGGTGATACAGTTTAAACTTTTCCCCCACTATCATTTATTTTATTTTATTTAAAAATAATAATAATCCAATCCCCCCTACGAACTCGATTAGGTGGCCGAGTAGAGGGGGGACATTCGTTGCATGATTTCGTTACATAACAACTTGCATGAAACGAACTTATCTTACCTTGCGTAAATAAGTTTCACTTCAAAAAAATGTAATCAATCAAGAGTAAAAAGGGGCAGAGGAAATTGTAGGATGTTCTAGATTTTGGGTCGGGACAGGAAGGAGTGGGTATTGTGTCCAACCAGTCTTCAGATTAACGACCTTATAATAATGTTAATGTTAAACCAATAAAATTACGTACCGGAGTGAGAAACATTCTCATTTTTTATATATCTGCTACATTTTCGTTTCATATAACACTGTGTAATGAAAACGGTATACTGTTTAGCAAATGGGATTTACCCAAAGGAAAACCATGTGAATAATAATTTTTTTTTGATGTTGTAAATAAATAAGTTGATATTGCAATAAGAATAGCGTTAATATTTAAAAAAGTTATAAAAGACCAATAAAAAAACGGCAATTTAGTGATTCATTAAATTCTTTATTGAGTAAATCAGTCAGTTGAATAAATTTTATCAACTAAATTATTTCATTACTTGACATTAAGAACTTTTTAATTGTACGATAAAAGAAAAATTTGCTAGTACCCAACCATTTACTTGCCTTCCATAGTTTTAATTTTCCTACTACATATACGTATATACATATATTTATATTTCTAACGCCCCGTTTATACTAGTAAGACATTTTAACAAAATACAAGTACAATTCCCACTAAAAATCAACAACAACATTCCGATTTATCAACATTTATAACAGTAAATACATGTATAACACCTGCGACTAGAACAAAATATTCTACATCTGTTTAGCTTCATCGTTTTTCAACATTACCGTTCAATAATATAAAAATTATTATATTATATAATACAATACGACTACGCACCTGTATTAATTACGACTTGCTAAGAAATATAAAAGTTGAAGGAACTTCAAATTAAAACTATTTTTACGTAACGAAGTTATAATTATGATAAGACGAACCAATTTAATTGCAAATTAAGTATACAAACAGGAAGACTAATTCTGATTATCTGGTTTAAATATTTATTTGTATTAATCAAAACACTAATTTAATGAACAACAAAGAAATCCTGCAAAAATATTTTGTTGCAAAGACAAAATATTGTATGCAGCAATGCTATAATAGAATATTTGAAATATGGAGCTAAAAACTAAAGTCTTATTTAATCAGTTTTATTACTTATCCACTCTTTTTAATATCACATTAAAAAATAAACGAGTATTAACTACTTTATATAGCACTAAAATCGTTATACACCGGGATAATATACATTGTGTATACGCAAAGTAATATCACAATAAAGGACGAACTTACTAAATATTTACAATTAGAAATATCATATGTATTTAAGAAAGTTACAATAACGCCATATTTTTTACTTATATTTAAACCAGGTATTCAGTCTTACTACTTACTGGTGATGTTTTGTATATTTATTTATTTAGTTACTTAAAATATATCGCCGTAAGCTTGCTCTTAACGACCTAAGTACAATAAGTTCTATGTAATTAAAAAAACAATTTGAATGATTGTGCTTCCCCATTTTTTTTTTAATGACACATTGATTACTTAATATTTTCAAAATGCTAAATAATGTTATCTTTTGCATTATAAAAGTGTGGAATGTAAAGGATATTCTAAAATGAAAAAAAGTGTAAATACATTTCGAAACTAGAGAGGATATTATTTCAGTCAATTTCTTGTGCTCCTCATTTCAGTTTAAATTCTACTTTAAATTACAATGAAAAAGTCTTCAAAAATATTTGGACGTGTTTCGTGCAGGTGGTTGTTCTGACAACTGAAAAACGGTTTATTTAAATAACAACCACACTTATTTTCTGACAGTCTTTATAATTTTAAACCATCCTGTTAAAATATAAAAAAACTCAACCTCGTCTGTACCTATAAAAACTTTCTGTTAAATTTATACTGCAACTTATTCAAATATTGTATACAGAAATAGACTATGTAGATATTTTAATCAAGAAAGTCGAATCACGAAAGCGGTCTGTACAACATAACTCTCTTTTGTTTTCATGGCATATTTAAGTATTAATTATTCAGTCGTTTAAATGTTATAAAATATAAGGTAACATATTTTTCTATCATAACAAAATTTTTGTACAAAACGTCGACATTGTTAATATAGTGGTCAATAAAATTAACAAATAATAAACAATGCAATTTTTCCCACGTGTGTAGCAAATAAACTTATTATACAAATCTATTTTACTGTAGACATAGACTTTTCTTAATTCAATAAGTTGAAAATGTCATTACGAAATCAATGTTATAAACTGCAATAAAAACACTAGCAAGTCGATAACAATTAGTATCAAAGCTAACAGAATCTAAACAACGAATCTATTTCACAAAAACAAATACCACCATTACTTTAAAAAGCTGTTATTCAATTAAGACTGAATGGGTAATGGATGGGCTTCCGAATTCATCACATATCGATCGATATCAATCAATTTGGGATCATCGCTGAAAAGTAAATATAAATATTTAATCGTTTCGCTCAGGAAAAACGATTCCATCATGTCACGAGGCTTTACATTCTCTGGATTGCGAACATCACCAATAGACGTATAGCCATTAGACACCTTTGTGTACTTTTCGAAAGATTCAAATATTTGCCAACCCCAATCCTGATACGTTGTGTTCTTCGTGATTTGATACATATACCATAGGCTCTCAATAAACTCCGGTCGCAATAAATTATGGGCATCGGGTGTTTTCACGTATATATCATTCGCTTGGTCAGTAGGCTGGATATTAAAATACGTGATCTCTGGTGCCAAAAATGTCGGTTGTTGAGCATAAGTTTGGTAACAGGTTTCTAAAAGTTCATAGGCAAGGTTCATGTGATCGGACGGCAAACCGTGATGAACACCAAGAGCCAAAGTACCAGGTAAATAACAGGTTAAATGATCCATTTTAGGTTTGAATTCTTTTCCTCCTCCCAACAGTTCACCAACAAAAAGATAACCATTCGGAACCGTACGACGAACCAGGTTCTTCTTCATACCTTCTATAGCTTCTAGGTAATCATTTTTTAAATAATCAACGGTTTTTCCAGTTTGTATCCATTGCTTTACCAAGTACTCATAATAACTATCACCTCGAGCACCAAACGTAATTGTAGAGTAACTCCTAAAGTTCCCCGAGAATGCATTAATAAAAATTGGTACAAGCCCGTCCTTTTTCGTCAACGTATGAATATGTTCAGATACAAATGCAGCAGTTTTTTCGAAAATGAAATCCCCACTGCTTCTACTTAAATCCGTGAATTCCAGTTGTAAGGTTGCGACTTCAGATGTGCTACTGACTGGTGACCACTTTGGAGGATGTGACAATTTAGTAGCTAAATTTACATCCGAAAACGGAATGCCAGACTCAGTTTTAAAACTTGGAAGTAAACGCAAACCCAAATCAATGGCTTTATCTAGAAATATCGAGTCCCCTGATAAGTGATATGCGCTGAGTAAACCTCCCAGCACTCGAATGGTCGTTTCAAATAAGTTTACATCTCGGTCTTGATTAAGATTTAAATGTTCAGCAACCCAATTTCGGGCTTCAGCAAATTCTTCCTTTAATCCCATAATATAAATAGTATCAAGGGAATCCACTATAGTCAGACCAAGTCCAAACCAGTCATGATAGCTCTCTGATATAGGTTTTAGGTGATCATGTCCCCATGCAAATTTCTTATATCCTTTCCATGCATGTTTAAAGGCCTGGACCACCGCTTGCTGTCTCTTAGTTGTGGGTCCTTTGAACAGAACACTACTTTTGTCATAATTCTCAAAGTCAGCTGGAATTGGTTGTTCAATTTCCTCCAATTTGTTTTCTTGATCTTTTACATAATTTTCCAAATTTTCTTTTGATAATGGTGAAACAATCTTCTGTTTATTTGATTTTACTGTTGCATTATCAATATTGCCTATGCTAAAATACAAAGTAGTGAAACACAGTACTGATATTACCATGTAGAAAACATTTCTTTGAAATCTCGATAGTTGATTCCACCACCTCCATAAATTTTTCTTCTTTTTCTCTGGCAAACCCTCAGCAGGCACATTGACAGCAACAAAGTCATTATATTCACCAAACATTCCTAATTCAAGTTTCTATTCATCAATATCATTAATTTAAAATGTTCTTCTAGTATTTTTATCACATTTCAAGTAAATCACAATGGGCAAATTTATAAAAATTTTAGCACATAGACTGCTCAACCCCTACTAAATGTTCTTTTCACGTCCATACTTAAATACTTTTATCACCTTAATCAAGTTAATGATATACACATTTACGTAACAAAATTATACTGGTAGTACACTGCACTCACATCATTCTTTTTAGCTCTTAATCTTCAATTTTGTTCAAGCTCTTCCCATCTTCCCAGTTCCCGAATCATCTTACTATGGTTATTTCCTGTCACGTTCCTGTCAGTGCAGTCATCAATAATTGTTAATAATTGTCACCATAGATTATACAGATTATTGTCACACGATTGTGATCTTATTCCATTGATTAACACAATCAGCACAGCTATCTATGACCTTAGCGACCATCTATGGTATGATGCATAGATTAGAGATTAATGTATAGTATACTTACATATTGAGAACCGGCAAACGACGCACAATTTATCTGTGGTTTGAATCAGTGGGTTATTTATATCGGGTGCCAATTCACACGACTTAGAAAGTTCATTGAAATAGACTACAGATGTTCCCTTCCACTTCAATGAGAAAGTTATATACCTCTGATCTATGGTTCAAATCAGCTGATCGTTTATATAAATTGGGTGTCACCAGAGAAGGTCTCACACAACTGTCTGTTATGGGTTCTATGGATCCATTTATTATGTCTATGTGTATAACCTATGTTTATTTATAATCTGTTGATATTTAACGAAGTCCTAATTATCCATACTAGAATTTTAAAATTTGCATTATCATAAGCAATTATGGCAATACAAGCAATGAATCAATCTGGGATACCAGATAAAATGTGGCAGCCCCCTTTTGTAGTTCTAGAAACCTCAATGGGTGAAATTACCATTGAATTATATTGGAAGCACGCACCAACAACATGTAGAAATTTTGCAGAATTAGTACGAAGAGGTTATTATAATAATACAGTCTTCCACCGAATAATACGTGATTTTATGATACAAGGTGGCGATCCAACGGGAACTGGCAAAGGTGGAGTTTCAATTTATGGGCAAACATTTAAGGATGAAATTCATCCAGAACTAAAGCATACAGGGGCTGGAATTATATCAATGGCAAATTCTGGTCCTGATACAAACGGATCCCAATTTTTTATTACATTAGCACCAACACAATGGTTAGATGGCAAACATGCAATATTTGGCAGAGTGTCCAATGGAATTAATGTAGTAAGAAGAATTGGACTTGTTGAGACTGATAAAAATGATAGACCTGTTGATGATGTTAAAGTTTTAAGAGGGAAGATCCTTAAACAGTAAATTAAAATAAGTAACATAACTTCTAAAACACTGTATATAAGAAATACTTTTTGTTAGAGTAATTAATTATATATAAGCTTTACATTAACAATTTGAAATAAATTTTTTACTTACACAA
>EABT165
TTTAATGAATAAATCTTATTTATTGAACACAAAAATCACTAATCATAAGATAAATACTACAAAATAAAATAGCACTTTACTTCGTTGATCGTACGCGAAATAAAAAAAGGGGGTCACCACACAAACAAAATACTTATCGTTAGTACTTCCAAGAGAAAAATATTTGCACTGTATCCCTTGTAGACAATCAATCATTCTATTCAACCGCATTTGTTACTATTTTTATTACTGAACAGAATTTTTATCATACAGTGTGTATAAAAGAAAAGATGGTATAAAATCATTACACATAGAAATTAAAAAAGAGACGCGACATTACAAGCGAGATAACAAAGACCATTCAAGGACCGCCTCTTTAAAATTGAGGATGACAACAAATGGGAATGTAATCAGATTAAAATTTAGTGTTAAGCTACAAATATATTGACGCACCGATCCGCATTTAGTTGAACTTGAAGGTGAAATTGTTAGAAAACCTTCCCGAACTGAAACGAAATTCGGAAGCACCGTTTCCAAAAACACTTGAAAATAATTGAGTAGGATCGATGTCATCATGAAAACCACCATCAAAGTCCTCCATATCCTGTCCGCTGTCGTAACGCACCTTCTTCTTCGGATCCGACAATATTCCGTATGCCTCACCCACTTCCTTGAACTTCTTCTCCTGATCTTTTCGTTCTGTTTCCGTTGCATTTGCGTGTCTATCGGGATGGTGTACCAGCGCTCGTTTTCTATATGCTTTCTTGATTTCATCATCAGTGGCGTTCCTATCCACTCCTAGTATTTTGTAGTAGTCCTTGCGTTTGGACCGTTTTAATGCGATCTTTGCTTCTTGCAGTAGACGTTTATTTTCACGACTTTTGTCCATCTTACAAGCCTTCTCGTAGTCGCGTACCGCATCTTCGTATTCGCCTAGGTCCATGTAGCATTTCGCACGACGTAACAGTGCCTTAAGATATGTGTCGTCCAGATCCAAAGCCATGGTACAATCAGCGACTGCGTCCTCAAACTTACGCAAACGAGACAAAACAATTGCGCGGTTGAAATACAATTTTGCATTCGTCTTTCGATTCAAAGGATCGATCGTAAGTGCTTCTGTGTAAAGGTCTAATGCCTCTTGTAAACGATTGGTCTTAAATGCTGCATTACCGTCGTCTTTTTTCTTCTTAAGTTGTTTTGCTCGCTTATATGATTCAACTGCTTTTTTGTGGTCAGGAGCAAACCTAAGCACCTGTTGGAAGTGGCTGACAGCTGTGTCAATGTTGTCTTCATAGAAGAGACAGATACCTCTAACATATATTGCATCGGCATTTCCTTTGTCAAAATGTAATATACCATTGGCAAGTTCCATAGCTTCTTTATATCGTCCCAGGAAAGCCAAACATTCTGCTTTCAAAATTTTGTAACGTGCACAACTAGGAGCATGATCCAAACATCTGTCCATGCAGTAGACAACTTTTCTGAAATCTTTTTTCTCATAAGCCTTCTGTGCCTCTAATTCTTGCTGTTTCAAAGCAGTTAAACTTTCAGCTTCATTTTTAATGCTAGGACTGTTGGGAGCCAATTCAGCTATCTTTCTGGCTGCATTCTCAGCTGTCATCAAATCACCTAGAGCTATTCCACATTTCAGTATCCTCTGGTATCCTTTGGTGAAATTTGGATCTAACTGTACAGATCTTCTGGCATCTTCTAATGCATCTCGAAAATTATTCAGCATTATATAACATGCTGCACGGTTACCATAATAAGCAGCTGTGTCAGGACAAAGTTGTATTGCTTCGGTATATAGTGGAAGAGCTGATCTGTACTGTTGGGCTTTGAAGAACTGGTTTCCATTTTCCTTTTTGAGTTCAGCTAGTGACCCATTAAACCCCGAATCCAAATCTATCAATGTTCGAGTCCTTTTCACTATATTGCAACTCATTTTAGGTGACAAGTAATTTTGCAAATTGAGTTTAAACAAAATAGTACAAATCTACGATATAACGATTAAAAATGTTAAATATTGGTTGAAGAACGTGGTGAGAAAACAAGAAACGCCACTTTACTTTTATATCTCATGTCTGATCTGAGTAAGGAAGACATTTAAAAACATGTGTTCCTTTGTATGTTTTTATTAAAGCACAATAAACCCTAATAAATTTTTCGATAATACACATCTGTCTAATTTTGGCCGAGCTTCCAAATTTAAAGTTCATAAACCTTTGGTTCAAAATAGTACACTCCTACAATCAGGAACTGTCGTCCATTCATCAAAAAAGAACGTATTTTAAAAGCAGGATTACTTCGTTGTATAAAAGCCACTTAAAACATTCAGTATGTACTTACTTTTCGGGATTTTTAGGTATAATTTCTTCACAATCACTCACATCCATGCTTAAATCAACAACTAAATCCACCATTTTGTACTATTAAGTGACTAAAATTACTGAAATTGTTGAAATTCTTGGAAAGGAAAGGAAATGGGAAAGCACAAGCCAGAAGGCAATAATACGAAAGCAGGAAGGAAAACTATTATTG
>EABT166
GTTTACTTCTCGTATGCTTATTTTATCGTAAATTTGTTCATTCGTATCTGTTCCAGTTACGCCATCGATTAGCTTCGTGTCGTCAGTGAGTTTTGTTTTTTCATGTTTGATAACTATTTTTTGACAAATCGGTTCCTCCGTCGGATACAAATTTATTTCTTCCTCTTCAATATGATTCGTATCCGGTGTTATTATTTGACTTTCTAAAATTTTTAGTCTTTTATCTGTTACTTGTTCATTCTTTGGGTAACTCGTTTTATCTACTTCGATCGTTTTTGTGTCGGATATAGTTCCATCCTTATCGCTCTTAACTTCGCTTGAGATTCGCTTTTCTATTAATTCGATAGTTTTCGAAATGTTCGGAAGTGAATCTTGTTGAAAACCAGAACTATATTCCTTAATCAATTGTATTGGCTTTTTG
>EABT167
GCCGGAGTTGCCTGTAGCTAGGGTTGCCACTCTTTTTTATATAAATAAAGGACGTTGGTTATTAAAGGTAGAAAAAAAAGTACGCTCTGGTCAAAATAGAGTACAATTTATTAACAAATAATTATCAGTTAAACAATTGCACAGCATCTCTACAGCCTAGATTTAAGTTAAGTAAATAAGTGTCAAATTTTGAGACGCTTTATTTCTTTCGTTTCGCCATTTGTAATTCATCACAGAAAAAACTCTCTCTGCAAATGCAGATGTGGCGGGAATCGGCAGTAAAAATGAAAAATTAAAATAATAAACAAATTTGAGTAATTATCATCAGTCTTATTAAATACTTGCTGCTATTTTTGTGCAGTAGATAACTCCACAAAACCATTAGAACAATATATCTGATTATACAATATCTTTAATAATGAAAGTTCTGCCTAAAAGTCATCCATATTTACATTTTTCAGATTTAAATTTTCGACTATTTTCACAAAATTAT
>EABT168
TTCTTTTCTGTCAAAATATAAAAAAAAACATTTAAATTTTCTCGCTCCCATGGCCCTTGGTCCATTGAATTTCACTCAAAATAGCAAATTACATTCTGATATGATTTCTCGACTGCGAAATCAAAACATTATTAAATCTCTTTCGGTAGCAGAAACTATGTTAGCTGTAGATCGTTTCTACTATTCAAAATATTATCCATATGCAGATTCACCGCAGAGTATTGGTTTCGGAGCAACTATAAGTGCTCCCCATATGCACGCATATGCTTTAGAGCTCCTGAAAGACAAGTTATTACCTGGAGAAAAAGCTTTGGATGTAGGATGTGGAAGTGGTTACTTGACAGCTTGCATGGCAATTATGATGGGAGAATCGGGAAAAGTGATTGGTATTGAACATGTTCCAGAACTAGCGGAGTTATGTAAAGAAAATATCTCCCAAGGGAACCCCGACTTAATGGACGCTGAACGTGTAGTTATCGTAACTGGCGATGGCAGATTAGGTGTTCCGGAGCACGCACCATACAACGCAATTCACGTTGGAGCCGCTGCTGGTGACGTGCCGTCAGCACTTATTAATCAGCTGAAAGTTGGTGGTCGTCTTGTAATGCCTGTTGGCAATAGTTTTGGAGAACAAGAGCTGGTTCAATTAGATAAGCAAGAAGATGGGGTGACCACCAGAAGAAATGTTGTGCAGGTGAGGTTTGTTCCTTTGACCAGCAAAGCAAAGCAGTGGCCATGGGGGACTTCTTCAAAAACATAAGAATAAATTTCTTACTGTACTTACCCTTTAGCGACATATGTTTGAAAATATACATATAAAGTGCATTAAACTGCGTCTTCTAACAAAGCTTAAAAAAATATTGACAGAAATATATATGTAAATAACATTGAAACG
>EABT169
GTAAACAAATCTGTATATTTTTTGTCTAATGTTAAATAATGTTAACAATAAATGGCAGAGGTACATATTCTTGGAAATATTAAAACTGCAAAAGGATTTCCCAAGCAAAACTTATTTTGTAACTGGAGCTTTCAATTTGGAAATAACTGGAATCTAATTTCTGGAAAAGCTGAGGGGAAAACTTTTTGTTCCTCGTCAGAAGTAGATGAAGTTTGCTACTGGAATTTACCATTCGATCTTCATTTTGCTATAAGTGGCATTGTAGGTTGGCCAAAGCTTTATCTTCAAATTTTTCATTTAGACTGGGTAAAGAGAAGCCACTTGTATGGCTACGGATTTTTAAACGTTCCTACATCCCCAGGTTTACACATTTTAGATTGTTATACCTGGAGGCCCCTCGGTAGTTTAAAAGAAAGATTTGTTCAATTTTTCATTGGGGGTTCCCCCCAACTTAAAAACCCAGATTTAATATCGTCTCTCGATGACAGACACAAATTGATTACCGAAAGTATGGGCATAGTGACTGTAGAACTTAATCTGGTAACCAGAAATTTTCAAAAATACGGAATTGAATACAACTGATCAATATTACGAACAAATAAAACAATGACGATCTCTTGGTGCCTTTTTTGGGCTTCGATCGGTTTAATAGTGGTACTGAAAGTTAACAGTCACTCTGGTACTGAAATTGAACTAGAAAATAGTACCACTTCAAGTGATTATGCAGAATCAACAACTACTGATGATTATTTAACAAAAAATTCTTATGATTCTACGACTTGTTCTGCAAATGGTTCTTGTGGTTTAACAACTCCAAAGTTGACTACTCAATCAACAGTTGCAACCACAACAACCGGTTCGAAAAATTTGACCACTATCAAGAGAAACACATCAATAAGTCGTAACAGAACTTCTTCGTGCAACTGTAACTTGCAATTGAATTATTGTGATATAAATTGTTGTTGCGACAAAGATTGCAATTATGAGGATAAAATGGTCTTTGAAAAATGCAATAACGTAACATACACCAAGCAGGACATTCTTCCTTTTTGTAATAGCGGGATTAATAATTTTGATTTTCATCGTGATAATAAATGGTGGATTTTCGATAATAATTTTCTTTGCGTCGAAAGATCAAATATGCCCGAAGGATACAACTACAACAAGCAAAAAAAGTCGTTGAAAGGAGTTGAAATTCTACAGCCTTATTATAAAGATGACCAGCATTATTGGCCAAATACCGACAATAATGTTATTAATATTAATTTTAACAAAAGCTTTTCCGAAAAATTGAAATTTGGTGGAAACGTTTGGCTTCTGAAAGACAAGGAAATTGTTTCCTTCGTTATGTCAGACTCGTTTATTACAAGTGCTTGTCTGATAAAAAAAGATGTAAAATATTTGGTGGATGATACCACGAGGTGCAGTTTAACTTCAGTTGATAATGATAATCCTAATGTTCATGCAGAAACGTTTTATAAGAATTTTGTCTTTATATCTTCGCCTAAAGCATTCAATGTTTTATGGGATCGGAAGAAACAACCGAAATGCCCGAAAAATGTTTGCATTTTTCCTAAGGTTTCAATTTGCGACGAATATTTCGAAAATTGTAAAGATAAATTAATTGGTAAAGGCAATTGTTCTTATTCTTATCGCGAAAACTTAATGACTTGTAAAAATATCGTGAAAAAAATAATTTACGAAATATTCCATAAGGGACAGGAGGGAATAATTCGGGTTAATTTAAAAATTAATTTGCAAAACTTTTCGTACCCTTTCGGATCCGAGGATATCGACTATTTTCAAGAGTTTTCGGTGAAATTTTATTGGCACAATTACCAGCTTAATTATTCCAATTTAATGAGCGGTAACCCGGGTTATTTAATCGGTAAACCCATTCTGGTAACTCGTCTAAATGGTACATTTAATTTTTCCGAAATCGAAAACGTCAATATGTCTTTATCGGTGTTGAGAAATGACACATTTTATTTGGAAAATTTCTTGGCTTTTCCTTCGTACAGTCATAGACGTTGCGTTTTAAATAATCGGGAAAACACCCCAGTCGAATTCGGATATAATACGATTTTGAAATGTAGAATAGAGGAAGAAATTATTACCAAAAACAAATCGGCAAGCGAGATATGCAGAAACATGCAAAAAATTGTTTTCCAATTTTGGTCTGTCTTCGATGACAATAACACCACGCGCGTTTTCGGAAAATATGGAAATTCGGATCGGACTAAATCAGGCGATTGGATTAGCGGTTTTTTTACGAAAAGCTATCGGAAAATAATGAACGTAACCCACGGCAATTTTACCAAAAATAATAAAACTTTATTGTGCTCCAATTTGAATACAAAACTTCGTGTGAACATTTTCCATTCGCGTATCGATTTTGATGGAGCTCAAAATCAAGAAATTGTATTAGGAATGCTATTCAATTTTACTGGGATAAAAACTGGCCTGGAATATCAAAATGGGAACAACAAAAGTATAATGTTTTCAACCCCTATTGTGATGGAGGTTGTTTTTCACGACATAACTTCCAAAAGTGACCAGCAAACGATGGATGACAATTTTGTTTCATTGGAAAACAAAAATTTACCTCACGAATTTTTTTATTCTCTTACTGGTGTCGTAAAAAATGACGCAGACCTAAATTTTATTCTCAATACAGTGCACTATACTTTACTAATTATTTTGATAAGATATTTGTTCTAATTGTAAATTGTAAGGCACATTTAACAGTAG
>EABT170
CTTAAATATGCATGTAAACAACCGTTTCTTATAAATATTTTGCTTTTTTGTGTTTTACAGTGCATTTTTAAGCATAAATTATGAGCAAATTGCAAGAAACTGCGTAAAAAGTCTTAAGAAACGTGTATCTCTCAAGGCGTGGCACTGTTACTTCGGAATGTGGCTGGTCAGAGGTTCTATATGTGTATACTTACTTCATCAAACTACACCTGCATTAATTAAGGATAATAACTCTTGCATTAACTGCCTTTGGCGTCCACAATTCAACTAACTGTACCCCAAAGGGTTAACGCATGTCTGTAATTACTTTTCTTGAAATTATTTTGTTGAAAATTTTCCTTTTGTTGGTCATCTCCATACGAGTCTACTCAATATTATTTTTAAAAATGTGATCTTTATTTACCTGGGAG
>EABT171
CGAAAACAACCGAATCTCTAGCAAAAAGTTGTAAACCGAGCAGGCCTCGGTGATTATCGTCATAAATAAGAGATGATAATCGCCAATGCGATACATATTTAGATCGAGAAAGTGACGAGTCGTGATATATTGTCGGTATCGTTTAGTGTCGTGTTAGCTATTTCTATAAATTATTGTACTAATATGACTTTAAAAAAAAATGTTAATCGTTTGTGATTTAATTAGGATGACTTTTTACATAAATAACTGCTGCTGTAAATCGTGAATTACATCCTTAAATTATCCAGCAGGAGTCTGCAGAAATTCTCGGCACATTTTGAGACCTGTTAATGTTTCTATGACCCTATGCCGCATATATCCGAGTAGCTGTTAATTATTGTATAAAAGGAGATTAAGAAAGGTCACCCACATGCAAATTCCAAAACGAGAACTGGTTGACGTTTATTGGTTAGCATCCCTTATACTTACAGGGAAAATGCTTCATCAATTTCCCCATTTCACGAGTTAAGAACACACTCTCCTAGACCGCTTCAAATAATAGCCTTGAAAGGAACCGACACCAACGTTTCGCCTTTTGTTGGAAGACTTTATCAGGTACTTATGGTTTTCCTTATCAAAGTCGTATTAGAAAGCCTACGTTGGAACAGGTCGTGGTGGAGTGCTCGAAGAGAAATCGACTACTACAATAGAAAAACACAACATCCGTATGGCTTCTCCAAGGAGTAGAGGATCTTCTTTGGAGCGTTCATACTGAGAGAGATGTGGTGAAGCAAATGCAATCATGTCGCTTTTCCAAGGCGTAGAGGACCTTCTTTGGGGTGTTCGTACTGGGCGATGCGGTCACGTCGCTTTCCCAAGGCGCAGAGCACCTTCGTTGGAGCGTTCGTACTGGGCGATGAAGTAATGCGATCACGTCTCGTCGCTACATCTGCATGACATCTTCAAGGCGTACAGGACCTTCGGGCGTACAGGATCTTCGTGGGAGCGTTCGTACTGGGAAAGATACGGTGAAGCTGATTTGGCCACGTTGGATTACCATCACCAGCAGGTACATCTGGACGTCGCTCTTCGTACTCACCGAGGGACCATGCTTCGTCGCCTGCGTCGGTCGCGAGTGTTTCGCGAGTGCACCGGGGAGGCTTCAAATTCGGACTTTGAAGCCTCCCATACGCGGAAACTCGGAATTTCCGAGATCCTATGTCTCGGAAACTTCGAGTACGATTCTCGGGGTCTCCAAAATTATGGATCCTCGAGATCTATAATTTTGGAAACCACGAGAATCGTATTTCGAGGTTTCTGGGACTTAGTATCTTGGAACTTTCGAGTTTTCGTGTATGGGGGGCCTCTAGTTCGAATTTGGAGCTTCCAACGTCTGGGCAAAGTCTCGGACGGTCTTCGAATTAAAAAACCTTTCGCACTAAACCTGGT
>EABT172
GATTAACTCAGGATAGGAATGAGTTCTTAAAACTGACGACCTTATGATGATACGACTATATTTTTTGCTGCTTCTCTCTTAAACTAAAAGAAATGTTGAAATATTTTGAACACAGCCATCTCACCCAAAGTTGAGTGGCTTTATTTTGCTCTCGCCACCGGGATAGAACAGGGGCAGGATGGGAGGAATACGAATGCATGACTATGTACAAATTTTTATTGAAAAACCAAATACTTAACAAAAAATAAAGATTCTCTAAAAATGTTAAATTTTTCATAACAAAAGCAATCAACATTAAAAAAAAAAAAGGAACGATAATCACAAAAAAAACATAGGTCGATTTCTGCCCTTTGTTAACCTGTAAAACAATTAAATATTGACGCCTTTGAACCACATAGCACACTATAGTGCATTCAAGAAATAACAGAGAGTAATAAATAAATGATATTCTACCAATAAAAAGAAGTCACTTCTA
>EABT173
TGAATTGATTTGCTACTTATAGGTAGTAAAAAACATTTGGAGTACATAAATAACTATTGTTGTATTTATAATTAGCTCATCTTCATTGGTCGGTTAGGTTTTTTAATTTTTTCCTGTCGTTGTCTGCTAAAAGCGAAAAACAATTGCGTCCTGTGTGCGTTTAATAAAATGTTGGCTCGGGCTCTTTGATCCCAATCAGGAGCGTCAATCAGCCGCTACCTCTGTTCGTACCACTGTCTCCCTGTCTCGTTCTCTCGCGTGGCGCGTCTTTTCCGTTTCTAAATTCGTTGCCGTATTTCAATTGGCGTCTTTCGAAGTGCCGCCGAAAAACAAAAGAAGAGCGCTAATGACTTGTGTTTTGTAGTCTTGAACAGAGTTGCA
>EABT174
TCTTAATAATCTTACTACAACGAAATTGTGAAAAATATTCAGGATATATTGCCTTCAGTGATTTAATTAACATGTTCTCTATTTTGTAAAATTTTTCTTAACTTGGTATAGTATTCTCTACCTCTATGACTTCTTTCTCTCTCATAACTTCTCTTGGATTGTTTAACTTCTCATTATTATTTGGACATTCAACATTTATGACCTGGTTTTTGCAGCCAAAACATACTAAAGTGTGAGCAGTTTTAAAGGATACTTCATGATTTTGCACTCTTGTCTTTGTCTTTTTCATCTCTAAGATTACTTAACATTAACTCCTCATCCAACAATCTACAAATTCAATAGTCAACTTGTCGGGAGATACTGCTTTTATCGCTGTAATTACGGCATTGTACTTTGTATTCAGAGTTAGTAAAAGATGTACTATTTTATCGTTTTCATCTAGTTTTGAGTCAGCTTGTTCTAATTCTCTCACTATTTTATAGAACTTCAAAAAATATTCTTTTCGTTAGTGGTACATTTCAATGACAATAACTTCTTTAGATATAGTTTCGTAAATATAGTTTTTCTTTCAAATAATCCACTAAGCGTTTTCATCATATCTTTAGCTGTCCTCGAATCTTTCACTAGATCTAAATGTTTGTCTGATAAGCACTGTATTATTATTGACTTAGCTTTAACATCATTCTGTTGAAAGGCATTCTTTTCCTTATCATCTTTACAATCTGCTTCATTTTTCATACGCACTACTTTCACTTGCCTTTCATCCAATAATACTTCAACTCTAAATTTCCAATTTCCAAATTACCGGCTTCTAACTAAGCAAAACGAAGTGACCTTGCAATTTAGTTCTTATTTTCAGTGACTTTCGAT
>EABT175
CGGTATATAAAAAGTTTATTTAGGAACGTTTTTCATGTAAAATAATATAGATTTATCAGACCGTGAACCGCTGTTATAAAAATTTAAAATAACTGATTACACGCAAGAGAATAAGGTGAATGTCAGAGGAAATTGGATTTAAAGAACAACGAATATTAAATGTCAACTCTGAGGTTACCTACTTATAAAAATAAGTGAAAAAATTGGCATACTTTTTTGTAAAGTGTCTAATCTGGACCAAGGCACGTATGTAGACTGTCTACTTGGAAGGGGTCATATAAAAAAATACGTTCTAAAACTTGGATTAGAGTTGTTCTTTTCGAGATATGCTAAGATGTTCTATTTCTTTTATTTAAAATATTATTTTTAACTGCGACACAGCACAGCTATTGTTCACATTCAATTAAACATTGTAAAAGGGAGACTCCCGTCGATTTAGAGAACGTTAGAGACAGGTAGCTGCATGCATGCTAGTCACTAGAAGAAGAGACATGCCCTACCATCATATCTACTAACAAGAAACTCTAAAATGCTTCTTGCACATTGCATAATTGATTGATATGGAACTTGCGCATGTATTGTAATTATGCGCAAGCAGG
>EABT176
GAGAGTTTACGTCACGGTAAAATAATAAATTAAAAATAACCATTAACAAGTCCGAAAGTGGAATGATCAAAGTGGAAAAGAAAGCAAAAGACTGTTGTTTGTTATACCCATTATGCCAATTTTATCGATTTTATTTAGCGACTACCGTTTCGCCTTTCTGCGGGGATGATGTCTGTTTGTGTTGATTTGTTTAGAACATTTTGTTATCTGTTTTATTTGTAGGCTTTTTTAAACTGATTATCTGAAGTCACGGCAGGCCCGACCATCAACAATCAAACGTTGGATTGGTAACGTGAAGCTATAAGAATACACGGGCCGTAACCCGCCCGTCAACATTTACCGAGTTGAATTTTTGCGGAAGTAGAAACAGAAGCGAATGCGG
>EABT177
GCTAATTATACCGTAACCTACAGAATTTAAAAGCTTTTGATTCGATAGGTTCCATCTAAAACTCTCACTCCTGTGTTATTCTCTCCAACCCATACTTTTTTGATAATTATGGCTTTGCGTGCATCATCGACGTGAATACTTCATTGAATGTCGGGGATCATTTGTATATTTCCTACCTACCTTGTAGGAGGCTTAAGCTTTTGTTATTTCCTTACACCCCGTGAATAGAACTCTCGTAACTTTTCGTAATAATGGAGTATACACCCACGTGAACGTTTTTCATGTTACAGTTTACTGCACTAAATGGTTTTTTGATTTCGTTTCAGTTTGTTACATATGGATGTCATTCTTTCAGTATACGCCTTGATTTCAGCTAATAAAATTGATTTTCAATTAGTTCTACCCCAGTAACAACGACCTTTTATAATGCTACTGATTTCTTTTGTTACTAACAATAGTTACCTCGTTAAGCCAATAATTGATAATTAACCGTGATTAAGAGCTAAAACATACTTGTGCTGGTGTTGAATATACAGAAAAAAATTT
>EABT178
AAGAAATGATATGTAGGATATGTGGAAGGAGAGATGAAAGAATGATGCATGTGCTAGGAGGATGTGGAGAAAGTAAAGGTTTGGATGATTGTAAGGGGATATTAAGTGCCAGTGGCGATGGTCTGATCTTACTAAAAAATGTAATTAAAAGAAGCAAGGGTTTAGCTGAGGCGAATGAGAGTGGAAGGGGTGAAGAGATTTAAAACGTGATTGTGAAGAAAACCATTGTAGACAATTATGTGTCCTGCAAATGTGGCATAGGGGAATACAGCAGGGAAATTTGCATTTGTAGTATAGGATTATAAGTAAATATTGTTTTGCATGTTATATATTGTGTAGGATAAGTTTAGTTTTTTAGTTTAGATCATCA
>EABT179
ACAGATCTAGCCGTTTACTTCAGGTAAATAGAAACGTATTTTACAGTTGGTATCACGCGTGTAGCGAGCAGGGTGGACGGTCATCACTTGACCTGCTTTTTTGAAGGGGTTTCTCTGCAACGTTAATTAAAATTGGTCGCGTTAAATATTGATTTGCAAGTTCCACTACGTTACGCGCGACAAACAATATAATTTTATCGTTGAAATCGTCACATTCGATTTACTAATTGAATTATGGACGACCTATTTGCCAAATGAACCTTCAAAATTCAATTTTGTTTTTATTGGCGTGCAAAACATTTCACACTGAATAACTGACTGATGAACAATGCAGGGTTGTTATGTGAAAGAGTTTATTATTTTCGTGTCTTGTTTTTAG
>EABT180
ACCGTCCCCACCAGAGGCGGCATCTCTCTCTCATCGATTCCTGCAAAGGAGTTCCTCCGAATTCTCTCATTCCTTGCCGGATCAGACAAACAAGAACGCTCGCTGGCAGGAACTTTTCGTTACTACTGTTAACTATCGTGACTTATGCGAACGCAGCGGACGGTGTTGAGAGTGCCTCAATAAGACCAACCTAAAATAAGATCAACGTGCGCTCAGGCGAGAAACCCGATCGAAGGTGCGGACTCGGTGCTGTCGTTGTTCGAGTGCTTTTTTTTATTCTTCGCCTTCTATTTCTGTGTTCTTATACTTACTGACTGATCTCATGCAGGTATTTTGTGCGATCTTGATTAATTCATTGGAAAACTTGTGAATGTTCGTGGTGAGTAAATGACTGTGTTGCCTAAAGACGGAAGGACCTGTATCGGTGCTTTTTCTCTCAGGACACAAGGGACTAGTAGAGACAACAACATCGAGATGAATCAAACTTGTAAAGTGTGCGGTGAACCTGCTGCTGGTTTCCATTTTGGTGCCTTCACATGTGAGGGATGTAAATCGTTCTTCGGACGATCCTACAACAACTTGAGTTCAATATCGGAATGCAAAAACAACGGAGAATGCGTCATAAACAAGAAGAACAGAACGGCATGCAAAGCCTGTCGATTGCGAAAATGTCTCTTGGTTGGCATGTCGAAGAGCGGATCCCGCTACGGACGTCGTTCCAACTGGTTCAAAATCCACTGT
>EABT181
AACTAGTTTTATCTGAAAATCAAATGTATAAGTGGTATTCTAGTTTTGACTAGGAATCTCTAGTTTCACAAAGGGATTCAGTAAAAATTAGTTCTGACTAAGGAAAACGGGTTTTAACTGTAACAAATACGTGTAGTATAACTTAGACGTTTCGTACTGATAAAGGTCTGATACTATTTATTTATTATTGTCTGTTGTTTCATGAAAGTACTACCATAGTCTCGATAAATTTCTGACCAAGAAGTTAAAATATTAAAAAGTTCTTCTTCTGTCACCGAAACTCGAATTTGCCGCTCTGACTGATAATAGAATGGCACCCACTTACGGACTAAA
>EABT182
GTTTTATTACTACTTATTTAATTTATTCCGATTTAATAGATACTCCCTAATGTTTTATCGATGAAATGACTGCAGAACTCAATCAGGTAAAAAATAATGTTTCTTTTCAATAAACCGACGTTTTGTCCATTGGTGAAGGGATTCTTCAACGTAATTAAAATGTTAATAAAGTTGGAGACTTACATGCTGCCTTCTTATATATAATATCGACGTATTATAATAAATTGAGCGTATTATTATCATCTCATCTTCATTAATTTTAGTATGTCGTGTCTTTTTTAAGTTTTATTTTTAAAATAAATTAAATCAACTGTACAATTTTAATTAAAAAAAATATGTACTGTTAGTAATTTGGGTTTAAGTTAACAATTACTACTCATATTCAGTATAGGAAGGTTATTTTCACCTTTATTAACATTTCAATAACCTTAAAGAAGCCCTTAGTCTATGGACGAAACGTCGCTTGATTGAAAGTAAATATTGTTGTCTACCTAAACGATTTCTGAATAAG
>EABT183
GAATAATCGGTTTGTCACATATTATGTAGGACCTAAGAAGGTACCAATGTCCAACACCGAGTACTGGTCCTACATGAATGAGTATTAATGATGAAGACAGATGATGAGAAAATTAGTGAAAGATCTTATTAAGTTGTATCATCGGGCAGGGTCAAATTAGTACCCCAAACTAGCCGCTAAGTAAACCGTTGGGCGATTTGGGCTTATTGAGGGACGAATTGTTATCCGGTTTCTTAATAGGAGTTGCTACTGGGATCCAATTATATTTATGGATGTATGTTAGAAAATAATATAAATATTAAACATGATTACAACTATTATTATTATATTGCGAAAAAAAGAGCTTTAACATGTCGACAGTGGAATTTATGAAAAGGGAACTCGATAAAATGATATTTTGTTTCCAGGAACAGTTGAGTTATTTTGTATAAAGGTACAACAAATCTTAAGTTTGCAAAAATAGAAGACCCGAAGAACATTATTACATAATTATAAATTAATCATTACTATGATAAGATTTCCGAAGTGTTGTTAAATCAACAAGAAATGACCAACGAGCTAATACGAAAAGTTGTTGACGAGCCCTACCAAGATAATTGATATGGGAATAGCAAAGTAAAGAAGATGTGGGAACCGTCATCCACTAAGAATAATACGAAAAAGCATGTAACACGGAAGATTAAAAATACAAAATTCCGCAGCAGACTATTTCGTCCTGAAACAACATCTTAATATTTACTTAATTTAAGTAAATACTTTCCTGCTTTCGTGATCTTTTCATAAGTAATTATCGGCTAACAATTTGCGCGACCTATACCTAAAATTATTGTTTAAATGATTTTGCGTTTTATTAAGATTTTCTGGCACAAAACGAAAAATGCGATCCCGATTAATAAGACTGCTCGTACATTAGTTTGCCTGTCATGGAATTTTTCTAAGGAAACGTCTTATAAAGAGCTAAATAGTGAAATTTATTTATATGCTACATCAGGGCTGTCCAACTGGCGGCCCG
>EABT184
ATGGCACTCTGATACACAACGCAACCAAATAAAAGGCAACGGAACCACCAAATTATGATAACCCGAGTATAACAAATGAAGCAAGCGGAGAAGAAAATTTCTAAAAGTTAAAATGGGCTAGACTAGAATTACATATAGAGGCATAGTAAAGTCTGTTGTCCGGATGTCGGAGACTTCTGGAATAGACACTAGATGGAACGTAATTCGGTAAAGGGTAATAGAGCAGGTCTATATGCCTACGTCACATTACAATGACGAAGACGTAGAAGAGGTATGTACATGCAAACAAAAGACGTGTTCAGCTTAGTGAAAGGGCAGGAAACCCTAATAGTTCAACTTAACCGTCGCGAATACATTATATGACCATCACGTTAGGAGGTGCTGCACGTGGTAAGCAAAG
>EABT185
GAAATCGAATGGCTACCTCCCCAGGTACATTAGATGTAGCATTACATACAAAATTGACTTGTTTCTAAGTTTATTCAAGAAGCCATATTGCAATATCATAATATATTAAAACGGCCCTCATAATCAACAAATTATTCGAATTAAATGAAATACAATCGGTTGTTAGAACAAAATACTACAATTTCGTCACAGTACTAAAAATAAGTCATACTGTTTTGCTTTTGCTAAAACAACCTACCAACATATATAAACGAATTAAAGAATGAACGGGAAGAGAAAATGGAAAATAATACTAATTATATCAAAATAAAACTATTTGGCTAAAAGCTTGCGGAGTATAAATAGAAGGAG
>EABT186
TTGCCGTCTGTAATGTACATATAACAGTTAAATACGAAAAAGTCTTCGCTGAAGACACATTTTTTTGATTTATTGTAACAGTTGTCGAAAAGTTTGCGATTTGACCTCGTTTTAATATTATTAGGGCTTCCAAGTTCTGTTTTTTATTCATTAAATGCATTTCCTTGTTTCGATTTTCTAAAATTTGATTAAACTGCGAAAATAGCCACCTAATTTGATGATTATTTAAATCGTTAGAACCACAGTTGTAAAATTGGACTCTACTGGTCGAACCCATCCAATTTTTGACGGAAGGTGCCGGCGTCAGTTGCACCTAGCAATTATTTTTTAATCATAATCAGTGTCAGACCCGATCTATGATCGAATATAAGCATTTGATCATTGTTTAGTTTCAACTGGAAGGCGTCAAAATTCAAAATTCATGATTTTTAATTAAAAAATCAGATTAATCGATGTCCTAATCATAACTCATAATCCCAGAATGTTGTATCATCATAGGAGATAGCTGCACCGATTTCTATGACAAACATATACTATAATTTTCGAGATGCAATCTGTAGTAGCGAAAAATTAAGTAAAATCTTAATTATTGAGTATTAGTAGGCAAATTGTTAATGCAAAATTCGAGCTAAATTCTCTCGAAAAATCATTTAATTAACTATTATTGGAAGGAGCTTTTGAGTTGAATCATGTGTCTGATAAGGGATTTCGTGGGGTATATGAGGATAATAATTATTGGAACGATATTAGGTTTGCGTAGAGGCTTCAGAATAATGAAAAGCTAACAAGATTATCTTTTTAATTCGCCCAGGCAGCAGCACAAGCAGCGG
>EABT187
AAAGGCATAAACATAACCTTAATTTGTTTTAAATTAGAAATTAAAAATATAAGACTAAAATCAACAAATTAAAGCAGTGAGCTTTATAAATAGTTAAGTAGATAGTTTTCAATTACTGTAATTTATAAATTATATATTTATAAAGATGGGCTTGCTAACTGATCCAAGTGCAGAACCTAGTAAATTTACCAAGATTTTAACAAACCATAACACAAAAATTAATGTTATCCTGTATGTTGTGGGGGCAGTAGGATTTTGTTTACTTGCCCATCCTGCTGTGAACTATCGAAATTATTTTTCGGAAAATGCCCTCCTTCCTGGTTTGGTGCATTCGGAATTTCGGGATGATAGTAGTGCAAAGTTGTATTATCGTGAGTTACTAGATGAAATGAAAACGTATGATAATTCAATGCCATATCCTTGGCTTCTGGCGAAGTTTCGACAAATAGGTTTAGAGGTGTATATTCATAATTTTACATTAAATTATCCTCTTAAAAGATCACAGAAATTCCATGGGAAAAACGTATATGCTATTTTAAGAGCTCCCAGGGCTGCAAGTACTGAATCATTGGTGCTGAGTGTTCCTTATAGACCCCCTTTAAGCATTTTTCAAACAACTGCACCTTCTATTGCTATTATGATAGCTTTTGCAAAGTTTGCAGCAAAGGGAAATTATTGGTCCAAAGACTTAATTTTTTTGATAACTGATCATGAACAGTTAGGAGCGCAGGCTTGGATAGAAGCTTATTATGGTGTACAATGTGGCAAAGAAGGTGTTTTAGAGCATGGAGATTTGGAAGGAAGGGCAGGTTCTATACAGGCAGCTATTAATTTAGAACTTCATGATTTTAATTTGAGAAATATAGATGTTAAGATTCTAGGATTAAATGGGCAGTTACCTAATTTGGATTTGTTTAATCTTGCAAATAAATTATGTGCAAAGGAAAAGATTCCATTCACGTTTAGGGGTAGAAGAAACATGTACGATTATCGTTATGAACCGTTTCGATACTGGAAGGAGGCTTTACATACTATGATGTCCATGCTCGGTTCACAAATGTCTGGGGTTCCGGATGGAAATCATGGTCTCTTCCATCGAGTAGGGATTCAGGCGTTGACATTGGAGGGATTTTCAGAAGAGAAAGGAAGTAGGACTGATTTTTTGGTTTTAGGACAGCTTGTAGAGCACACTTTTCGAAGCTTGAATAATTTACTTGAAAGACTTCATCAGAGTTACTTTTTCTATATACTGTCTGATTCTACAAGATTTGTTTCAATTGGAATTTACACTCCGGTTTTGATTACAATGGCAAGCACATTAATTTTAAAAGCAGCCGGAATTTGGTTTACAGAGATTATTAAGGAATATGAGAAATTCAAAAAGAAAGAGGATTATTTTAAGAATAATAAAATCAAGGAAACTAATCGGGAAATTTACGAGCAAGTGGTGAAAGAGCAAGCGAGCCTGGAAAAGGTAGATTATGTGGCTCTTGGAAAAATAGTATTAATGGCGCACACATTCGGTTTGCTAGCGTTGGCGTCGCCACCTTACTTGCTCGATTTGATGTCTTATTTGGGTTACAATTATTCAACCGAAACGACAATTTTTGTAGGATTTGCAATTATTTCACTTTTATTGCTCTTTTTCCCTATTTACGACGGTTCTGTTAAAAAGAACGCCAGCACAATGAAAACCATGAATATGGTGATTTCTTTGGAATTGGGGGCAATCGTGATATGTCTTTTGATCATAAACGTAGCCCTTGGGGTTGCTCTCATATTCCTTTGGGTTCCTGCAGCTTTGTTTATAAATCCAACTGAAAACAGACGCTACTCGTTTCTACAAAAAATTACTTGGCTCTTCGTTCATCCTTTGGTCCTTACAACAGTGGCTGTTACAATTTATGTAGTCGCAAACTTCCGTGGTGAAGAATTCGAGAAAACTATGGGAAGGAGTTTTCAGGCTGCCTCTCAAGCGATTGTATACAGTATTGTCGATTCGATGGTGTACGGAAATTGGTTTTATAATATTTGTTTGGGAGTATTTTTCCCAATTTGGCTTTTATTTTGGTATTTAGCGTTTGCTGATCTCTCAAATGATGTTGTTGAAGCAGCTAAAGAGAAAAAAAATAAATGAAGTGTAATTAATACGTGTTCTTACGTAACTGTGTGATTCGTTGAAGAATTATCGTAAAATACATACATGCTTATTGAATAAATAAAATTAGCACCCTTAGACTTATTCCTTAATAAAGTAAGAGTAGAT
>EABT188
AAAAACCATTTTGCACATCTCTAGAAATGGTAATAAGCAAACAAACAAACTTACATTCCCATTTATAATATTAGTTAGGATATAGGTATTAAAAAAAGCATGCATTTTCACAAGTTCCTGCACCCCCTTTGGTAAAACCTTATTAAGTCATACTGCCCACTCTCACAAGTTTCTAAAATAGGAAGTACATATGCCATTAACGCATTTTATTAAGTCATCATCATACCACATACACATCATGGCACAGTTTGCGCATTTTTTTACTGAAGAAGTAAGTGTTGGGTCATAAGTGTGCCACAAACTCACAACTGCATTGGTTTGGATTTCAGGCTGAATGTGGGATTGAGCGT
>EABT189
GCCTGCCGAATTTTTGGTTAAGTTTGGATACCAATTTTTGGCGCAGTATTGGCTACCCAATTTTGGGCTGTTATTGTTTGTCAAGTTTTGGTCTAATTTTGACTAAGATTGCTCACCAATTCTTGAGCCAGTATTAACTGCTCAATTTTGGACTATTATTTATTACTAATCAAGTTTTGGTCCAATATTGGCTGCCCAATTTTGGACTAATATTGTTCATCAAGTCTTGGCCAAATATTGGCTGCCCAATCTTCCGGATATTATTGTTCACCAAGTCTTGGTTCCAATTTCGGACCAGAATTGAGCAATGTTAGATCAACCTTAATCCTGTTGTGATTTCCCTCATGGGTTTTTAAAGGAATTCGACAGTTCTGTGAGGAAAATGTAAATGAAAAGAGAAAATTCTTTACAGTTTATTGTTTTTTTGCAATGTTTTACTCATCACAATCCTCTGATGATGCCTACTACTGACATACTTCAAATCAGACTTTAATTTCTATTTAAATATCATGCAGGAGAAGGGGCACGATTTGTCCATGTTAAATGACTACAATCTTAAAAAACATTTGGGAGCCTAAAAAAACGAGAAAGTAAATTATTTGGATTAGATACTTATCTATACAATAAATTTAAAATTGAATTTTTCCGTTTATTAAATTCATAAATGATACCTATAATAATGGGAATATTAATCATAACTCCTCCGAGAAGCTACACGGATAAGGAGGGAGAAAGGTTATGAAATGAAAAAAAGATTTTTGCGTCACCTGCAAGATAAATCAATTAATCATTAACCCGATTCGATCAGCTTTCGTTGGATGGAGCTAATTGTTATTACGAACGCCGAATTCCGTATGCGACTTCCTAAACTGATGATCAATTATATTAACGGATTTCATCGTTCCATCTTCTTTATCTGACAACGTTTTCATTTGTGCAAACAGTCGACAAATGAAATTTAGGTTAGGAAGGAACGGAGACAATTTTTTTTAATTAGAACAGTATTTACAGCGATTTATTAATATACTAGATAATAATAAGTCTTTTTTATTAGGCACAAAACTCATCAAGTTTACTACGTTACAACAATTGTGTACTTTTCATATTATAAATATCCAATATAAATCGGTTGTAACGAATAGCCACATTAGGTTATAACG
>EABT190
TCTGATTGTTCTTTTTACTGTATTGTTTGTATTTTTTATATATTTTAGTAGTTACTACAATACGTTTTCATGATCAGATTTTTATAATTGATTACGATTATTATACCACGGGGACGTTTACGTTAATTTGTATACGCCTTATCAGTAGCTTCACTGGAGGGACTTATCTTGTTGCTAAGACTATTTTTCAATCCAAATATTTTCCAATCGACCGTCGTGTGGACTTTGAATTTAGTTTTATAACGAAATGATGACCATAATAAAAGTCAAATGGTACTTTAATGGTACCTTATCTATAAGTCAAATTAATTAAACAAAATTGCAAATTCATTAG
>EABT191
TTTTATAATTGCAATTTAAGTTAAATTTTGCTTTTATTCCTTAAGTTTTATTAGAAACTCTTTACAAAAAAAAATTAAATCGTTTGTAGAACTAGTTCAATTTTTATTCATTCAACATTCGTGCGAGTCGATTTTTAGCCTTTTAAACGGCATTTCTTGTTGTATGTGACGGTAAAGGAAAGGGATATCGCTTCGTCTTTATTTTTGTTTTAAAGCGCCTAGTCCGTGGAGTGAAACGGAGTGGAGTAGTGTGTCGTAGATAGCAGCGTGTAGCGCAGACTTGACGATGAAGTGACGTCAGATTCGTAGTGTAATGTCTGCCTCCCTTTGTAACCTGAAAAGATAGTTTTGTGTCTTTTCGCGACTTGTGTGCTTGTGTTTACACTTTTCGCAGCAGAATGTATTCAGGACCAGGAGGGCGTAAGTTTTTCTATTAAATTAATGAAAAGTAAAATTCGAAAAGTCGCCCGTGAGAATCACAAAAGGACGTTGCCAGTTGTTCATTTAACTGTTAGCTTTTAGGTTACACATAAGAACAATCGTTTCTGAGAATGTGATTGTTCATTTGGAATACACATTGATTCCTGCAAAATTCCAACAAGACCAAATTCAATGTAGCGTTTTTTTTTTAAGATGTTGGCGTGTTCTCTATTTTAATTTGAAATATAATTTTTGTGCCTCATTGAGGTTATGACAAAGACAAAAATTTACGATGTTTATTTATAAGTCTGGCATTCCCCAGGCGTTTAAAACTGAGTGGTCTGATATAATAATTAAGTAGGTACTAATGAATAATAATCAAATATATTCAAATAATAACAGATTTTTGGCTTTATATTGACCAATGATACATTGAGGAAACGTGACCTATTTTTTTTACCTTGTCATTGATTTATATATTTACTTGTTAAAGGGCTTTTGTAATCGCCAAGTCGTATAGTTCATAACTATAGTAATAAAAAATAGGTATCTAATATAAGGGGATCCTCTTCCATCGATTTTCTTTTTTGTAGAATTTTTTAGTTTTAAATTTTATTAACGAAAATGCATTGATAACTGTATAATTCGGTATTATTTATTATTAAACACAGAAAATCACATTTATTATAAAGCGTAAATTATTAACTATGCCATGTTGCCGAATTCTAAATTAGTTTTCAATTTTGTCTGCAAAGTTCAGTGAACTTTGACTCGAGTCTGTCGTCCAGTGTCGATTGCATTTATTGATTTGTCTAGGAAAGATGTGCATTCCACCTGTTATTTGGGACATTTCCCGAAATGGTTTCCAAGTTCTAGATAACGAATTGTCACATAACTAGGTATTTAATATAATACCTACATAAGGTTTTATTTATAAGTCGAACAAATATCGATTTTTAAAGAAGTTTCTCATTCTGCAAAATATCGATTTTTAAAGGAGTTTCTCATTCTAAATAAATTACCTACGTGTTAATTATATGTGTATTCAAATGCCTATTACATGGGGATATTATAATTACATAATTTAGGGTCGAGATCTTTTCCTTGACATACCTAATCCCATTACAAATTTATCGATTTGAGTCTTTTTGTACTCCGTTTGCAGACTGGACGTCTTCCAGAAATAATTACGTTGACGCCGTTGTTGTTAGAACAAACAAAGGGGTTGTCTGTGGCAGGAGGCAGGAAGCGCTGTTAAAATATGTGTTAAAATTTTAGGTGGCTTTTGTTTTTCGCGAAGGCATGGTATCTCAAACAGTAAATAAGTAGTGTCAATGAAATTAAAAAAAAAAAATAATGAACTAATCACACTGAACACTCTTTATTCTATTTCATTAATAAATTGTCGCTATTAAAGTAATATTTATTTATTTTTATGTGCAATGAATAAAAAACGTTTTCTTAATTTTGAATTGTAAATTATTCAATAGTTATGCAGTCCGGGGCCGTTCAGTATTGCATAACGCAGGTAGAGGGAGGGGATGTTGTAAAATGTTACAGTGCATTAAAAGGGGGACGGGACAGGATTGTCATCACGTTTTTCCCCGATATCAAAGAGAAAAAAGGGACAAGCGGAAAACGATTTTGTTTGCTCTTGTTTGTTACGTATCTTTTAAAATAAATTCTAGAATATAGTGTTGTTAAGAGCAATTTATCAAATTAAAATTAATTCTACAGCATAAGCAGGGCTATCGAGTGATTGAGAGCTTGGGCTTATGAGATTTTGTATCTTCTGTGCTTCTGCCTATCGCCATCAGTACCTATCGATACCTACACGTGAAAAAATGATTATAATTAAATACGTTCGATTTTAACTTCATGAAGACACAAATTTAGTTAACATGTAACATGTTTCGCTTAACATTGGTTTTCTTAAATAATTCTGATTTCCGAGATGTGGATATTCATAGCAAGATCGTAGTGAGTGGGAGGGGGTTAAGCAACTCCTTATGCAACGTGTTTTCGTTAAATAAAATAAGATGATACAATAAATCTGCTGACAGAAAAACTGGAAGGCAGTACCAATACCAACGTAGAGTTTGTACTAGTACCGGTACCTAATTTGCTGTTTTTTTGCGCGATATAGTAACATTTTTAGGTAAAATGGCCATTAAGGTACTACATAACGTTGGGAGGGGGTTAAGCAAAACGTTACCTAGCGTTAAAAGGGGGTTCAAAATTACATGATTATAAAAAATATATTTACTAGAATAACTACCGTATACTATGTTTAACTATTTTTGCAACTTAAGTTGAAATGTAAAACAATGGTAGGTACCTACATGCCGTTATAATTTTGTTCAGACGGTTCGCAGTCTCTTATCGCATTCTGCGTGGGTTTTTGTTAAAGATTAATAACAGTTACGATATGGAATTTTACGTTTTAAACTTTGTTGCCTTCGTTATTCACTTTTTATATTCAATATTCGTTCTTATGACATCTCTTAGTTTAAAAGGGCAAACAGAAATAATCCCATAATTAATAATTACGTTGATTACATGGTTTAAGTGCGTTGCAAAAGTGCGAGCTTGCAAAATTTAGATTCATATACAGAGGAAGTTAAATCAAAATGGCGAGTTCCACATCATCTTCGGATGGCTCGACTGCCATTGAAGAACGGCCTAAGAGACTGGGTGTTGGTGAAAAACACCCCATGACAGACGTTATGGTAGAGTACATTTTACGCGAAACGTCTAGGCGCCGATTATTACGTGCAACAATTAACAGGCGCGAAATGGGTTGGTATGAAAGGGATAATTCCACTTCACAGCAAAATTGTAAGTTGTTGAGAAATGGAAAGTCTACTGGTTCTTTAGTAAAATGCTGGAGATTATTTGGAGTTGGAACATATTTTATTATAGTAATTACAATTGCTCTGTGGTTTTATTCTTAACTGATTCTACTTTTACTTGTTGGAATTTCATTATATGTAATAAATCAAAAATAAAACTCACCTATCATATTTATATAGGTAAATGCGGAAATTGATAAGTGAGTTTTATCTGTTGCTTTAACTCACAATTTCCTATTTTTATAATAATAATCAAGGGTTGTGTTGGATTAAGAGGAAATAATTTTTATCTTTCGTAGCTGGCACATCAGCGACTGCTTTGGGCACAACAACTACAGCTGTGGCCTTACCGGGGACTGGAGGAAGTGCATTGCCTCCCCCTCCTGATCCACCGCATTTTCAATGTCCCCGACGTCCCAACTTGGGACGGGAAGGCCGTCCCATAGTCCTCAAAGCAAACCACTTCCAAATAACTATGCCAAGGGGCTATGTGCATCACTATGATGTGACAATCCAGCCAGATAAATGTCCTCGGAAGGTAAACAGAGAAATTATAGAGACTATGGTTCATGCTTATAGTAAAATATTTGGTAACCTAAAACCAGTATTTGACGGCAGAAACAATTTGTATACTAGAGATCCGTTACCCATTGGAAATTCTCGTGAAGAGTTGGAAGTCACCCTCCCGGGAGAGGGCAAAGACAGAATTTTCAGAGTAACAATAAAATGGGTGGCTCAGGTATCTCTCTATGGTTTAGAAGAGGCTCTAGAAGGTAGAACGAGACAAATACCTTACGAAGCAATTTTAGCCCTAGATGTGGTAATGCGACATTTACCTTCTATGAGCTACACCCCTGTGGGGAGAAGCTTTTTTAGTAGCCCAGAAGGATATTATCATCCTTTAGGAGGAGGAAGGGAAGTCTGGTTTGGTTTTCATCAGTCAGTAAGACCAAGCCAGTGGAAAATGATGCTCAATATTGACGTTTCTGCAACTGCATTTTACAAAGCACAGCCTGTAATCGAGTTTATGTGCGAAGTATTGGACATTCGAGATATAAACGAGCAAAGAAAACCTTTAACTGATAGTCAACGTGTTAAATTTACGAAAGAGATAAAAGGTTTGAAAATTGAAATAACACATTGCGGTACAATGCGAAGAAAATACAGGGTGTGTAACGTTACAAGACGACCTGCACAGATGCAATCATTCCCCCTCCAGTTGGATAACGGACAAACTGTCGAATGCACGGTAGCTAAATATTTTCTGGACAAGTACAAAATGAAACTGAGATATCCACACCTTCCGTGTCTTCAAGTTGGGCAAGAACACAAGCACACATATTTACCCCTAGAAGTTTGCAACATTGTCGCAGGTCAGAGGTGTATTAAAAAACTGACTGACATGCAGACATCCACTATGATCAAGGCCACTGCAAGATCGGCACCTGACCGTGAACGTGAAATCAACAACCTTGTGAGGAGGGCGGACTTCAATAACGACGCGTATGTACAGGAGTTCGGTTTGACAATAAGCAACAACATGATGGAAGTTCGGGGTCGTGTTTTGCCACCGCCTAAATTACAATACGGTGGACGAGTCGCCTCCCTGAGCGGACAGGTGGGCTGGAACGTCAGTTTCATGTTGTATTTCCTATCCTAGATTGTAGTAGCTTTCTATCTATCGAACATCAAATTCCTTAAAGTCATGTTCAATAATATTTTGTAATTGATATTGAATGTGTAGTTTATGGGATTAAGTGTTTTTTTTTTTTGAGTTAAGTTAACCCATAGTACTTGATGTTTTTCTTTTGCTTCATTAAAAAATTATTTTCTATTTGTGTTCTGCACTAAATTTATAAAGCATTCAGACACAGTAGTGATTTTTTTTTCTGATGCTTATTTGCTAGTAATCTCTTTCCAAATTAGCTGTTTTGTATTGAGAATTGTTACGTATTTGTAAAATTTTTTATTTTTGAGTGTTAAGCGTTTGTCCGTTTGTCTCATAGTTACAGAGCAAACAGCAAGCCATGCCTAACCAAGGGGTCTGGGACATGAGAGGTAAACAGTTCTTCACAGGAGTTGAAATACGTGTTTGGGCTATGGCGTGCTTCGCTCCACAAAGAACTGTCCGTGAAGATGCTTTAAGGAATTTTAACCAACAACTGCAAAAAATCTCAAACGACGCTGGTATGCCGATAATAGGACAGCCATGCTTTTGTAAATATGCCACAGGCCCTGACCAAGTGGAGCCTATGTTCAGGTATCTCAAGTCCACCTTCCAGGCGTTGCAACTTGTAGTGGTTGTGCTTCCTGGAAAAACACCTGTTTATGCCGAAGTTAAAAGGGTAGGTGACACAGTCTTAGGTATGGCCACCCAATGTGTTCAAGCGAAAAACGTTAACAAGACTTCCCCTCAGACATTATCCAATTTATGCCTCAAAATAAACGTGAAACTGGGAGGAATTAATAGCATCTTAGTGCCATCTATTAGACCAAAGATATTTAATGAGCCCGTTATCTTCTTGGGTGCGGACGTAACTCATCCACCAGCAGGTGACAACAAAAAACCTTCAATTGCAGCAGTAGTCGGTTCAATGGATGCACACCCTTCAAGGTATGCAGCCACTGTTCGAGTTCAACAGCATCGGCAGGAAATTATCCAAGAACTCAGCTCTATGGTTAGAGAATTACTGATAATGTTTTATAAATCAACAGGTGGTTATAAACCTCATCGTATTATCTTGTACCGCGACGGTGTCTCGGAGGGTCAGTTCTTGCAGCTATTACAACACGAACTGACGGCTATTCGAGAAGCTTGCATTAAGCTGGAGGCGGACTACAAGCCGGGTATCACGTTTATAGTGGTTCAGAAACGGCATCATACTCGATTATTTTGCGCCGACAAGAAAGAACAGAGTGGAAAGAGTGGAAACATTCCAGCAGGTACCACTGTGGATGGGGGCATTACTCATCCGACCGAGTTCGATTTTTACTTGTGCAGTCATCAGGGTATCCAGGGGACATCCCGTCCATCCCACTACCACGTTCTGTGGGATGATTCACACCTCGATTCGGACGAGTTGCAATGTTTGACGTATCAGTTGTGTCACACATACGTTCGTTGCACACGTTCAGTATCCATTCCAGCACCTGCCTATTACGCCCATCTCGTTGCATTCCGAGCTAGGTACCATTTAGTCGAAAAGGAGCATGACAGTGGGGAGGGTTCTCATCAGTCCGGTTCATCTGAAGATCGGACTCCGGGAGCCATGGCTCGAGCTATCACTGTACATGCAGACACCAAGAAGGTCATGTATTTCGCTTAAAAAGCATTTATTGTTGTCACCAAACGGAAAGGGTACAAAGCACTTGAACGAGTTAAAATGAACCTTCTTCTTTCTTATTGTTAGCCTCCTTCGTCACTCACTCTCCTCAGTGGCATGTTGCATCAATAAAAAGGAAAAAAGCGAACGGTTTCCCTGTTGTCACGTATTTCTCTCTTTCGCTCTGTCTCTCTCGTTAATTGTTCTGTTTTTGATAGTTTTCTTTGGTTTTGTTTACAGAAAAGTGGTGGTTATTTCTTATTTTTTTTTTTGTGTGCGTTTATGTATCACTCGACCACCAGTTCTAGTCACAGAAACTGTCATAATTTTACATTTTATACAAAAGCTTTCCTTTTTCTTGCATAGGTTAGTTTTAGATAGATATGGTAGGAGGTAGGTGGATGGTGTGTATCGTCAAAGATTGTTGTATCACATTCGCAATAAAACCCTCGTCTTTCTGGGTTCTGTGATAGGAAAAAGTTGGTGTCGATTATTTGTTTTAGTAGGTACCCATGTGTCTCGATAATTTTCTTGCTCAATATGCACCGATTTTCCAAACAATTTTTTTTTATTTTTCATTTTAATCTTGCAAAGCGTGATGGAATTAGTTTTATGATTTTAACTTCATACATTTTTAAAAGTATGTTCACTTACAATTAGTATGTCAGTATTTTTTTTGCATTACATTTCCTATAATGTATGTATTTTACGTTTTTTATTGCGTATCGTATTTTATTTTTCAATTTATTTTTTTTTTTTCGTTTAAGCTTATGAAGGTAATGATGTGTATTACCTTGTTTTTGCTTATTTTTAACACTTTCCATGGTACTTAAGGTACTTAAGTAAGATTACTTGAAAATAAATTGTTAACTACCACCTTTGGCAATGCCCGTTGTTAATGTGATGTATGTGGGACAAGGGAACGAAGATGTTAAAGGAAGTCTCGTGTTGCATATTTTACTGTGCCAAACTACTTACTGATTTTGTTTATTGATGCAACAAGCTGCAGTAAGACTCCTAAAAATAATACCTTTTGAGCTAATCGTTGTCGTCACTATGTGTATAAGTGTACAGTGGCCGAATTATGAAAATAACGATAACATAACATAAGTTTGATAACATAAGAATTTGTATGACATTAATAAACTAGGAGAGAGAAAAAAATTGTAATTCTAGGGGCTGTACAAAAATCGGTTATAAATCTGAGAACTTTTTTGTAGCTACTTGAAATGTTCTACATATCGAAATTTATAAGCGTTTTCATCATAATTGGGTCACACTAATAGTTGTATTTTATGTGAAAAATATTTTGAGGAATTAATTGGTGTGTCTCGATATCAAGTGCCACGATTTTAGACGACAACCACGATCATAGCTTTAAAACTTAATATTATTATTATTATTACAGACCAGGTCTTTCCAAAGTAGATATAACACCTTTTAGTGTATATGATTTTTTCGTTTGCTAATTTTTTTTAACTTGCAGCCCTGTTTCTGTATTTATATAAAATCACGAATTTCAATAATAATGCTATGGTAATTTCTTTATTTTTAGGATACAAATTCTTATTTATATGATATTTATTTTTACTTATGGCGTAATGATGTTGGGGGTGGCAATTAATTTTTATAATTGCCGCTCCCATGATGGTATAATAAGCAGCGTACAAAAGTGTACGTTCTTTAAGCACAATTACAGGGAGGTAGCGTACATGATTGGGAATATTAACAAAGTCCGATTATATATTTTGATACGACTTTTTTAATCGAATAGCTCATTTCGTATACAGTTTTGGCAATAAAGGAATGCGGTTGGGGGGACCGATTATATCACAACAACACCAAAATAAAAAAGATGTGGAAGCAGGTCGTTTGAGGATAATAGAGAAATACATTTATGTACGCTCACTCCCTCTCCCGTCGCGGGTAATAAAGCTGTATAGGTTTGAAAACTAATACTGAAAAAAGGCTCCGTATTTGTTTTTATTAATCAGTTATTAAAAGTACGGATTTTAATGTAAAGGGAACTTGTTTTAATGCGTAGTAGCTGTTTTCATTATTGGTCATCAAACCAATGATTTTATATAAATCACGTATTTTATCGATTAGGATTCATATGTATTTTATTTGCTTAAATTGGATACCTACTATATTAAAATCTCATTATTATCAGCAACACTATTGCTGCGCATGATAAATACTACAATTATTTGTTAATGTTTGTATAAAGAGCGCATATTCTAAAAAACAAAAAAACAGAACGAATAAGTGAACACAAAAAATACAGATAATTTTGCATGTTGTATATACGGTAGCTAATTTTTGAAACTTATAGACAATAAGATGCCAACTGGTTCAGACAACATTCCATTATTTTCGAAGTTTTTTCTTCCAATTTGGTTGAAATTGCTTCGAATTTGTCTTCAACTGTAAATTAGTGATTTATTCAGAGAAATATCTAAAAAAATTATATTGTAAATTGAAACAAAAAAGAAGTGTATTTTTTGGTCGATAATAGTGGATCTTAAAAGGAAAAAAAACAAATAATTACCGAATTAATTAATTTTAGTATTACGGAAACACTCGCAATAAAATGCAGTTTGCAGCACAAAAAGTCCATTTTTATATACAGCAGTTTTTGTTTTTACATAGTGTTTTTTCCGATTTAAAGATATCCTGTATATTAAATACAAATTGCGCATGAAATTTATTAATCTTTTGTTGGTACATATCCAGTGTCTTTCCAAACGAAGATCTCAGTTCTTTAATGACCGGTTTATTATTTAACTAATAACTTCGATCTCCTGGGTGAAAAGGTTCAAAAATTTGTCAATTATGAGTATACCGAGTTTTGTTAGTAAGTAAAAGTACAAACTGCAGCTAGCTCTGCGAAAACGAAATGATGTCAAAAAATAAATTTCAAATGAAAATAACGACAAGCAGCGCAATAAAAATACGCAATTCTAATGCAAGGACAATTTAATTAGAATTTTAAATTGTTGTTACATACGTTTTACAAATTCTAATAGCCAAATTAAACCAAATTGTTTTTATTTTCATAGACCGTTTCTAGTCACAAATGGTAAAATGCAAATTTCATAAAAATATCAAATTAAATTCTTGTGGATCTCACGCTTTTTCTAATGTTAGTTTTTCTCATAAACTGTATCCAAGGTGTAACAAAAGTGGTTAGACATTTACACTTTTATGTATAAAATGAAGAAAAACACTTCTCAATTAAATTATTATTTTTAGCACGAAGTAATGAGTAGAATATACATAAAGGTGGTGGTATGTTGTATTTTTTTTGCTGTCTGTTTTTGTTACACACTATACAGTGAACGGTTTAAAAAGGGTGCGATGGAAAACCGAAATTTTAAGTTTTTGAGATTTGGAAAGAAAATTTAAACAACGAAAATTTGAAAGCTAATGAAAAAAATTGCAGCTCAAAAATGATTTTCTGAGAGTAATAGAAATCGTATCGTTTCGTTTCTTTATCCCTTAAGCTTGAGGTTTTTCGTAAAAAAAAAAAAAATGGGCGTCCCTACTATTTATTGCACACCAACGCTTATTATTCTTACTTTTAATTTAATTTAGCATTAGTTGTAGGTACTCAATGAAACCTGTTTCAACAATTTATTATGTTTTATTAAGTCGATACTCCGCGTAAAATATACATATATCAAAAAAAAAAATACAAATGACTTTGTGTCTTATGTATGTATGTTACGTACGTAATACAAGTTCCCATATTCTCTCAGTGTTTAAATAATATAAGCGGCTTAATTTTAGTAAATTTACTTGACTAACATTATCACATTTGTGTTATTATTGTAAACCTTAGGGTGTATAGGTATGTGATGATAAAGCTGCAGAGCGTATTGTAACTTAAGCCGGGAAAGAACCCAAGAACAAGAAAAATTTAGCTTAGTAAGAATTAATCAGATTTACTGACCAAGTACCATATTCAAAAGTTTTCAGAATTTTTTTATTATAAATCTTTTAAAATACATAAATATTTTTGTATTCCATTTATTCGATTTTTCCTTCATTGTTTTTTGGCGTTTCTCAATCATTGATTAACTATGTAATTAGAATAGTAAGATAAAGGCAACAGCAGTGTGAAATTGTGGAAGGGAACAGGGGTGAATGGCTTAATAAAAATAAATAATCAACGCATATCTTTTAATTTTAATATCAAAAGACGGCAATAAAGGTTCATATTTAAATAGGTTTTACTATTACTTGAAAACATTTGAAACTGTTACTTGGTCATTTGAAAAAATCTAAATATTGTTTACATAATCAAAAAAAAAATATCTTCATACATTCATGTTTATTAAGTGATTGCCGATTATATTATAAATGATTTGCTAGTTAAGATTTTTATTGATATTTCAATAAGAAGTAATTTATGTAGCGGCTGTACAAGTCAAGTCGAATTAATATTATCTCTTTTTTATTGTATTTCTAAAAGTATGTATTTTTAATTATTACGTCTCAACAATTTTAGTAAACTTAAGTCATTTTGTGTGCATATCAGCCTCTTTAGTAATAAGAAAACAGCTGTTTTATTTCAGTAAGTAGGCATCATTTTAATTGTTGTTTAATAGTCTAATAATCACCATTGCCATTAGTTTACTTCCAATTTTGTTAAAAAGTGTAATATTTTAAAAAGTTTGCCAAAATCTTTGTTTGTGTAATAAATCATTAAAAATATCTTAACAATTTTCTTTTATACCTCACACCATTGATAATTACTGTATGTAGGAAATACACTACAGCTTTGAAGAGGACGTGGAGAAGGTGCGAAACATTTCTACAGTTTAAGCAACTTTTGCACTTTTATTGAAGGTACTTTAATTAAATTTTACTAAACAATCCTCATCATATCTTATTGTAGGTCAATTTTGAGAAATCCAAACATCTGCCCACCTACGATGTAGAAGAAACAAGTAAAATTAGAATTGGGGTGGAACAGAAAATTGCATTCTTATTGCAAGTAAGAATAATTTGTGTATTAATGTAATTGTTTTTTTCTTCGTGTTCTATGTAATATTTATGAATAAATATTTT
>EABT192
ATATTCGGTTCCTGCATGGTGCCCTGGAAAAATAAACCACAGTTATTAATTAAATACCCACTGAACAAACTTGAAATGTAGACTTAAAGAATGCATAATCTCGATTTAATAAAGCTGTTTCGACATTTCGAAATGCCTGTCGATGAGAGAAATAGTGTACAGAAAAAATGGCTAAAATATGCGAAAGAAATGACGTTCTAATGGGCCAATTATTCAAATTTTAAGAGGTTCCTTCGTAATTAATGTGAGTATGCATAAATTAAAATAGCACTTTACGGGTGTCTATAATGTACAACTGGAATGTATAGGTGCCTACCAAAGAATAGAAAGTTCGTCAATAATATTGTAGCGATCACGAG
>EABT193
AAAAAAAAATATCTGCTTCTATATTTAGAGAATTTGTTGCGTTCTTAAAATCTCTTAGGCTGTGAAACTGCACACACATGTACCACCTATATCGGTGTCCCCATCCAAGTCTATTATTATAAAAAGGCATTGATTGACTTTGCATTCGATAAACAAAGTCGTGCCTGGTGCACTGTTCTAATTTTTTTTGTCAGTAAGTACTCGCAGCCTCTTTCGTCGAACTGGTGATACAGCAATTAATTATTATTGAAAATTCATTAGCTTTTCCTGCAAAATGGCAGACGATAAAATAATTACCGATGAAGTTAAGCAAATGGTTGAGGAACTTTCTGACAAACTTGCTATGCAAAAAGATCAAGTTTTGATGCTCTATAGGACATTCGTAGCTTTCGATGTTGATAAAAAAGGCTTCCTTGATCTTGAGATGATTGGTCAAATTCTCGACATGTTAGGACATCAGTTAACTTCTGATGAACTTCAGGCTATAGTTAATGAAATTGATCAAGATGGAAACGGCGAGTTAAGCTTTGAAGAATTTAGTTTGCTGGCATCCAGATTTGTAGTTGAAGAAGAAGAAGACACAGAAGTAATATTAAAAGAACTAAGAGATGCGTTTCGACTTTATGATAAGGAAGGACTAGGCTATATCACAACTGATCTATTAAAAGAACTAAGAGATGCGTTTCGACTTTATGATAAGGAAGGACTAGGCTATATCACAACTGATCTATTAAAGGAAATTTTAAAAGAGTTGGACGATAAGATGACTCCAGCCGATTTAAATGAAATGATAGAAGAAATTGACGTTGATGGTTCAGGCACCGTGGATTGGGAAGAATTCAAAGCCATGATGATTGGCTAGTAAGTGCCGTTGTAAAAGCATACGCATCTAATTTTAATTAATTAAACGTTCGTGTTACAAGGTCACCCACGAAATACCAAAATTTTGGGCAAACGCCAAAGCACTGATGGGCTGTACATATTTTTAAGTTGTTTAGATTTTATTAAAAAGTAAATAACATACTTAAAACATTAAAGAATTTTATTAAATAACAAATCAGTTTTTAAAGTGAGACCAAA
>EABT194
AATATATGCATGTAAATGACTACATGTACGACGTTTTGTTCTTTGAGTTCCGGTTCGTACGATTCGAATGCAGAAGCGTAATGGGCGAGGCCGGCCCGGAGGCATATGAGCTTTAAAGCTTTAAATATACTCCATTGCAATTGCAGTGGAAAACAATGCCGCTTTCCGACAAAAAGGGGGACTAAGAGGGTTTGTAGTGCATCCTTATCTCCCCCTGACAACAATTAAACTCGTTGTTTTGACGATTCAGCAGTACTCAGCAAATTAACTATTATTCTAGGATATTCTCCGAATGATTGGAGAAATGGAAAGATCGCGATTGTTAAATATTGAAAGCTATACTATCTCCAATGATTTTTCGCTGAAGGCAAGAAATTAAATGGAAAATATACATAAATGTTGGTTTGGCTGTTCGATAATAA
>EABT195
TGGAATATACAAGGTAAAGAAGGGTATTTTGATGGATGAACTGGACTTATGCGGAGAAGGGGAATTGAGAGAACTTAGTATAAGAAGGTGTGGAATAATTATGAAAGAAAAAGTTATGGATTTATGGCAGGAAAGATGGGATAATTGTGGAAAAGGGAGGATTACATATAGTTTCTTGAAGGATGTTAGGTGGTGTGATAGATGCGAGTGGGTGAAATGGACTTTGGGATTAGGGTTTGTAGTTACAGGCCATGGGTCCATGAATAAATACTTGTACGATAGGCACTTGCATGAAACCGCTGCTTGTGTATGGTGTGGACGGATGGAAGATTGGATGCATATTATGTTTGAGTGTAAGAAATATGAGAATATGAGAAGTTGGAATGTATGGGAGGTAAGGAATGTGGGAGAAAGAGAATGGGATGTGAGCGAGGCATTGATGAACAGAAGGAGTTACGAAAGGAATTTGTGGGGTGGGGTCTTTAACGAAAGAAAGAGTAATAGGTGAGAATGAATACATGAATGAAAAGAAGGGATTTAACGCAGGGGCCGCCACGGAGGAGTTGTTATAGTTGGGCCGAACATTCCACCAATGATCAAGATTGGTACTACGGAAGATCAGGGGCCTCTGGTCAGCCTGACCTGAGTGGAGTTGGACCCCTAGTGGTAGAGCCCGCAAGCGGGGCTAGGGGGAGACCCCGGCGGGTGAGCAGCGTCAC
>EABT196
GTATTTATTAATCAAATATTTATATACCATTGAAATATTTATAAATTTAACGTTCGTATTTCAATATCAATTGTTATCTTCTAACCTAGTGTTAGTAATACTTATTAATACCCAATTCCACATCACGTTTAGAAACCTAAAATACCTTTAGTGCCTAACGCGTTTTGCGGAATTTAAGGGTTTAAGTGTTTATTTAGCTTTTTTTTGTACCTGCTTATGTAAGCTGTATAGTGATCAAGTGATCATCATATACCGTGTAGTTTTGATTATTTATAGTTCTATTTGTAATGTAAATTGTTACAACAATCTTCTGGAATTAGCTTACCATTAAGACGTCAAATTAAGGGATGATACCTAGCAACTAACGCGTCTACTTTAGATATACAGGATGTTGTCGTTTAATCGGTTTTTTTTACTTAAAAACCAACAATCTTTTGATGTGTTGGACGTGTTTAATAAATCAAGCTCGGTTATACATACGTCTTAAAGTCGAAAAGACTACGACTAAACGCCCACTGATGGAATCTTTAGGTTAAATTAGGTTATGAAACGTCAAAATAGAAATGCAAGGGTACCATCTGTCCAAATGTAGACGAGTTACACTAGTTTCCTCATAATGCCCTGAACAAGGGAAATGCATATGGAGTATAATACATGTTTCTTTTGTTATTCTTGAAGATTTTTGTGGACAATTTTTAAAACGTTATTTGGTTTGAATTACGTATCTCCAACAATTGTGTTTCTGGTTTTTGTTTACA
>EABT197
ATACGCAACGCATTAATTAAAACCATGTTTGTTGTTGATAACAGGCACCATTTTTTATTTATTTCCAGGGATTTGCTTAACTCGCTAATATCTTAATTGACGTAAATTATATTAAAAAATTCCCTAATTGATCTATACTCCAGTATCTACTCATCACACTTAAACACCTAGCTATTTGCAGAAACAAAAGAGTTGTCGTAAAAAGTAATGGAAGTTGAATATATTTATAACAGTGTTTGAGGGAAAGGGGGAGTAGAGTAAATAAATACCCTGAAACACAAGTTTCAAAAAAGAAAAGTTATAATCCGTTAACACTTAATGTACTGTATAATGGGTAATACTTCACAGATACAAAGGGAAAAGTAGTTAAAATTCTATTTATATTGAGTAGACGTTAGTGTGAACACGTGTTGAAGCGCTCCCAACACTGGCGATACGGTTTATAGAATACATAA
>EABT198
ATAATCTAGTACGAGATTTCCAAATATTTTGTATAATATATGAAAATGTAATATGTAACGTTAGAATATAGTTACTATTTGTTTTTACAAGGGGAGTTAGCGTGGCACTTCGAATTGCTTTTTACATTAGTTTGTCGAGACTTACATTTTTTATCCATGCTTTGTAAAATTTTATTATAAAATTAAGTACAAGCGAAACCATCTGCTTATAAACAATCAAAACTCCCCTTCTGCCTCGTAATCCGTCGAGGACATCCTTTTTCTCATTTTGTTAGAGAACTTGCAATAGTTTATTGCCGGTCACTCGATTACGAAGGATAAAATTCACCAACCCAACTCTAGGTCAATGGCAGATTAGTAACCGATTAGTGACACTCCTCATTTTGTACAGAACCGGTCAAACTACACTACTTAAAATCAGGGATAGCGTCTTCGACATCGGCGTTATGGTTCGGGCGTCAACGCTCACGGCTCACGGCCCTCATATGTAGGTTGTAGATTGCCGGTCTCTCTTAATCTCTGTACGTCATTTAAGACGGTTTACCGATGAGGAACTCTTCGTTGGGTTTTCGATGACCGTATAGTTTGACCGTTACATTGGCATTATATTCACATTTACCGTTAATTAGTATCTTGTCCCAATATTCTGCCGTACTAAACGCCATTATGAGAACTACTATTTTGCACTGGTCTATGACACTGACATACTGACATACAACGTTAAAAGAACGAAGAACTACTGTAGGCTTACTGTAACCTGAATATCGTCAATGACACTTCATCTGATCTAACAAATAACAAAAACTGCATGACTATAAAAATACAAAAGAAATGCAACATGATGCTGTTAATTACCAGCTAATCGAAAGCAGCGTTGCATTGTCATATTTCCGGACTGGCCCTTGCCTGTTCTATCAAATACGTTTTTCTCAAAGACGGTAAACTTTCGTACCAACAAAAATTTACTTAATTTTCATG
>EABT199
AACAAAAATATATGTGGCAAATATATGTAGCCACAGAATATATAAAATAAATGAACGAAGTCATTCAGGTATTCTGCAAACAATCAGTGTAGAGTGTGGATATAAGCCTAGTCTATCAGGTAATCATCAACAAGAGTCACGCCAGTATAGTCCAGAACTTACTCCCCGCTATAGTTCTCAAACTACTTCACTTCTCAAACATGAAGTATCGATGCAGTACCGTTCTCCCCGGAGTTAATAAGACCAATACCTAAAGCACTTCCCCGATTAATTGTAGTTAATAATGGGCCTATAAGAGTCAGCTCTTCTAACGGAAACTCCGGAAAAAAACCTTTTAGCAGAACAAGCTAATAAAAATTAGAAAGGAAGTAAGGCCACGAAAAAAGTAAAGGAAATGGGAATAGGTGGTAAACAAAAAAGTAAGAAGTCCGAGAGCCCAGCTAGAAGGAAAGTCCTTTAACACACTGATGAAGTATCGATGAAGAGAATGGACTGGAATGGTATTGAATCATATTCTGTGATTTTTACTCTAACTCTACCACTAGAGAAAAATGGATTCAATAGAATGAAAGAATTGGGCACATTTTCAATGTGTTGACGAGAAGAAAGATTAGCATATGTTTATCCTAATTGCTATTTTAATCAATCGGCTGAAGAAGAAGTTCAGTTTTCAATGTTTTTATTGTTTTTCATTCAAGTTCATTGTAATATGATATAATTACTGACCAGAATTCAGTTACCTTACGTTTTAGGAGAAAGTTTGATTATTTTTTTATTAACTCGGTTTAATAGATCTCATTTACATTACAATTAAGTGTAATTGGTCAATATAGAAGATACTGTAAGTTTTAAATAGCAAGAACAATAATAGTAG
>EABT200
GTCGCATTTTGAAAATTTTATGAAGCCCTTAGTTATTTATTATTTGGCCAAATTATAAACCTAAGTTTAGGTTAGTCAAAGAAATGTTGTAATTTTGGTATTGCCAACAACCTCTGTCGTAATTTATTCACTTCCCATCTACCAATTTCGAATTTTAGAAATTTAATCACTGAAGCACTTTCACACAAGGTACTCGCAGAATTCGGATTATGCTTTGGTCGCTTGTCACTCATGACCCTAATTACGAATTTGGATATTAATAGTAGAATGTAGCAAGGAAACTTCTTTTGCACCAAATAATCTAGGAAAATTAGACCGTGCATTTCAGTAAAACGGACGACGGACAGTGGCTCATGTCATGTCATGTCATGCGGACACAAAAATAACCAACCAGCATGCACTACGCGGGACAGATATTACACAAACGTATAAACTACACACGTTCGAAACGAAATCGGTATTTGGAACGAACAATTAGCAAACAACCTCAAAATGCAGTCAGTATTTCCGTCATCGTCATCATCAACTTGGACGAAAAAGAAAATCAACTTACCAACAAAACGG
>EABT201
ATTTTCTAAAGAAATATTAAAAAAGTGCCAAAATACATTACATTTATGACAAAAACATAAACTTAAATATAAAGATGTTGTTTTACCTAGTGAAGAGAACGATAGTGGTTATCACACAGAGAGTATTACAAAACATTTATAGCACTTATGAAAAATATTATGAAGAAGACACAAACATGACTCCAAAACCATCAACATCAACAAATTTATCTACAGCTACACGACCTGCAGAAGAAAAAGCATCAACTTCAATGGAACACATTGAAATTCCTGTATGTGAGAATGTAAGTGATCTTGATTCAACATTAGAAGACATTATTATCGAAAGTGATAGAAG
>EABT202
AGATATGATAGAGCTGACTCTAATTGAATAATAGCACATCATTTAGTATAATCTGTAGATAAAGTAATTAAGTAATGACAATTTTATAAACTTATCGGATTAAGCAGTACTCAGAGCGTTCGTGATGAGAGCCAGCATGCCGTTTTCGTGACTGTCAAGGTATATTTTTCAGCTTTCTATTAACGTTCGTGTTTTGTGAAGTTGCAAACTAACTAACCAACCAACCAAACAAACCTTTGATGCAAGTTGACCCTTTGTGGAAATCGTTTGTAGTATAAGTAAATGCAATAATTACAGTTTTCCATTTTTTGTTAAGATGTCTAATATAAGTTTTGGTGTGTTTTTTTTTAAATCGCATGTTTTGTCAAGTACTAATTGTAAAATCT
>EABT203
GGAAAACATTGCTAAAAGTTATTGTTTTTTTGCAAATTGAAAACAGTTTTGAAGTTTTATTTATTTTGCATTACAAAGTTCATATCAAAAAAGTGCATGCATTAGTACGTTATGCATGTTATTTAATACACTGTCTGCAGCTTAAATGTGTCCCTTATCATCGGCAGGCTGTAAAAAATTGTTTCTTTTTTCTGTCGCTATCTGGCACTCTATTACTAACATAATGAAAAATGGTTGCACATATTTGCTTTGTATTAAATCCACTTTATATTTGAAAAAGTAGTAAAACTGGGTAATAATAATTGAAACCATTATCATAGTGTGGAATAACTATTTGCACATTCTAGTAACATTTTATTAATATATAGTGTAATCCTAAAGTGGCCCACTCGCAATGTAATATAGTATAGTAATAATATAGCATTCTTGGCAAGTTCCATTGCATAAGTCTTATTTTAACAGCAATTACCACAAAATATTAGATTTCATGGTAGCAGTGAACGATTAAGGTTCCAAAAGACAAAAACGTTAAGATGGAATATTAAGCCAGAGGAATTGCTGTTTGCAACAAAAATGTAGTTCTCGAAACTAAACAGATAATTCAAGCAGAATTTAAAAGTAAAATAGGTTCAAAAGGCGGCAAGCCAAAACCTGAACTAGGAAGCAGAAACGACGGCAACACAGCATAGATTTTTTCAAAATTCTCAACTATTGATTATAACAGGTGTTGATGTGCCACGAATAAATAAAATAAAAGTAATTATACAAGTAATCGCTAGTGGTTATAAAATTAACGTTAAGAATCTCCATATCTAGTAGAAAGATCGAGTGGTTGGTTAACTCTAAATGCGTGAATCACTACAAAGTTCAAATCTCCTGAAAACACTGAATTACTATTCAATCAATTAATGTCATGTGCGAATCTGCAGAAGATTTTTATGATAAAATTTAGGCCGTTCTGACAAAATCAGCAGGCAATTTTGGAGGTACCCCGATTCAAAATGCATTGATGAATCATATAAGGAGGAAGCCCTCAGTGTAGTGTTTTCAAATTATCTGTAGGTGAACGTTATTATTCTGACTTAAAAATTAGAAGACCGATTTCTTTATCTTAGGCCCTTAATACTTGTACAGAATTAGACAATGACAACAAGAAATTAGAGATATATTGGCAAATGGTAGGTCATTCAAAGAAGTCACACCCACACCACACTCCTATACAAAAACAACAACCATATACAAGTCATTTTCCACATCGACAAAATTTTATTCCTACGAAAAGATAACTCTTGGCTAACCATTAAACTTCTTAATAAATACCCAGACAATTTCCGTTACTAATAATCTAATAATTTCTATAATTTCTAAAACTAGCAAATTTCTTAGTCGAAGAATTAACCAATGTAGAACGAGATCCGTACGTTTATAACGAATACGAAAATGTTTAACTACCTGTACAACCCTTTGATAACGATACCTATGAACCTGACATTTTTACCTATACAGACTAATATACTGCGGAAGAGAATGAAACAGAATAGGAAAATTTTAATACGCATGCTTTGGCAGACAAAATTATGAAAGAAATTACCAATGCTTTTGTAAAAACTCCTAGATTACCATATACTTATTCAAATGAACATGATTGCAAAATTTTAATAGATAGTGGTGTAATATTTTTCTGACTATTTCTATGAGGAACCTTTTAAAGTTAAAACTTCCTAAGGCAGTTACATGAATTTAATAAACCAACCTATATTGAGTTCTCAGTTTTTGATTTCTATGATACTTTTGATGGATTAAATAGTCATACTGACTTGGCTAAAACGAACGACGTAATAAATTATGCTAACAATATTTTGACTACAGAATACACACAAATAAGTTTCCATGGCTAGAAATAAAATTTTAACAAACATCACTTGTAAATTCCCAGTTAATTTACTTAAAGGAACTTGTGTTATTCTCGACAACGAACATATACCAGGTACTTTTAATGTAGATAGCAGTTTTGAACAAAAATTTACTGCAACTACACACATCACATTAGGATAGTTTCCGA
>EABT204
TTTATAACCTCATAACCTCTAATACGTCAAAAACAAAAATTGAAAAATTAATACATCTAATAAATGTTATAATATTTAAATCATATTTAAAAATAGTGCTTTTATGAAGTCGACATTATATTTGGGATTGTAATTACGTGTTTACAGTAATCAAATGCGTAGAAATGGTTATTCAAAATACCGCTTGTAGAAGACCAAAGGAAATGAAAACATAAAAGTCACAAGTTGTATATTAAATAAATCATGACCAACAAAAGTGGAAGGTTTGGACCATTGATAGGAGCAGTGGATGAAGGTACTACCTCTTGTAGATTCCTAGTGTTTGCAGCAAAAACAGCAGAAATTCTAACTTTTCACAAAGTTTCAATTCCTTTTAATAAACCTCAGAAAGGTTGGGTTGAACAAGATCCAAATATTATTTTGCAGAGTGTTATACAAACAATCAATGTAGGGTGTGATAATCTATTAAAATTGGACATTAATCCAGCTGATGTTGTTGCTCTTGGTCTGACAAATCAACGAGAAACTACCATTGTCTGGGATCCGTTTACTGGAAAGCCACTCTATAATGCTATTGTTTGGTGTGATATGAGAACAACCGAGACAGTAGATGAAATTCTACTCAAAGGAAAAAGAAATAAAAATTTTTTAAAAGAAGCTTGTGGTTTGCCAGTTGGAACTTATTTTAGTGCTGTGAAATTACGATGGCTCATAGACAATGTACCGGTAGTTAAACAAGCTATAGTTGAAAATAGATGTCTTTTTGGGACTGTAGATACTTGGCTTATTTGGATTTAGAGTGTTGGAGTTGGATATTGAACTAATCCATTAGAATGATAAAACCTAAAAGAATTTGACTGGGGGTGTCAAAGGTGGATTGCATTTAACAGATGTAACTAATGCATCAAGAACAATGCTGATGAATTTAAAAACGTTAGCATGGGATGAGCAACTGTGCAAAATTTTTAAAATTCCAATGCACATTTTGCCAGAGATCAGAAGTTGCTCTGAAATTTACGGGTATCTTACTGAGAGCTTTTTGAAGGGAGTACCCATTTCTGGGTGTATAGGCGATCAACAAGCAGCATTAGTAGGACACATGTGCTTTCAAAAAGAACAGATAAAATGTACTTATGGATTAGGTAGTTTTTTACTTTGTAACACAGGAAACGCGGTGAGTATTTGCAGTTTAATGGTAATTCTTAAGTTCTTGTTTCGCTGTGGTCCATAGAATATGAGCTTTTCACATGTTCATAAGATTTCTCTGATTAGGAAGATTCTAAGGACCACGGCAGGGTAGCCTCAAGAATTATAATCAATAATCTGCGTTTTTATTTTAATAGATTATTAATTCTGAGCACGGTCTTCTATCCACAGTAGCTTATCAGTTAGGGAAAAGTAAACAACCAGTTTTTGCCCTCGAGGGTTCTGTCGCAGTAGCAGGTGAATGATATTACATTACTAAGATTTACAATAAGAAAATGTTTACTTAGTAACAAAAGACCATGTGTAGGCCTTTGACTTGTCCTATGCCCTCTATATATTTGAAGTTAATTCCACCGCTTTTATTCTAAAAATTCAGCAGGTGCTTTTCATAACTACCCCTTCAACTTTTTATTAAAAAAAGAATCTCTGTATTGTGTACTTTGTTAGGGGCTGCGATGAAATGGTTGATAGACGATCTCAATATAGTTGACAGTGTATCTGATTTGGCGACCATTGCTAAGAATGTTAACTGCAAAGGAGAATTATATTTTGTGCCTGCATTTGGTGGACTTTATAGTCCACATTGGAATAAGGAGGCCAAGAGTATAATATGTGGTCTAACCGATGAGTCCAAACCAGGACACATAATTAAAGCTTTATTAGAAGCTGTGGCATTTCAAATACGAGATATTTTAGAAGCTCTAAAACTAGATTATAACATTCAGCTGTCAAAACTTCTGGTCGATGGTGGAATGGCAGCAAACGACTTTTTCATGCAAATTCAGTCAGATATTTGCGGAGTGACGATTGTTAGGCCGTCAGTAAATGAAATAACTTGTTTGGGTGCTGCCATAGTTGCAGGGATTGCAGAAGGAATAGAAGTTTGGGATTTAAATTACATGTCTTCAGTACCCAATGACGTATTTTATCCATGTATTTCGGAAAATGAAAGAGACGTTAAATATAATCGTTGGAAATTGGCAATTGAAAAGAGTTTGGATTGGAATCGTCAATACGAAGGTTACTCAGGTATTTATTTATTTTTTTTTGTATTTTTAGTGAGCAAAGAAATAATAATTTTAGGTCGAAGTAGGCACAGCCAAATACTTAAGTCTTTACCCGGAAGCCTCTTTATTATGAGTTCCTTTATTATGCTAGTAGTTGCAGAATTTTTAAGTAAATCTTGATCAATCGTTTTTCTTTACATTACAACAGCAAAAGTACAGATTGAATTTTTTTTTATTTAACATTTTGCTTTAGAAGTTTATTAAACGAAATGTAGTTATTATTTTGTTATCTATTTGTAAAGTTCCATGCTTATAATATTAATTACGTCCCTGTTGTTAATATTGTTGTTACAATTTCAGTGGATAGATATCCCAAAATAAATGTCGTGTTACGCCACTGCTTTGACTATGAA
>EABT205
TATTTGTTTTTTTTTGTTATGTTCATTAAACTAAATAAATTTGAGTTGATTTTTCGTTTTCTTTCCTCTAGCTGCCTGAAATGGTGCATCATCGTCATCATTTACATATCTACGGTCTCTCATATCGTTTGGAATAGCAGTATGACTTTCATCTTTCTTTGAAAATGCTTCAACTTTCTTTCCTCTTGTTATAAAAAACAGTTGATTCATATAATCTGTGTCGGTATCGTAGTCCTTTGCTGTGACAATCCATTTTGGTTCTTGAACATAGAGAGGCTCTTGGCGGTAGATCTTATCTTTTTTGCCCCTGTTTGCCCAAAACGGTCCAAGCTCGTCTTGGGTAACTGCAACTGCCCTTTTAAAGCAGGAAGTTGTTGCACACGAGCCAATATTAAGCCACCCTTGTTCGTGACAACCGACACCCTGCAAACAATTCCGTCTGCCCCGGCTGACCCAAAATGGAACCTTGACGTCATTCTTCTTAAGTAACATTACCACATTACGGTCGGCGCCCTAAAATATACATACATAGATCATTGTCATAAAAGACAAATATATAAAGGATGGTTCTGTTTAGGGGCTGCTAATGTCAATTATAGAACCTTTTAAATTTAGCATGAAATAGGCGTTAAAGTTTGTCACTGAAAAAGCTCCGAATTCTTTGGAATTTTACGAAGGAATTCATATACTGAACGTTATTATAAAAACGAGTGGAGGCATTAATGGCTACTTTTGTCATCACATATACATATACAATGTTCTCTTTCATTTCATTCAACTTTTCGGTTTTAAGGGAGGCTCCACTATCTAACCACTGGAGTCAGTAGCTGAAATGTTACGTTACATTACTTTTTTTATGTAAAATATGACAATTATTATTTAATCTTTCGTCCATCCATTAACTACGTCTTTTAAATTGGAATCTTCCCTCTTGGGTAACATGTTGTTGGATCTCCCTCTCCCTTTCGTAAAATTTATTGATTGGATGAATCTTTTTTTAATATTTGTATATAATTCTTTGAACTAAAAAGTTGACATGAGATTTTTCGATGACTTCCTGTTCCCTTGGAATGGACCCG
>EABT206
TTATTGCCTAGTCTTGTTGCTTTTAATAAATGCCTACCTCCCTTTCTATAACCTAACCTAAATCCTTACTTGAATAATATCTACTTTAAAGTCAAAAATTTAAGATTAGTATGAATACCGAATATGGTAGACATTGAAGCCTACAATTATTGCAATTGTTTAGTTCCACCCGGGGCCGGATTTTCCCCTAATGTCGCCATGGGCACCGTCAAAAATGCCGCTCCATTACCCATATTCCACGCAAAATGGATGAGTGTTCAGAATACTTTTTGACTTTCCGCTATAAAAACCACTAATTTTTCAAAATTG
>EABT207
ATGAGAAGTAAGTAGATATTGCTTACACCTCTCTGACTCACTCGAGTACTAGTAACTTTTAGACAGTTCTATGTACTCGTTCCTCTTTAATAAAATGAGTGTAAACTGTCAAAATGATTCACAAATTCACACATTAAAAAATTCACTTTCATTTCTAGCATCTATTGAAAGTAAACGTACACTTTATAATAATTGTCTCATTTTAAAATTGAAAAACAATAATAATGAAGAATCTTCTTCGGCATTTATAACATTTGGTACCAGTTCATCATTCATACCTGGTCGAAAAATTCAAAAAGACCAGGAGTAATAAAACAAATTGTTGTGGATTCATTAAAATTTTTAGATTTAATCTTTAACGTTAAAACTATACAGATTACAAATTTCAATATAAAAGAAAACTATGGAAATAAATCTTTAAAAAGAAACCGAAGGGAAACAATATATATATATAGAAGAAGCTGTTGACCTGCTGTTAGTGTTAATAGAGTCGGAACTATTGGAACATAGAGTAAGTGTCCGTTATTTGAACCTGTGAAAATTGGACCAAACCTACCTTACTAAAATGTTGCTGTGGAAAAGAATGCTGGGTGTTAATGGTGATATATCATTTTAGTTTCTTGGTAATCATATTACAAGGTTTTCATAATTGTCGTCAAAATTGACACAGAGGTATAACTCAGAAAATAACATGTCATTAATTATATCACATTTTGTTACAAGGGACGCCACTAGAGCTATTCTTGAAGATGAAACTAAGGCGCACTTTTTATTAACGAGACGCTTTGATAATTTTAATTATACAACATATGTCATTAACTTTATTCTTATGTAAAATATTACACTTCCTTCTGCTTGACAGTTTCAATTGTTTTCGAGAAAAACGCAATTAAATATTTCAAATTCGAAAAGAAAATTCAAATAAGAAGCAGTAGAACAACCTTCACTCAGTAATAAGGTGGTATTTCATCTAGTGTAAGCCACATGGTTCTTCTTAAATCTAGAATGTACGGCATAATCTGGAGGTTTAGACCATTCCTCAGCATTCTGGAGGACGCCGGTTCG
>EABT208
TGAATTTCTAAGATAATTTAACCAATCAGTATTCGAGGCAGATTACGAAGGCCCTGAATGAAAGCTGTTTTACTGATTTATTCAGCAGATATTGTTATAAACCTTGACCTGCCTATCATTCATATCATATCGATCCCTACACTAGGCGCCTTTTCTCCAATTAGGATGTTACGTCGTAGTTGACAGCTTTGTTTCTGCCCAATTATTTATTGTCGACTTCGCCTTCTTAAACTGTCCTGATTGCATCTATACCAAAATTTCATTGTAGAACATATTATTTTGTTTAAACTAGAAACAGGCGAGGTGGGACACCTTCTCAGACATGAG
>EABT209
GTTTTTTAAAATTTCGGTTTGTATCTTTTACGCTACAAAATTATACATAATCCCATTTATCATGTTGAATAGGTTGTATTTTTTTTATTTTGAGGGCAATTTTCACTATCTTATAGAGCCCTTAATATTAAATCGTTTTCGGGTAAGTTTACCATGACTTTTATTACAGTTTCAAATGATTTCAGCATTGCTAGCAATAGGTTGCACACTAATTTTTGTTCTGATACATTCTTGTTCTTTACCTGGCGAATTAATTCATCAAAAACGTGTAAAAAGCTTTCTAAATTACGATTCTCTTGTAATTTTATAGTTATCAAATTTAGCCTCAGCATCAGTTGACCAGGAATTCCCTTTCTTTCGTATCGTTTTTTCATGGAGTTCCAAACTGAGTAAACAGTCTTTTTGTCTCTAATTATATAGATTTATTTGAGATTCACATCGCATTCAAATAAAACTTATTTGTATTTCTTATCTAGTTGTTGTTTTCATTCCTTAATTGTTCTGCTTCATAATTATTTTCTTTAAATTACTTTTCAGTACGACTTAAAACTTCCAGTTACAGTTCTGTTAATAAACTCTGAATTCGGAATTTGTATGTGAGGTAATTTTCTGTATTCAACAGTAAAACGGTTTTTACATAAGAACGTCATAATTACTAAAAGGCCTGTCTTTAATAATTTATTTTTGAGTCACTATTTCTTTAGCAGGCCTGGGTACCATAACCCGATAAGTTTTGTATATTACTCTTAAATCTTTTAATACGTTTACTTGCAGCAACTTTACTTTTTATTTATTTCTTTCTTATATCATTTCTAAATTTCCGTAAACTCCAACTTGGCCCCACCCTTATCTTCTTTTTTTATATATATATATACTACTTGCTGGAAAATCCAACACATACTCTTAAAATATAGACGCGCAGTAAAAACCACTTAATCCATCGCAATTCAGCTTTGAATGTTCGAGCAAGGCTCAATGCCTGCTCACAAAGCAAAGCTCAATCAACGATGCTCGGAGCGCATTGTTCCAGCACTCATCCTTCCTAGTGAGTGGTCGAGAGGCAGCCCTAATCTCAATCCATTAGATTATGCACTTTCGGCTAAACTTCAAGTGTTGATGTGCAAAAAACTGACTTTAACGTACCATTGTACATGAACATTTTTAAAGGAGCCGTACCTCTCGAAATGCATAAAAATGTGAGTGGAATTTGTCTTTT
>EABT210
TTACCGGTTCCGGCAACATGAGACTCTCTTAGTAAGCACTCTTTGACTGAACCAAAAGTTTTTACCTCCAGATGTGGTTGCTGCCAAATTACAAAAAAGAGATATTGCAGCCCGAGAAACAAGTGAGGGGATTACCATGTTGAAGTGGAGATACAACAGAATAGTATCCGCGCTTTAAACTAAATACTCATGGCTGAAAAAGATTATCAGTACAACTCGAATGCATCATAGATTACAACACTGGAAAATCCAGTATTGATCTTAGTGACCAGATGACGTCGTATAGCTCGGCTTTGAGACGATGTACAAAGTGGTACAGGAAATAATTTTTTGATGTGTTGTGGGGTACTGTACTCCGAAAATACTCGCAAAAGCCCTCCCAAAATTACATAATTCAGGGAAGAAGAAATAAGGGGAATGCTTCATAAATACGCACGTCAAGAAAACG
>EABT211
CTTTTCGCTCTCTACGGCATCGGCACACATTTGTAAGTTGCGCTGCGTCGCGTCCCGGCGTCGGCGTCACCGACGACGAGATGCGACTACCAGCATGGCAATTGCCGCCGCGTTGCGCCGGCCGCGTTCGCTTGGCGTCGTTTTCTCCCATGGCATACGCTACGCTCTCGGTCGACCGTCAGTCAGTTCGAGTCCGACTTAGTGAGCTGGTAGAGGTGTGGTACCAATAACGGTGACGTACCACTAGCTAGTGCGGTGTCCTATACACACCGAAACAGAGAATGAGTAGTATTCGCGGCATAGACGCGTTCGCAGACGGTCCGATGATGATGATGATGTCGTCGGCGTCAGCGTCGGCACCAACAGCGGCGTCCGCGGCAGACGCATCGATTTCCTACCCCCACCATCACTACGACGACCGCCAGTGGCGTCAACATCACCAACAGCAGGCTGTGGCCACGACGCCTCAGTCGCACCGACGTCAGTCGAGGGCCGACTGTCGGTCAGAACTTACAGATATGACTGCGTGTTATACTTCATACGAGCTTGTGCCTCCTTCTGCAACTCCGGCTGCCATCACTGCCACTGCTGCTATGGTCCAGCAGCAGCAACAACAAACCACCACAATTGTCGGAGGAAGGACTCCGACCCAGCCTAGTGCCCTAGTGCAACAAACGACTCCTGTCGTTCAAAAGGACTATTCATTACCGCTCCATGTGGATTGCAGCGTCGAATATGAACTCCCGAATCAGGCGAAACCACCGGCGGGTGTCCGTAACGAACCTCTGCTCATGATTCATCCTTGCTACTTCCGCAAGATCGAGAGTCAACGGCGGAGCCCCTTTATCAACAACCTGCCGACGAAACAGACGCCCGCATCCAAACGAAGAATGGCCAAGATCCAACAGATCAATAACCAGCTTCAGCAACACCTTCATCAACAACAGCAACAGCAGCAGATGCCCCAGCCGGCCGTGGCGCAGTTTCCCATGCATCCGCAACGGCCGCCACAACAGCAGATGTGGGATCCGATGCCACCCTTGGTGCCGATATCGGCTGCGGCTGCGGTTCAACAATCTTGCTGCAAAAGAGACATTTCCGGGTGCAACGCGTACAGCTCCGGTTCCGCGGATTCCGGCCACTGGACAGATCCGGACAGGTCGCCGGACCGGCCGGATAACAAGCACATCTTTTCCGGGAAGTACCGGCAGTACCTCCGGGCACACAGACTGCAACCATATATGACGTCGGAATTTCCGATTGCGTCCACGTTTCCGCAAATTCAGCAGGTGTGCTACAATGTGTGATGGCTGTGATGTGATCCGGAACATTGTGATAATAGTGTGTAATGTATTAGGGTGTGCGCATGCGCCCAGCTCCGGGCGTGGTAGTGATCCAACAGCTGTTCGACCCACAGTTGTTTTTTCCGATTTTTCCGAAATGATGGGATTCCACTTTTTGTTGAAGTTTTAGCTCTACAAATTAAACTGACTGAAACGATATATACCACTATACATTCTTTCATCTTTGTCGACTGTTTCTGTCTATATTTATTGATTGTCAGGGCTAGTTTATCAATATATTAGAAGGAATAACGTTGTCTTTTCAAAATTTAGGAAGGTTTTAATTAGATTAAGTGCGAATCAATGGTAATATTTCTTAGCTGATGGTTTAATCATAAAACCATAATTTGCCTTTGTATTTATTAGCGTCTGATCGATCTTTTTCGCGACCGTAAACCAAAATAATCTGTTCGCGATTCCCCAAATTTCATTATTTACGGCCACGAGAACGTGACACTTAGTTACCATCGCCGTGCGTGATATTAAGGGAGAAATGAAAACGAACGTCCCCTATTATCTAAATTGTTCTTCAAACAAACTAACAGTTCGCAACTGTACCTACATGACACATACGTATGTCCAAAGTACTTTTAATTTCTTATCTTCTCATTTTGAATTTAATGCCTACTGACATGATAATCACCTGCCATTTATTTCATTGTTAATTGTATTACCTTAACGACCGTAAACAGTACCATTAATGCCGTTATTAAACAATCGACGATAGCAATTATACTGCGAATTACATTGCTTTTTTAGATGCTGGTCATGCTGATATTCAATCCCTTCTTTAATGGCCCTCGTAAAAAAAATTGTAAATTGTGCAGTTGCGACAATATGCGGATAAGTAGATTCCGTTCATTGAGCATTTTTCTGTTTCGTTCGGTAGGTACTTTACACCATTGCCCTAAGAAACGGAGGGTACCTTTTTTCGTCTCCCTATTCTAGCCGCTCGACATGCGTTTTAATCATTAATGATGTATTGATAGTGCCTCGTGTACTAAATGTCACGAACCTCCTTTCTGTGTTACCCCGTAGTTTTACCAAACGCCTTAGCTAGATGTGTGTGTATTACGAGACACCCATTTGTCTTTCACGTCACGGCAATTGTGACCAATTTTTTTAAAAATTTCTTTTTTACCGTACCTCCACCGAAAGTACGATTTATTTCCCTGATTTCAGGGATGACGGAGCAACATTCCATCTCGGGTTATAAATTGCATTTACTTCTTATTAGGAAAGTATTTCATCCTTCGCGGCAGATTTTAAATTGGTAGGAGCTTTTGTAATAATCAGTGAATATGCGGTTTCCTACCTGAAATCAGGAAAAATTGTACTTTCGGAGAAGGGGTCTGGTAAAAAATCATATCCGGTCCTCGTGAAGAAAGTGCGGTAACCCCTTTCAGGAGGGAATGCCGCACTTTCTGTCCTTGGTACGTAATTAACGATTTAGTCATTGGCACCTTAAGTGCCGTCAAGTACGTTATGACAAGATTATAAATATCTAAACGTTGCCAAAACTTTTTGTAGCCATTTGCTGTCACTGATTTTATACATTCTTTCGGGTACCTGTTTTTCTCTGTAATAGTACGATTTGTCGCCGTGTTTTCTGTCGCTTTGATTATTTTTTATTATTTTTCGGAAATATTGCTAAATGGTACCACTGGTAATAATGTAAACTTGTAATCATAATTGATATGCTTATTAGACAGGTAATACCTAATACCTATATTTATTGCACACATACACAAACATTATGCAGCCAGAACATGTAATGAGTAGTAGTCACGGTAAAATGGTACTGCTGCTCGTGAGTGTTTATAAAAAAAAAAAGGGAACCGATTCCGAAATCAAACTTATTAACCCTGTTATTATTATTATTGTAGCTTATTCGCTGTCAGAGCTCTCGGCAAATGCATTAAGTACATAAATACGATATTACAATATTATATTGTCGTTAATATTTATTTTGGTGTTATTGTGACGATATGTAAGATAAAAAAGACGTGTCCGTGTACTCCTTACGGGAAGCTAACTCTGAAATTGTAGAAAAAGTTCCTAGAAATTGTATATAGGTAAATACAAACATGCAGACAGCGTTTCGGCTGTGGTGAAATTTATTTTCATTTTTGTATTTAAAACGTTGTAGGGCGTATTGTAACCATACTCTACTACTACAATACTATACTGGTGTCAACCAATTTTAGCGGTGATGTTATGTTTTAGAATGTAGGTAAATTCGTTTTTCTATTATTTTTGTTCTTTTATACACGATCGGTACTAGCCTGAAAAAAATTTTGATCCTCTTATGAATTGAACGCGTATCATATACTTGTTGGTGGATTTTCTTCGTATTATCGATCAGTATTGAAAAATGAACGGGGTAAGTCCTTAATTTTTCATTATTTTAACGAGATTTCAACAATTACCATCAAAAAAGTAGGTAGGTAGTATACCTATCACCAAAATTGAAAATCATAATGAGTTTTTGATTATTTCAGATTAAAATATTTCACAATTAGTTTCGGATCGATCAGTTAATTCTTTTGTTATTAGACATGCGGTTGTACCTGCCTAACTTTTTTTTTATGTACCTAATCCGAGACCGTTGCTTTTCAATTTTTATTTTAATTCAACCTTTACACAACAATGAGTCCATTATGAAGCTTGAGAGCAAAATAATTTTACAGTTTTTAAATTGTGTTTTGTATTTGAAGGCCGCCAGTGTTTAAGGACCTGCCCACCTTTACGGAATAATTGGTTTAGTTCTTAAACTAAAATTTAATCGATTTAATTAGATTCGGCTTGCGTGCCTACAAGGTTCTGAAAATATTCAATACCTACTTGGTTATAGACAAATACTTTCAAAAATGTATCTATTAGATATAAAAAGGATCAAATTTTTTTTTTTATTTAGTACCTACCTACTTATATTGACATCAGCACCAAATCTACAGATGCCATATCGATATTCGATCCATTGATGAACGATTATAATCCTACTACCTAACACATTAGAAGATACGATAATAAACTTAGTTTATTGTATATCGCGAAGTCTAAATTTAGTTCTTAGTTTATGTCTTTCTTTTCGAGCAGAACAGTTGTAGTAGCTGTAATATTTTCCTAACTATTAGTAATTATTAATTAAATAAGATACAGCCAAATGAAATTGGCCTTATACGACTGTAACATGAAAGAAGTAAAATAGTGATGTGTAGATCTTATTTTTCCAGCGTCGTCGTTAATCTCAGGCTATTTGCTTGTGTATACCTACATAATACATTTATCTATTAATAATAATAATGATGATGATGATGATG
>EABT212
GGATAAAAACTGAGAATGAATTTTCAAATCAATATTTAATATTAACCGCTAGGAATTTCAATGTGTTTCAAATATTATTATTATTATTATGATGACTTTCCATGACAATACAGAAGGAAAGGTTAACGAGAGTGTGTATTAATGGGAGATAATCTTAGAAATTAGAAAATTTTAAAATCCAACAAATAGTCAACAGTCGCGTTTCATAAGCAGGGGCGTTCGGATGCTGTTTAAATATCTAGAGAATGATTTATTTTGTTCATGGGTATATAGACGCGGGCGACTGCTCATATTCTAACAACAGATTTATTATTAGAATGATAATTTATTTCGGTTGTTTGCATGTCGATCAAACAAAAAACTCAGTGACAGTTGTCTAAAAATAATGCGACCTTTGACAATATTAGAAATACTTGACGTAGTCCTTATATGAACAAATGATAAAACGTACAAAATCTAAACATCAATCATATTACTTATATATTTGTTGAATAAATAAAAAAAAATTACTAGCAATCAAACATTTTTTTTATCGTCAAGTGGGTGGTAAAACAATCGATTATAATTTAGTAGGAAAATACGAGACCATGAATAAAAAATTTTTCGTAGGCTTCCTCGGGTGTTGTTTACAATATAAATAAATAAGAATCAGATCTTTTTCTGGATTTTCATTATATATCTGTACATATAACTATAAGCATGACGTGCGTGACGCTTCGTTCCGATTCCAGTAACGTGGACCTAACAAAAGGGAATTATTTACGGCATATTTAAAATCCTTCCAGGAATTCCCCTATTGGCTTCTCATGCCAAACTGTTCCATCACGGAAATAAAGAACCTTGTATCCACCTGTTTTTTTTTTACTTGGAAAAGTTCTAGTTTATGCATTGAAAATGTGAATTTACACCATCACGGCCAACAAGATAACGACTAAAACCGTGCCAATCTCATTTTTTTGATGTGCTTTTTATGGGGTAATTGAAAACGTGAAAGCTTCATTGAAGTAGAAATCGTTATTATACAACGAGAAAAAAAAAACCGATATTTTCTATATAAGTACCTATGTATAGCTATTGTTTAAATTTATTTGAATCCTGTTTTAATAAAATGTTGGTATTTCAACGTCAAACAAAAAAAAGGACGTATGTTTTTCATTTGTTTCGTTTATTTTGTTTGTTTAGCAGGGGTGGTAAAGCGTGTTACGTTTGTTGAACTTTGACGTAAAACGTGATTTTTCACAAAAAAGGAAAAGCACGAAACCAATTTAAATGGGATTCAAATAAGGGATTACACACATATGATTGATCTGATGTGCCTTTATATGTTTTATTCGGGGTAT
>EABT213
ACGAAGACAAACAGATATCACTTGAAGAGAAAGTTATGATTGTAAGACTATTATGATAAAATGCATTGATATTTAAAAATCAGAAATAAACTACAAAATTTAAATTTCTTCGAAAGAAAAAACTATTACAAACTCAATCTTTGGCCAGATAATTAAAAATTCATTGCTTCTTTTCTTATCGTTGTTACTATACGCTAATAAAAAAAAGAGATACATTATTACTTTTCCTTTCTTTTCATCACAAACATCCAAAAAATTGAATTTTTTTGTCCGCAATTTTAATAATAAACTTCTTTCTCGGTCAGAAATCGTATAAAAAAAATAATATGTACAGAACAGAAGATAAAAATGTTCACATTAGAAAAATATACAAAAACAAAGTTAAAAACATTCATTGTACATCAACAGTGTTAAGTGTAAAAACAATTATTTTCATAAACTGTTTATGTACCACATACATTTAGATTATTTTATTAAA
>EABT214
GTTGGAGCTGCCGCTGCGGCCTGGCGCTGTGAAGCACGCCATCAACGTTGTTGGCGAAGTGTGCTCCCCGCAATTCTTCTTGGTAGAGTATCTGCGAAGCCAGGCGTTCAGCGAGATCTTTGAGGAGAATGCTTACACACACACCTTGATCACCGTTTCTGAGGATCTGAACATCGGAGGTGGAAAGAGCCCCGCTCAAGTTGTTGGCTGGACCAAGGACTATGTCCTGTTAGTGGGAGACAAGAAGCACACCGCTGCATCAGAACAGCTCCGTCAGAGCCTCTCCATCCGTCAAGACTCGTGCATCGACTTCACTGAATCTACTGAGGGCCTAGTTCTGTCATCCACCAACTACCTGGCGAACCCGGCGCAGCAGAAGCAGTTCCTGCAGACAGCGTCCATCGCCATCAGCCATAAGCTCCTGTCGCAGACCCTCGTCCAGGACTGCACCTGCGGATACGTTGATCCGTTCCGCGTACGCTCCATTTGCGTCAACAAAAGCCGGAAGGAGGTGGCAAATAGACGAAAGTAAGCTGCTGCGCCAACGTATCTGAGATCCAACGTGCCAAATACTCTAGTGCTAACACCAAATACTAGACTTAAATGTACATTCAGTCATTCCATTAGATTTAATACTTGTATAATTATTAGTTAATCACGGAGTAGAGAAAGAATGGGGAGAAAATGTTTATGTGAAAGGTTAAAATTTATTATTAGTTTCGCAGTGGATATTTTATTGATTCGTAGGATTGTTACTTCATCGAATTCATTTTCGTGTGATTCTTTTTTGCAAACTGAGTTTCTAATTAAATTTGTAACGTGATTATCGCCACTAAAATTCAGTGAAGTCAGAATACGATGAAACTAAATCCGGTAAAACAACAATCCAATCAGAAACAAGTTTCGTAGTGCCACTTTTTCTCCACCCCGTGAAATGTCGTTCATAAATTTCCTTATTTATAAATTGTCTTACCATTTGAAGGTATTGAAACTGTAAAGTGAATAACCACCATGCTCGACATCGTATTAGAATAAAAAAATATGTTATT
>EABT215
ACGCTGTTGTTGTCATGTTCCTGAAAATAAACAAATTAACTAATTAGTTTTGAAGCTCGATTGTGACTAATATATCAATCAGTAACGCCAAGCAAGTAAAAAAGTACGTTTTTAAGGAGTGGGTGGGTACATAATTTTATGTTATCGCAAAACAACACTTTTGATAAGAATATAACTGGAAAAAGATTTTTTTTATTGTTTTTATTCTAAGGAACAGTCTACAGGGTTAGTATTTTTTTTAACATAAAACAGTAATACATTTAGTTTTTGTGCAAAAAATCAGAGAGCATATTTATCGAACAAATTGTAAATGTCGACTTGGGTCAAATTAGGAAGGCGAAGTCTACAGTAAATTGTCGTACAAAAACAAAGATGTTTACAAACAACAACTGTTTTTAATACCCTTTAAGCGGCGTCTAAAAATAATAAAGACAAATGAAATAAATGGCA
>EABT216
CTTTAATGCATTACTGAACATAGAAGAAGATTGTACAACTCTATTTGATTAATTTAAACTAGAAAGTATAATGATTATTGAAAATTCATGTATGATCTAATCCTAATGGAATAGATTCTATGAATGAGATTCGATGTCTTTAAATTGCAACAAGGAACTCATTCTGTTGAATCTCTATCAGCATTATTTTATGCATTTGTTTTTAATTAAATTGATTATATTCTGTTTTATTAACCTATTTGGAATAAAGTATTAAGAGTAAGGTAGTACATTAAAAATAATTATTATCGTTGAACAAATAGCTTGTATCTACAAGTGCGTTCCAAATTATGATTTTTTTATTTATCAATTGAATTGTAATAAATTTTTGTACATATTTATTTAGACATTGCAACATGGTTTCCCAAATAAGCCCACCGCCCTTGCATGGGATCCCACCTTACGTCTGTTGGGCATTGGAACGGCAACCGGAGCCATTAAGGTTTTCGGTAAGCCAGGTGTGGAATTTTACGGTCAGAACCAAAACCCCATCCCGGTTCGAAAATTGGTTTTTTTACCAAACGTCGGCCGTGTTGTTTCATTGTACGATGACAACTCATTGCATTTATGGGAGGTGAACAGAAGTTCTCTGGTAGAGGTCAAGACCCAGGCTCTAGAAGGAAAACTTAAAAAGATATCTGCCATCTGCGTTGAATCAGCTGGAAAGCATCTTTTACTTGGTACAGAAGGTGGTAACATATACGTTTTGGATCTAAACACTTTTTCCATGGCCCCTGACATCATCTATCAGGATGTTGTAATGCAAAATGTTCCTGAAGACTACAAATTGAATCCTGGTGCAGTGGAGTCGGTAATCGAGCAACCAAACAGTCCAAACAACATCCTGATAGGGTATAATAGGGGGTTGCTCGTCTTATGGAACAGAGTTGAAAATGTTGCTGTTAAAACATTCATATCCAATCAACAGCTCGAGTCTTTGTATTGGCATGAGGACGGCACTTCTTTCACAAGTTCGCACAATGATGGTAGTTATGTAACATGGGAGATAACGAATGGCGAGAAACCTCTGAGCGATCCTGTTACAACTTACGGTCCTTTTCCTTGCAAAGCCATTCCTAAACTGCTCAGGCGCCAGCTGCAAGGACATCCTCTTATTGTCTTTTCGGGGGGGCTTCCCAGAGCCAGCTACAGTGACAAATACACAGTCACTGCAATGCATGATTCAAAACACGTCGTTTTCGATTTTACTAGCAAGGTAATCGATTTCGTTTTAATTGATTCAAAGGCAAGAGACGAACGTGCGCTAGAAGAGGATGGTGAAAATGAAAGGGCCGCCTTACAAGGCGAACCAGAAGCTCTGGTAGTTCTTCTAGATGAAGAACTGGTAGTTATCGATTTACTTTCAGAAGATTGGAAGATGATGAACTTGCCTTATTTAGTATCCTTGCATGCATCTGCCGTTACATGCAGTCAACATGTATCCGACGTGCCAGAGGATTTGTGGGAACAGCTACGAGAGGCCGGGAAAGCCCAAACGAACAACCTTTACTCCAACAGGAGTTGGCCCATCGATGGTGGCGGACTTTTGTGCGGTATGAGTATAAAATATCGTCGCGAAATTTTGCTTTTGGGACACGAGGATGGAACGGTGAGATTTTGGGATGCAAGTGGCACCACATTGACGCCAATATATAAGTTTAACACTGCACGTTTATTTACTGGTGAAGATATTGTTGATGAAACTGCCCAGAATCAAGAAGAGGAAGAGGAAGATTGGCCACCCTTCAGAAAATGCGGTGTTTTCGATCCTTATTCGGACGATCCAAGATTGGCCATCAAAAAGGTGGTTCTTTGTCCGTTATCGGGAACTTTGGTGGTTGCCGGGACCGCAGGGCACGTGGTTATTGCCAAATTCGACACTGAAGTACTAAATTCCGAAGTCAAAGTGACCACAATGAATATCGTTAGTGATAGGGATGGATTCGTATGGAAAGGACACGATCGATTACAAGTAAGACAAGGGGAAATTCATCAAGCTCGTGGTTTCCAAGCAAATTCCATTCTACAACTTCATCCGCCTGCTGCCGTAACTTGTTGCGCCCTTCAAGCAGACTGGGGCGTTGTCTCGGCCGGTACTGCCCACGGTCTTGCGCTCTACGATTATCGGAAACAAAAACCAATTATCGTTAAGTGCACTCTGAATCCAAACGATCTTACGGGCGCGGGAGACACGCCGATATCACGCCGGAAGTCATTCAAAAAATCACTGAGGGAGTCGTTCAGGAGGCTGAGAAAGGGCAGATCGACGAGACGAAATGCCGCCACATCAGGTGGCGGTACCCAAACAACGAACAATCCAATCACTTCGCCACCAAATAGAAGACTTACAAATTCTGCGGGTGAAGAAACCCCGTTGGAAGCGCGTCCCGTTGAACGTCAGGTAGAAGCTCGTGCCGTTGACGACGGCTTGGGGTCGATCGTCCGCTGCCTGTACTTTGCACGTACTTTCATTGTAAGCGTGCAAAATACCACTCCGACTATGTGGGCGGGAACAAACAACGGAACAATTTACGTGTTCACGATCGTGGTGCCTAGTTCTCAAAAACGAGACGTCGATGATGTGCATTGCCAGCTAGCAAAGGAGATTCAATTAAAACATCGCGCCCCCGTGATAGGTATAGCAGTTTTGGATGGATCTAGTAAACCTTTGCCAGAGCCCCTTGAGGTGGAAAAGGAATTGGCACCCCTGCCGGACACAACGCAGCCTCATAGAGTTATTATAGCCAGCGAGGAACAGTTTAAGATTTTCACTCTGCCTTCCCTGAAACCATTTTGCAAGTACAAATTAACAGCACACGAAGGAGCAAGGGTTAGACGAATGAACTTCGGTTGGTTTAGCTGTCACCTACCTGATACGAACAATCAGCATACCGAAGTGGACCTGCTGTGCCTTACCAATATAGGAGACATCCTCGTACTTAGTATTCCAGATCTCAAACGCCAACTGAACGCTGCTGCCATCAGAAGGGAGGACATCAATGGTATTTCGTCCTTGGTTTTCACAAAAACAGCAGAGGCATTGTACCTTCATTCTTCCTCCGAATTGCAACGAATATCGTTGTGTGCCACTCAAAGTACGACAGCCCGTTGTTATCTGGTGCTACCGAAGGGCGCGAGGGATGAGAGCGGCATAGGAGACGCTACGTCCGATGCCGGTATTGAGGGACACGTCCAAGCAGATGAACAACAAGAAAACGAAAATCCAGCTCCTTTAGTTAATGGTAATGTCGAAAGCAAAGAAAGCAGCGTTGCTGATAAGAATGATGAACTTCGTGAAAATGGAGATGAAACCCTTCATAACGTAACAGTTTCGAGTAGTATTGGAGACATAACGATCGATAGTGTTAAAGATCACTTAGGAACTGGGGACGAGCTTTCGAATCGGTTGTCCAATTTGACTGTTACAAAAACGGTAATTACCACCGTTACCAATGATTCTGGAGATGCAGTCACGTCCAGCACTTCGACCACCACTACAACGGCCAACAACCAGGATACCGGTAAGTTCTTTGCTTTGTTTATCTGTTTAGTTTTGTTTTTGTTAATTTATTTGCATTATTTTTTAAATTGTTCCACTTTTGTTGCTTTTATACGTTTCTTGTGAGGTCTGAACTTTGTCCAGCTCAATTGTTGCTTTGTAGTGTTAGATTTTGTAAAAATTATTAAATATTTAAATATTTCTTTAGCTTGAAACAGCCTCTGATTTTTTATAAAATTGAAGCGATTCTACATTTTGTATTGTTAATCGTTTAGCTGTGTGCTTCCTTTAATCGTTTGTTTTTGACTTGTTGCCTTGTAGTTTTAGAGCGTGCGCTGGTGGATTCTTCTTCTCGACGTTTAGAGGTTAGACTTTGCACATTTTTTGCTTGCTATTTCTCTCATAACTTCCTAACAATTTTTAATAACATTTTATTAAGGTGAATAATTAACATTTCTTATGTTAAGGGCTGAACAGAACAAAAATCGCAAGAATTAGTAAAATGCTTGGGAAATATCAAGATGTAAAGTTTTTAATATTCCTGTTAAAAATATCGCAATGGTTTGAGTGATATCTTTTATGATAGTTCGCCTTTCGCTCAGTTTCAGTCTTTTTTACTAAACTCTTTGTTAAAGAAAATTATAATAAACAGTTGGTTATAATTGTTAATTGGGTATTATTCATGCAAGTTGCTTAACTAACGCCTGCCGATTGATCCAGTTTTTTTGTTTTATGTCAAGATTTAGACCTTTGTCTTTTTTCTTCTAGACTAGGATGGTTCACATAACAGATTCTTTTATAAGAGCCCCTTTAGCTTTGGTCGAGGATATGGAATAAGAGATACATGAATATTGGAATTGCTATGGCAACTGTCGTACATAGAAACTTACATGAGGTGGAAAAAAATCATATCTATCTACTTAACTACTTGCTGTGTATTTATAATAAGCTGTTTTTAATTTTTAACTCGTATATTTTTTATTGGGTATCTATTTCCTACTCGTGACAGCTTGCGAAACTTTTTTACTAGACTTACCATTAATAAAAAATTCAACATGATTCCTAAAGAAAAATGAAGGAATAGGTCTTTGTTGCTTTAGGCCACGTTTTCCCTTTGTAAAACAAATTGCTTTTTTTTTATCTTTAAGGAAGTTACAACAATAATTCATATTTATCTTCACAGTTGTCGTTTCTAGGAAGTACCAATTTTATTGTATATATGTTATACTTATACATATGTGTTCTGCTGTTACTATTCCATTTTTCCTCTTTTATTCTACATTTATTACCCAGTTTTTTACCTCGTCATATAGTTGATAAGTTTAAATTTAAGTAGTTACACACATTGGGACCATTTAGTTGGTAAAAATACCACTCCACTCCCTTCATCGTCTCTTCCTTTTTCTCATTGTTCATTTGCAAACTTCCTTAGAGTCATTGTCTTTTACCTATATAAATTTTTTCTCCCGTTAATTATTAAATTAAATTAAAATGAATGCAACAAGGCAACAGTATTGTTAATATTATATAATTATTATTGTATATGTAGCTTCTTTTTTTTCCCTTGCATTTTTTTAATGTTTTTATATTCGTATTATTATGTACCTATTATTATTATTATTATTTATAAATTATTAAGGAGTGTACAGTGTTATTAACACTGAAAAAGAGTAACATTTATCGACTTTATCACTATTGGTTTTTAATATAATTAAGCTTTTCTTCTATATTGTACATAAAGGGTCTTGTTGAAGAATATTTTTGTACAGAAGCGTTTTATTTTTGCAAAGAAAGTGTTTATCAAAAAAGAAAGTATCGTAAACAATAAATAGACGAGAGAAAAGAACGAAATGAAATGATAATAGTGATAAAGTCTCGAATTCCTTATTAAGGCTTTTATTATTTTCATTTGGTGGCGGTACGTAGTATGAATGTGCTGTTCTATTTGAGAGTGTGGACCTCTTCTCCGTTGAAATGCTAAAGGGAGGTCGGTTCATCATAACTTTTATTATTATTACCTACGGCCTTAAAAGCTAATGGTTTTTTTAATCTAATTTGTTTTTAATAATCACGTAACAAGCTCATTATATTCACATGACAGATGGCATCACTATTAGAGAAATAAATGTTTTTATCATTTTTTCTTTGCTGTATGTTTGTACATTTTCTAAAAAGAAAGTGTTGTTAAAATTGGAAATTTGATTGCTCTAAAATTGCAAAACATTAACAGCTTTTTCCAGGTGCTATTTTAAAAAAAAACAGTTGTATTAATTATAAAATGTTAATGAGAGCTGTTTATTTGACGACTCTTAACATCCAATTCTTTCTAGTTCTGTAGGATGGGTTGCATATGTTGACTTTGACTTTTCATAAAAATTCATAATGGGTTGCATACGTTGATGTTGGTTTTCGCAAAAATCACAACGGGTTGCATATAACGATAAACGATTTTTCATAGAAAATTATAAATTCAAAAGAGTATTAAACATCTATGATGTTACACGATTAATATCAGTTAATAATTTTTTACTTTCATTTTGTATATGAATTAACACAATAAGTATATACTTTTGATGATAAATTGCATGTGTAAAAGAAATAAGGACAAAAAAAATGAATAA
>EABT217
GCCATATTAACAAGTAATGTAATGATTCTTGAAGAATACTTAATAATTAAGAATTAAGCAAATATTCCAACAATAAATGTGATTAAAGACTGTTGTGTTGTATTTCTTAACCTGTCACTACTAACCTCAAGCACTGTCACAACTACCCCTGGGATGTGGTCGGTTGTGACACTTTTTCTTTTTTTTTTAAACTTGTGCCTGTCAGTTAGTATTTTATTTAGGGATAAAATTGAAATACCACTATGTCGGACAAACTGTGCTTTACCGTAAAAGCACCTTCCTTGTCAGATAACTGACATACTGACAAAATTATGGGCGATCATATGAAAAATGGCACGTTCGTACCCAGTCTACCCTACTTTTTTTGTGGATGTCCGTCTACTTAGAACCTCCCTCTAATATTCGAATTTGTCCATATTGCGTATAACGTAGTCCATCAACTGTTGAGACTGATGAAACTGCTTTTGATTAAACTTTTGCCGTTACCTACGTACCATTATCGTTTACCTACACGATTATGAAACCTAATTGTCATAACAAGTTTGTTAATCCAGGACTTATAGCACACATTTTGCAGATGTGTACACATACAATAAAAGAAAACGTGCCAACAACATCTACGGATATTTAGCAACGTCTGATCCTTTTGTAAAATCTGGTGGGCGTTTTTATTTTTGGTTTGTACAAGTATCACTAATTACCTGCCCACTGGCAACCCGATGGTCAACTAGTCATTCAATGTCATCAGACGATATTATTGCCGCTCGCAATCAACTGAACATAAATAGCTCGTTACTGTTACGTCATTCTGTTCATGTTTACTATAAGTCTATCGCGTGCAATCAACAAAAATTCGCTTACGTTAGATTCCGAAACAGAAAAATAACACCGGACATGTCTACTCACTTCTAAATTTCAATGTATTGAAGTAAAATTATTTGAAATTGATATTATTGAAGACGATAAAGCTTCATTGGAAAGAACTATGTGTAGTAATAAATATTGTAACCCAGAATTTTTCATAAACTACAAAATGCACGATTATCGTCGTTATTTCCATGCAAAGTTTAGATGATGTTATACCTTATAGGTCAATTTTTTTTTTATAATTTTAGTTTAGGCCGTTTCGATAACAGACCGGAGCCATGACCTACAGCAGAGGTGGCTAAACTCCTTGGACATTTTTGTGACCCACGAGATCCATCATCATCTTACAA
>EABT218
GTAGAATCTCATGGTGCTGATGGTTTTCGAGCGCGATGTCAAATAGACACTTTCCGGCATTGTTTTTATTAAAATTTACAAAATAACCGAACATAAAAAAAGCGCACGTGAAAATATTTTGAGATGTAAGGTATTTACTATGATCTGAATGGTGATAGTTATGTAAAAAAGTACGTATAATCTCATGGTGCTAATGGTTTTCGAGTGCTACGTCAAACAGGCACTTTCCGGCGCTGTTTTTACTAAAATACCCAAAATAATCTAACATAAAAAAGGGCTCGTGGAATTATTTTGAGATGTAATGTGTTTAATAGGATTTCAGAAGTGATACTTACGTAAAAAGGTACGTAGAATCTCAAGGTGCTAACAGTTTTCGAGTGCGATATGTCAAATAGGTACATTCCGGAACTATTTTAACTTAAATATTTAAAATAATTTTACCACAAAAAAGCGCTTTTGAAATTATTGGGAGATAGAAGATTTTATTATGCTTTGAGAAGTTATAGTTATTTAAAAATGTACGTAGAATCTATCGTTTATATTTGAATTATGCAAAAAAAATTAGCGAGATGTAGTGCAATGTAGAAATAAGAAATAAATTTTTGTTGTGCTAGCTTGGCATGTGTTTTTAAAGTTTGAGATTATTATGCGTTGTACCAGTTTATTATATTGCAGGAAGTCTGCTGTTACAAAAATTTATTCGTCAAATAATGTGTTACGTATGCAAATTCTTAGCTGAAAATTGCAATCTTAGTTTAAAGCTTGGTACTTTCACCTGAGAAAACTCCCAACAAGCCTTTGAGAAAGTTCAAGTTTAATAAAAGTCATTCCGTGAGTAGACGCAATAAAACAATTTATAATATGAACCAATGCAATTTTACCATATATAACTAAATGATAAGAGTACACCCTTATTTATTACATTAATTTTGAGTCAGCGGCGTGTTGGTTACTGTATATAAGGTACAGGTAAATTAATTACTTATTAAGTTATGAATGCCACTTTAAGAATAGATAAAAGTGTGTGGATTTTCTGACGTAGGTTTTAGTTTCTATTCTAGTACATTTAAATTAAATAATATCTGAAGTCGTAGTAGCAGCAAGTTTTTCTAGTTTGCCAATTGTATAATAAGTACATAAGACACAAGACACACATCACAATAGATACCTATATGATATTATGGCGTCTTCCCACATTGAATAGTTTAAAAAGAATTCCTTCAAGTGAACGTCATTGAAAGTAAGAGCTAGAGCTGCTGATATTACTTACAAAAGTGCCTTGAGCTCTCTGTGCTACGGTGTATTATACAGCGACAACAATACTTACAAATGTAGTTATAAGCTGTAATACGATAGTTAAGTTTGATCAAATTTGCGAAGCATAATGTGCAAATGAAGCACATATTGGGCCAAGTAAACATAAACAATTTGACCTAGAGTTTTTGTTGTGTTTGACAGTAACTATTTATTTTGTTGTTTTTTTTGTCCTCTTCATTTACAACTTTTGCGCAAAAAGATTTTTTTAAGTGCTTTACTTTTTCAATTTCATTGAAAGAAACGATTCCGTTGAATTTTTGTTCTTGTTTCGAAAGTCTAGTCTAAGTTGTTTCAATAATCTTAAACGAACAGTTTTTGAATTCATCGAGACTTTATCTTAAGTATATCTCATTTTTAATATTTTTTTAATTAATTGATTCTACTAATGTAGGTGGTAGAACACGTTATTTCTGGGAAGACCATTACATTTACGAATCTAAAAAGTTAATTATCCACCTCTGATAATAATCTAGCATAATCTGTAGAACTTTTTCAGCCTTGACATTTATTATGTGTATATGTACATAATGACTTATGTACATTAAATACAAGCATCAAACTTTGCTTGAACAGATCAGATTTTTACATAATACGTACATATTTGTATTTTAGATAGGTAGACTTTTGTAATTTTTTCTTTGAGTTAACATGAAATGCATTGTTTGCGAAAACGGATTTAGTACATGGCCAGTAATTAGGCAAAAATCTTAACAATTCTTATGTAATCTACCTACAAAATATTGAAGTTGTCGATATAACATGAAATACTATGTCCGATAACGAAAGTAGAATGTTGCTAAATGTGTTAATTTTTTGTGAAACAATAAATACAAGTTGCTTATAGTTTGTAAACGATTGATAAAATTTCTTGTTGTATGATTTATT
>EABT219
AAGAATTCTTACCTTTATTCTTTTTTTATCACGTATACATAAATTTAAGTACTATTACAATGCCTAATCTACGCTAAATAGAGACGTTAAGTATACAAAATGACATTACATTATTATGGTATATTAACTAAATGCATATCTGGCGTACCTTTTAAATATTTCAGTAACGATTAAAAAAAAATCAGAAAAAGTTAATTGTAACGACGACAATTAATTAATTTTATTGCTTCATTTAATTCATTTACTTCCTGCACATTAATTCAAACATTTTCGTAAGTACTTTGTAGTTGTCAGTCTTAATTTTGCAACAAAAAATGTTTGCAAAAGAATTTTTAGTTAGTGTTTGATAAAATACCTTCAAAGTACGTGAAATTTTTGGAATGAACCGCGTATATAAAAATTTTACGTTCTATAAGAAAATCTACAACCCTTACAAATTCTCACTCACGATCAGTGTTAGGGGTGTTTAAATTAAATGGCTGCAATAATAGTTTGTCTACATGTACTGGTTTGGCAGTGTGCTGTTTTTCTCATTTGTAAGGGCGACTTATGGTGGTAGTTTCGAAAATATCACACTCAGATCTGTAATGTACAGGGTGACTCAAAAATTGTACCAGCGAACTTTTCCGTTTTTAATAAATAAGCGTTACCTACTACGAATCGATATTTTTGCTACATTAATTTTGAATCGCACTGTACACCACTTGTTTCATTTGTAGTACAGTCACTGGCGTAAGTTTCGAACGAAAAGAAATTAAATTCTATGTATATATAATGTTCTTGGACGCCAAAATTTATTTTTAAGTATAAAATTATTAAATTTACACTACAAAGTTTCGATGAAAGTGTATAATGTATATCATAAAGCAGCATCCGTGAAATAAAAAAAAAATGTAGCTTATCACCCTATAATAATAGTAGCAATGGTCGTCAATACAATATTATCATTATTAT
>EABT220
AATTTGTATTTAAAGACGGCAATATTCATATAAAATAATATTACATAGGCATTTAAATTAGATAAATAATATAACATTTTGAAAGCTCTTTTGTATTATAATTAATTGTTTTTTATATCGTTATAAAGAAAAATATTTAATTAGGTACTTGCTGAACCTGTCCAAATATGGGTCAATGGCTACTGTTCCCTATGGTAAATAAAACTAACACTTTAACCACGACAATTCCCCTTACATGAAGAGAAAAATCGCAGTCGCATCAATTCGTACATTAGGTGACTAACAATAAGCCAATATTGAAATTTTAATACAATCATAATTCATGAAAAATTTTGATCAAACAATAAAATTCTGGATATCCAGTAAGATAATTTCAGAAAATCGTATTGTTAAATGAGGTACTTACAAACACACCTACGCTAGAACCGCCCGACTAGTATTTATAAGGGGCATGCCCCATTCAACGTGCGGACCTCATGTGGCTAACGAAGGGAATGCTAATATAGGGATTTCTCCGTATATTCCTCATGAAAATATCGCCAAAAGAAGTGGTGATACTAAAATGATGATTGCCTTATGG
>EABT221
ATTAGATAAATATTTTTTAAAAATTTCCAGAATTTACTAATTATGTAATTCTTTTCCGATCGTATTGCCGCTAATAGGCTTTGAACCTCAACGAAGTCGATATCATTGTTCGCACGACATCGATCAGGATATTATGTGGATAACCGGAAACGTAATCACACTAACAATAAATTAAATATACCACACAAAATAATAAACAACTTAACCACGAAATGACGAAAAACAACAGCTGATAATGTTGAACATTGACCTATGACCGAAGATTACTGTCTTCTAGGTGCTAATCCCATGGGTACCACAGTTTAGAGATTAAAGATCAAATAAATCAACTTATCATGCTATCCACCTGCACCTACCTGTTTCAAAGTGGTGTCGTGATATAGTTAATGTGTAAATTATATATTTGTCAATTTAAAACAGGTAATAAACGAACTACACGAAGAAAAGTAAATTTTGATGACAATTTACGAATTACAATTTTCTAATCTAAATGACTGAATTTGCAGTAAAAATAGTAGAATTTAA
>EABT222
GGACTGACAACCTTATGATGATGACGATGAATGTTAAATGGGTGATGTAAAAAATATTTAAGGATGTAGGGATGATATTTAAGGACAGAAGAGTTAGAAATCGTTATGGAATTTGAGCAGCATTGTAGAGAAGTAAATATTAGGGATGGAACAAATTGATAAAGACTCTTTTAGTCAGTTGGGAAACTGGTACTGTCCTGATTAGAATCTAAAGGCAGTCTTCTGTTGGAGTGGAAACAATTCCAACCAACAACGGCTTTAGACCCGAATCAGGTCAGCACTAGTTCATATGAACGTTTCTTATCAAATTTTCCTTCGGAAAACTCCAGACGCGACTCTTCAGAATAAAAACAAAGAAAATACAGATTAGGAGGGTTGCTAGTTACTGTTACAGTGAATTGCTTACCTGTTCAATCGAC
>EABT223
CAGTAATTTTTGGTGTTTAGAGTGATGCAATTAAGATAATTGCGATATTTTTAAAATATGAAGTTGTTAATTTTTGAAGTGGTGGGCTTTTCAGTCTCTATTTAAATTTTAAGTTTTAGCGCTATTTTCCACTGTAATTTAAACAAGAGATATTGCGCTACCGTAAGGGAGAGGGCGCCACAGTGCCCATGACGGCATGAATTTATTTGAATTAGGAAATATGTATCTGCCAGAAGTAAATTGTAATTTTTAATACAATTGGAGAATGATTTAGTCTAATTCATCGTATAAAAAGAAAACGTAAATTATTCTTTGTAATTAAAAAATTTGAG
>EABT224
AACACCCGTCGGAAATGTGTGTTTGTTTGTACCTCAATTGTTCGTACGGTAATCAAGCTATTCAACGTTAAAACATTAAAAATGAAATATCGATTACTGAAACTTTATTTTATTGAAAACATCATTATATGTATACAAAACATTCGTATTTTAAATATCGTGAACATCACTCCTCGTTCGTAGTAATTATTATTAGACAATATTTATTACAAAATCGACTTACGATTATAGTAATTTTATTATACACTTTATACAATTTTATTCATCACAGTCTTTTACGGCCTTTTGGTCGATCAATTGATATAACAATTTTTATATCACACAGTAGACAATAAGAACTGAATCGAATTCTTTTCTAACGTAAATCAACACCCGCCTACATCCAAGAAATCCATAACATTTGGATAAATATCCAATGTTTCCCATAAGTTTAGAATTCGTTAAAATTAATTGCTTGTAAAATCAAAGTATAAATAGAAACAAACAGGTTTGAGATTCATTTTTCATAGTCACATGGTGTGAAATACCTACGTTCATCCAAGCTTTCTAAAATATGAAAATGAAATGTATTTTCATGACAATTACTGTTTTAGAAAAGGATTTTATTCATTTTTATAAGTACGTTTACGTGGTAGCAGTCAAAGAAAAAAAGACGATTGACTTACATTTCTCATTAACCCAACAAAAAACATGCACATTATGCACCCAAGTATTTAAAAGCACAGCAGGACACAATGTTTAGAGTTTATCGAAACACCTCGAGTTCGTCAACATCTCTCTAGTTAGCCTCCAGACTTGTTTCGCTGCGTTCTCGAGAGCCGTCGGCGATTTTCCTTTGAACAGGTCGACGTTGGGCAGAAAATAATGAGGGCACCTTTTGCATTGCAAGCACGATATGAGCTGCAAGAAAATGCCATTTATCCTGTCCGCTATGCACGACTCGTCCCACTCAGTTTCTCTCGGATGTTTCTCGCATTCGTAGAGTAGCAACGTTTTCATGTGATAACCGGATACAGGGTTGCCGGGTAGATCGAGGTGGCGATCTCGTAACGTTTTTAAGATACTCAGGCACCTTTTCCGGCATCCTCCCTGCAGGAGCCTGTTTTCCGCCTCGAAGAACGACAGCATCCAAGCGTCGCCCTCCATCGCAGACTGTTTTCCTTGGAGCGCGAGGCATTCCTTTGAGAGCAGGTCGAATCCTTCGGTTTTCACTTCGACCACGTGATTGGGATGAGGCCAGGGAATCTGGGGAACCGGCCAGTGAGCGGCCGATCGCGGCCAAAGTCCCGCGCACTTAAAAGCCGGAGTTATTTGCACCACAAAACGTTCCCGAATGCGTAATTTTACCTCCGTCGTATCGGCAATCATTTTTACCGAGTCCCTGTAGGAACACTTGTCGCAAGCCTGGGCCACCAGCGTTTGAAACCTGGAACGCATTTTTCGGGCCGACAGATATCCAGACGCGGTTATGAACTCAACCCACAAGGACATGGATCTCTTTCTGCCATCGCTCAGTTTCAGTACGGCACATCCTGGCAAAGTACCATCATCAACGAAATTAAGGACTCCCATCTGATTGAGGTAAAGGACGACTTCAAATTCATGAGGCGAGACTACTTCTAGTCCGTCGTATCGGCCATTGTAATCAGTTAACGATGATATAAATCGGGGCTCTTGTACCTCGACTTCTTTGAGGACGTCCTGTACGACCCGACACACTTCCTGGATGGTTTTACTGATCTGCAGTTTCCTTGCTTGGACTTTCTCCGTGTAGTACTTGTTGATTTGGTAGACCATCTTGGACTGTGCGGCCAACATATCCGGCGGAACGAGCATCTTCGATGCTGAGTAAACCCGGTTGGATTGGGCTAATATCGATACCTGCTTGTACTACTCGAATACGGACGGATCTTCATTCGGGGTTCGTTCTTCTTTCAGCCCGCACGACGATTTCGGCTTGACATTCGGGAAGGTCGCGTCGTTATTGATCTTTGAATCATAGCGTTTTTATTGTTATACATGGCACTGTCGAACCGCAAAAAGGAATAAACGCAAAGGTGGCGGAATTTGGGGTATAAGTAGGGTTGTGAATGTGTGCGGGAGTGAGTGAATGTAGGAAGGTGGAGTGACGGTTCAGAAGACGATGTGGAAGAAGAGGATACTTAATGATGATGATGGATCGCGAGGATACGGCGTCTGGTAGTTACTGGCGTCGCTACACGCACGCTTCGGTCGATTCGAGTCGACAGGTG
>EABT225
TTTTTGTGAATTGTACCGTGAATCGTTATTAGTCATATAATGAAAAATCCTCTTGTTTTTCTTGAAATTAACACTCAAACTCCACAAAAATTAAATCTTTGGGCACGATTTTTTTTGTGATCATATCATTGGGTCAGGAAAACAGTATTATGTATTATGAAATATAGAAAGACGTTGTTTACCCCATGCTAATTAACATTAGTAAATTGAGAAGTAGTGTATCTTTACCTTTACCCTTATAACTTCTGATCTGCAACGCTTCAATCCGTTATCCATGTCTAATAATCGTTTTCGAAATTTCAAATCAATCGATCTCGAACACATAAGTGATTTCCATTTGTTAAACGCGACTTGACCCTGTGCTTTTTCCATCCTGAATTATATGTTCTATTTTTATTCATTTTCATATCATGGCAAGAGTAAACTTATAAACTAAAGAACACAAAAACGTTTTATGAATAACCCAAAATAATGATTGCGACACACTGTGGCTTCTTCAGGTGG
>EABT226
ATTATTTTAACAATCAGCGCATATAAAAAATTAAATAAATACATTTATTATATCGGAATATTTAAATTTTAGTATGTTTTTTAATATAATAAAACGGTATTTGCTGATATAAACATGATTTTAAAAAATTCGGTTATTTCTATATTACAAGGATTCAAATGGATTCATATGTATGTATATATAGGAACCTATTGGAATTTATTCATTTAATTAAATTAATGCTTCAGTTGTTTAGATTTTCAACTGGATACGATATGACTTAGTTGGGAATGTTTTAATGATGGATATCTAGCACGTTGAAAATCATCCTCCCTTTGACTTATTTTTTTTCTAATTTGTCTCCTATTTCTCGAATTTCAGTGAGTATTATGTACAATATGTATCTTACTCTTGGGAAACTTACGTTGTCCTAAATTGTTGCTAAGTATGTCGTTGCTTCTCGCTCATTATTTTGTACCTTTTCCTCTTAATGTTTCACTTTTCTGAGGCCTCCACTTCGGCTCGTATTACTACTACCCCTTTAGTCTACTTGGTTTTCTTATTGTTGCAGTCTCGTTATGAGATTCAGTTGATTTCTATTGAAAAAGGAATGCCATTCACGTAGCTTTCTTTTATATATATTATTAGGAACAGTCAGTTGTAATAATATTTTGACCCATATTTGCAACAGCTTTAAGGAAGGGTGATCACATTTTTAAAGGGAAGATGTAAACGTATACGTAACGTTTCATAGAAATGAAATATACTTTTCAATAGTTCAATATTTTCTAATTTAAATTTATCGAAAATTATTATAGAAGAAGAAAATGACAACTTTATGTATTATAAATAAACCAAACGGTTCGATGGTGTTTGTTATTGGATAAAAAGGAATTTCGCGTGT
>EABT227
GACATTGGTAAGCGCCGTTACACCTAATAAACCTGCTTTTAAAACGGCGAGAAGAGTAAAAGTTAGCACTACCATACTTGATGACAGACGCTAGAACTTTATATATTCACGAAACTATTTTTTTTTTTTGAAAGATTCTACAACTCAGTAATTTTTGATAAGGGAGCGAGTGTATTATATCGGTTGAAAATTAAACATTTGTAAATGAAAACCATTTCGCACTACAGTCGTTTTCGATAAAAGGAAATAAAGTTAACAATCGTATAAGAAAACGACGATGCAATTGGATTGGAGACTCACTATCGG
>EABT228
ATAAAATTTATTCTTTAAAAGCTAATGATAAACAGACCATTCATTATCTGATAAACAAAGAAAACTATTGGGATAAAGCCAACTATGAAAATATGTTTATTATGCTCAATAAATTAAAAAACGTTTTAGAAAATAGCAAATGTAATAAAATAGCCTTAAGTAGGATAGGAGATGGTTACGATCGTCTTCATTGGAATAAAGTTCGTTCATTTATAAGATTTATATTTCGTAATACAAAAATTGATATAACTATTTTTCACAACACCTTAGTTGAACCTAAAAAGGAAGAAATTAGTGAAATTTTAAAAGAAAATCATGTCAACCCTACGTCAGGTCATTCAGGTTTCCACAGGACATATCAACGGGTCAAACAAAATTATCGTTGGCATAATATGAAAAAGGACGTAAAAGATTTTATCAAATACTGTGAAGATTGTCAGCGTAATAAATTGGTTAGACACAAAATTAAAACACCTATGGAAATTACCACTACCTCAGATAAACCTTTTCAGAAAATATTTTTGGATATCGTAGGTCCCTTAACCCTCACCGAAAAAGGTAACAGGTACATTTTAACCCTACAGGATGACCTTACCAAATTTTCACAAGCCTATAGCATACCTAATCACGAAGCTGAGACAATAGCTAGAATTTTTGTTCAAAATTTTATTTGTAAATTTGGAAGTCCCGAGTCTATTTTAACAGATCAAGGTAAAGACTTTACTTCAAAATTATTAAAAGAAGTAGCAAAATTATTTAAAATTAAGCAAATGCACAGTTCTGTTTACCATCCTCAAACCAATGGAGCTTTAGAGAGAAGTCACGCGACCTTGGCGGAATATTTGAGACATTATGTCAACAAAGATCAAACCGATTGGGACGATTGGTTAGACTTCGCAATGTTTTCTTACAATACCACTGTTCATACATCAACAAAATTCACACCCCATGAATTAGTCTTCGGTTTCAAAGCGACAATCCCTTCTAATTTATTAAAAACCCCTGA
>EABT229
GCCTTCTGTCGATAGGACGAATTATACATATCTTCTATTATGTATTTAATATCTTAACAGTTACAAGTTGCAAGGCTATTTCGTTGTTATAGGTATCCTTTATCCGGAAGGAAACAGCAGTGACGCTAGGGATATTGTTTCCTTTTAATGGCGGCCATTTTGCGATAGGTGGCACTTGCGTCATTTTTAAGACAAAATGGTGTAATTTTATTTGCTCGCCTTTTACCTATAAAGTTGTTTGTTTAAAGAAACCATAAAGTGGCCGGTTCTCCTTAGATCTTTATGTAGTAATCGAGAGGGCCGCTTCTGCCGCATCCTCCTACGATTTTTCTAATCAAATTACTACGCGCGAGAATGTTAATGAACCTGGTCAAAGGAG
>EABT230
AAGTTTATAATATTTTATTAAAGTTAAATACAAATTTAACGAGCAATTACATTTCCCAGTATTTTAAGTCGAGTGACTTTAAAAAAATTAACTTATCTAATCGCTCAGGATCTAAACGACTCCTTTCGTCAGTCGCAATATTTCCCGCAATAGAAAAAAAGCCTTTCACATGGAACAGATGTTCCAACTATACAGAAGTATTTGTTAGCAATCGGCGTTATTGTGCTGTACAAGGAATTTCTTTGGTGATACCAATATGTAATAGGAGCCGTCGTTTTAAAGTCGACGACAGGCTGGGTTAAATAATGTTTCAATTCGTCTTGTAAACCCTGTCCTTCACTTTCTGCTTGAAATAATTGTAGCTGATTTTTTACTAATATGTTATGAAATTCCCAAATGTTCGATTCTTCTGCTTTCTCTAGCTGGCATTCAAAATTATTTCCTGGATCTTCATTACTTAATTTATTCTCCAATTGTTTTTTTGAAGCTACAATCATACTATTAATTTTATCAATAGCTTTGGAGCATGCTATTCTGTCAGAAAAATGAATTTTCTTGAATCTTGGATCCAGTAGTGTGGTGATAGCTAACATATGCACTTGTTCCACTGTACCAAATCTCTTCTTTAATTCTTCCAATATTAAATTTTTGGTTACAGCGCCAACATCTGTTTCTGTCTTCATTGTACTATATGTTTTCAAAAGACAGGAAACTATTGGTATAATTTTGCTTGACGTTACAAATTTCTCTACGGATACTTCTTTTGTCACAGCTTCCATAGGTTTTAAAATTTTTATAAGATCTTTGATACCATCTAATTGACTGGCTGTTAACATAGGTGGAGCTTTTGGGTAATTGAGTAATATCGAGGCAAGTAGCTCCGATAACCTTACAAACCGAACTAGCTGATAGTAAATTGAATTCCATCGTGTGCAAACTGACTGAATTAATTTAAGTGGTACTGTTACATCATTTTGTGCTTTACGAAGAGCATCAGCAACATTTACATTTTGTTTACAGTATCTAGTTATATCCTTTACAATATTCAGTAACTGTCTGGCACTTTCAATACCACCTTTTTCTTCAAAAGGTTTTTGAGCTGCTAAATTCAAAGTGTGGGCAAAACACCATAAGTGTTTTTGTTTGCCAAATGCAATTGTTACGGCCTTGACGATATTCGCACCATTATCAGTAACAACTGCTGCAACTTTTTCTGAACCTATACCCCACTTTTCAGTCATTGTTTTTAATACTTGACATAAATAATCGGCATTATGGGGCTCAGTTAAATAGGACACACCAAAATTTATACTGATTAGTTCACTTTCATATATAAAATGTCCAGTTAAACCCATGTAGCTTCTAGTATTATGTGTATCAGTCCAGATGTCGGTAGTTAAACATATTGACTCTACTTCTAAAAGCTTTTCTCTGAATTGCAAAGAAAGAACATCATATTTGTCATCTATCATTTGCGTAGTTGTCTGCCGTGAAGGAAGTTTATATAAAGGCACTGCTGCTTTCATCAAATATGTGAAACCTTCTTTTTCAACTGTATTTAATGGTAATGTATCCTTGCAAATCATGAACATGATAGCATTACTTAGTTGTCCATACTTCTGCCCGTTTACATTGAATGCTTTAATATTATTAACACATGAATCCATAGTTAGTTGATTAAGTTTTGATTTTTTCACTGATACTGATGATGACGCTGTACTTTCTAAGTCAGAATCATAGTACTCTTTTGAACCGGTCAAACTCAAAACATCATTTATGCCAAATTTTTCCTTAGATGTCGACGTAGCAGCAATATCGTCATTTGTCTGAAAAGAATTACGTTTTTGTATTCTATTATTATTTCAAATTACAAAACAAATTCAATGAAAGGATAAAAAATGCAAGATTTCATTTTCAAACAAGCATGTATTAAAAAAAGGCAAAGGCTTATGTTATATTCTGAGGAAAAGGTACGGGTACACACTCCAGTTTCTTTTTTGTCAACACCAATACCATCACTTGCCACCACCAGTTTTCGTTGACTTACAGACTTAATACATGGATGTCTTCGTAATAAATGGTTGCGTAAGTTTGTTGTATTTCCGCATGTTTTGACTTCGATATGACAATACTTGCATACGCCACTTGATCCTTTTTTTACAAAGTGATTCCATGTATCACTTTTAGTTGACATTTTAGCCTATTATTTTTCGAATTAACATGAATGCGATATGAACACGATACTATTTATTACATTACTATAAATTTATCTAGTAAAAATAATATTTACCCACAGTATATTTTTGATAAATAAAGTAATAAATAAACTCACTCACACAAGAGTCAAGAATAGGTTTTTTAGGTTAGGTTTGAGTGTTTGACGACTTTGACGTTCAGTTGAGAGGACGCGGCCGGAAAAAAAATGTTTTTTTTT
>EABT231
GGAAAACCTGCAGACCAAATATATAATAATCTGATCCTGGATAAAGTATCAAGAAAAAAAAAATAAAAATAGCACAGAAAACCAAATTCCAAAAACATGCAAAAAGAGAAATGGAAAAATTGAGCTGAGAAAATACAAAATGGGGGAAAAAATGAAGAAACTAATGGCTGAAGGAGGAGCAAGCAAATAGGAACGAAAAGCGACAGTATCGATGGAAAAAGACTTAACCAATCAATCAAACACGTTTGGTGCATAGAAGCGGGGAGTAAATATTCCAAACCAGGAAAAGACTACAGGATGACTGATGCAAAGCTAAACTATTTAGAACTGGAAGGTAAGAAAAACAAGATAAAGATCATGGCAAGGTTGCAATGAATAGAAAAGAGAAACGTAGAGAAAGAGCGCGCAAAGTATGTAAATGGAAAAAAAATCGTGACAACAAAAGATAATAATTTAATAATTAAATGAGTCCGAAATACTGAACAGATCAAAAGAAAGCACAGAGATGGGAAGAAATTGTCCAAAAACAGACAATATTAAAGAAAGAAGCTATCAAGTATAAATTGAGCTAACTTTAAGAGATAAGTGGATTCACTCTTATTTGCAGCAATAACAACGCTAA
>EABT232
GAGAATGTTGTTAATTAAAATTTAAATTTAATCTAGGGACGGTGAGCAGTCGTCAGGAAAATAAAATACTTAATCGTAAGCAATTGTACTTGTACGACGTTTTGTCATGCTTTTTACATGGACTTCCTCAGGTACCTACATATTGATAAGTCAATATTTTCACACAGTCAATTAAAAACTAATTACTTAAGTTAAAAATTGAATTGACTGAAAGTATAAGACACACATTTGATTTAATTATTAATCTTTTTAATGTAAAACTGATTTAATTTCATTCCCAGTAGTTAATGAATTAAAATTTGTTGTTACTGTAGCAACCTCGCCGGGCATCGAACCCGGGTCCCTGGCTTTACGCTCGAATGTTCTGACCACTAAGTTACAAGTGATGATAATGTACAATATTAATTTATAAGTACCTGAGGAGGTTCAAAACAAGTGACAAAACTACATAATTTTATTATCCCGAGATTTGTGTCTCCAAAAAATTTATAAAGGCAATTAAAAT
>EABT233
AGATTTTAAAATTAATACATAGTTTAAATGTATTTCATGACCACAAATATTGACTAAGAAATCAGAAACCTGGTACAATTGCAGGCTATATTAAGACGTATAAGTGGGAATATTTCATTCAACTGTCTTAGGATACTTGTTAGTAATAACTGCTGATGTAACATGACGATTTCTTTAATGTAAGTATTTCTAAAGTTCCTGGCGTGTTGGTAACATACAATTTGAAAATGAGGAAAATAAGAACCAGTCTTGAACCATCATTAAATAGAAATTTTTAACAATAAAAAGTTTTACTCACATCTCCATGCCTCAGGTTTCTTA
>EABT234
GGGAAACACGGGCTGGTCGTTCAAAGATGTTTTACCCTATTTTAAAAAAGTCGAAGATTTTACCATCCCAGAGTTTAACGACACAAAATACCATTCCAGCGGCGGCTACCTTACAGTTGGTTTTGCACCATACCGGACCAAAATTGCTGAAGCTGTATTACAAGCGGAAATCCAAAACGGTGCTAAATTTGTGGACTACAATGGAGCTACCCAGATTGGAACATCATATCTTCAAGTGTCCATGAAAAATGGAACAAGAGCCAGTGCCAGCAGAGCCTATCTACACCCCATTAAAAACCGACGAAATTTCCATGTGAAAAAAATAGCAATGGTAACTAAAGTTCTTATAGATCCAAAATCCATGCGTGCGTATGGGGTTGAGTTTGTACGAAACGGCGTAAAACAAATTGTTAGGGCTCGCAAAGAAGTTATTCTATCAGCCGGCGCAATAAACAGTCCTCAATTATTAATGCTGTCAGGTATCGGACCAAAAAGGCATTTAAAGCAATTGGGCATCCCCGTTCTCAAGAACCTCAAAGTTGGTTATAATCTCATGGATCATATAGCAGTAGGAGGACTAACGTTTATGATTGACAAACCCTATTCCATCACAACCAACAAACTAATAGAGCGAGATACCCTGATGAAATACTTCTACTACCATGACGGTCCTCTTTCTTTGCCTGGAGGTTGCGAAGTCTTAAGTTTCCATGACACCAAAGATCCTACTAATCCAGACGGATATCCCGATATTGAGTTGCTGTACCAAGCAGGATCCTTAGTGTCAGACCCCCTTCTGAGAAGAGATTTCGGGATAGACGAAAACATTTATAACGAAGTATATAAACCCATAGTCGGAAGCGAATCGTTCATGGTCTTCCCCATGCTTCTGCGTCCGAAAAGTAAAGGAAGAATAATTCTCAAGGACAAAAACTACTTGTCAAAACCTTTAATATTTCCTAACTACTTTGCCGAAAGGGAAGACATGGACACGATTGTCGAAGGAGTAAAGCTGATTTTGAATGTCACTAAACAGCCCGCCTTGCAAGCCATGGGTACCCGTGTGCACGCCAAACCCATCCCCAAATGCGAAAAAATGGGCTTCGGTACAGATGCTTACTGGGAATGTATGGCACGTCATTTCACGTTCACCATTTATCATCAAAGCGGAACATGTAAAATGGGACCGAAGAACGACAAGAGTGCCGTGGTTGATCCCAGACTAAGGGTTTATGGGGTCAAAGGACTTAGGGTAATAGACGCGTCCATTATACCTGTTATTCCTGCCGCCCATACGAATGCACCAACATTCATGATAGCCGAGAAGGGCGCAGATATGATCAAAGAAGACTGGAAGAACAAGTGAACAATCACTTCGTTATAATCTGTGATACATATTTAATAGACGATAAGTGAGGTCGGTGTGCAATAAAGATTCTGAATGTTGTATAGATAAAAGTAAGTTTTAAGGACAAGTATTATTTATATATATATATATTCAACAGAATAAATAATTTTCCAAAAACATTAAAAAATAGTAATTTATTAAACATGGTTATAATTACTTATTTTTTATGTAATTTAACGGTAAATATGATATAATAATGATATGTGTCAATACTGAAGGTGTTATTGCTTTTAAATCAAAAAGAGATCGAGAAATATAACTTAGGCAAAGTACCTACACAGGCATCATAAAAACCTAAAGGCTTTATCCGAGTAAATATGGGTAATCTGTTCCTGTAACTATATTCATGTTTTTAGACTGAATATTGCACAAACAAAAAGTACGCCATAATTAAGGAATAGAGTCCCAATCCTGACTTACCTGGATAAAGCCTTTCTGCAAACTTCAAAGATTCTATAAAACTAATTAAATAGTATTATCATTATTTATTGATAGGTACTGTAAACTAATTTAAATTGCATTTGTTTTGAATTTTTTTTATAACAACGAACGCTACTTTAAATTTGAACGTTTTTCAAAAGTGTGCTTCATTAATAAGTGCTACATTCATTATTTCTTACTGTGTGCCATTTTTCTAAAACTTTTAACACATCAAAAATCATTTGTGCTAAACAGGCGTGAATGAATGTTTGTAGTTGGGTACTTTTTATAATTATTTGGTTAATTGCAATTAATAGCATTCTCGTGTCGTACGCAAATATATAAATATATTTTGCACAGTTCCTTAATAGTATATTAATGCATATTTATGTCATCCGCGTAAAGGAATTAAAAAATATTACTTTCTACATCTAATAAAAAATGCGAAGGGTATATCAAAACGTGGAAAAACATTAATAACTATTTGGTAAATGTTTTTTTTTTAATAGTTAAAAAGTTTTGCAACACCCCTCGTATTTTAACAACTGTATACTGACGATGAGTTTTGCGTTTTTTTTTTTTAATTAGCATACATCGGCTACGTTTTAATCACCTTTTTAAATAATTTGTAATATTATTGCTGTTAAAAAAGTACTTTTGCTACTCTTTAACCTAATAAACGACCAGCGTTTATAATTTTTGTTAAATTTACTAAACTTTAATTGTCGGTACCGCTGCCAGTAACCTTCCATGCATCTACATTGGTAATATATTTAATACACAGCCTCTAATATGCGACTCCTTGTTACAGCAAACAATTTGGTTCTGTTTTTTCAAATCTGTAAAGAAATATTTCAAAAACAGTTGACTTTTTGCGACCCACCTTACTGTACCTACATACAAGGTACGGTCAATAAGTTTCACATATTTCAAGTTGCTTTGATCATAGATTCTTCGGTTACCTTATTTTCCAATTAATGATGGTCAATACATGTTCTTCATAGTTGTAAAGGACAAAGGTTGTACTATGATCCAGGTACTTCTTGTAGGGTGGCGGGACTACTTATTTTTCTTCTTCCTCGGAGTCGGACGGGTGAAACTGGAGGGGTAGTGGCGGGTGTATTTGGAGCAGTAAGGGTACCCGTACCACTAGCTGACAGGTCCAAACGCGAACCACTTCGCGATGCTGGTGCAGAATTTGTATGACTTGGTAATGCTGCTGGACCAGACTTCGGACGAATACTTAGGGTACTGGAACTTCTTGTAACGGACGTTTCTGATTGGCTCCTGTTACCGCTTGTTGTGCTGCTTTGTCGTCTGCTTCTTTTGGTCGTGGGCATTCGACAGACCCCAGCTGGGCACTTTTCGCCCATTGAACAGCGACCTTCGCAAATATCTCGAGTCGATAATAATTTTTCATAATTATTCAGCATTACAGAGCACTGTTCCTCATCTTGTTTCACTAAGGCCAAGCTGGGATATCGCTCTTTTAATCTTCTTCGTTCCTCCAACAGCTTTGATGTTTCGAAGTCTTGCAACTGTTTTTGGAAGCCCAGGTTAGGGTTGGCAACCGCCCTACCCGCTCGTACCACTTTAAGGGCATCTTTCCAATTCAAATTTGTCACCGACATAATGTATGCTACGGCTACAGTAACACTGCGGGACATCCCTGCTAAGCAATGAATTAAAACATTACCATCTCGTAATCGAGCTGCGTGAATGAAATCGTTGCAGAGAGAAAAATACTGGGTTAAATTTTGATCAGGTGAATCGGATGCCATAACACACAGGTAGTGTTTATCGGAATGCAGTTTTCGGGCGGTGTCGTGAATGGCCAAGATGTGCGTGATGTGGTGTTTTTCTAGTTGCGAGGCGTCTTTGGAATCCCTGTAGTTACCCACATAAAGCCCGGGTAAAACCTGGATACAGAGGATAAAATATAGGAAATATTAATTAAAAAATAATCTATAAAATTCGTAATTAACGTTTAATTTTTGTAGTTACGGGCCCGTTTGATAAAGGGTGCATATCGTCCGCGTCACCTTATAATTATATCCACCAGTGGGCATAATTAATGTAACGCTTGTTTCTAAAAAATTGCGGTCGATTTTGGTGTAGCGGACGGCCGGAGGTAATTCACGTGCACCGGAAATAACGCGAACTTTCGTACATACAACGTACGTCCGATAATAATAAATTGTTATTAAGTACCTTTGAACAACCAAACTTAAAATTGTCGTCATCTAGGCTGCTACAAGTGTCACCGTCACACATAAAAGCGAACATGACTTAAAAAGAGTTTTAATTACTGAAATTGTTTCATTCTGTCACTGTCTGATGATAATTTTATGTATTGTAAAAAGCCAACTTCGATTTTTTACTCCTCCCTATAACATTCTCTTAATGGGGCACTCCTGAACGGTCACGAACGAAAAGGAATGCTAAAAATGAACAGTACCGTAACGATAATATTTTTAAGTAAATATGCTTGTTTCTAATAATCGTAATAAAAATAAAGAGTTTAATTTGGTGCTT
>EABT235
GCGGTTCCAATACACAATTCATTATATTCTGCCTGCGAGCAGTTGCGCTATTTTCTTAATTGCCTAGCCGTATTAGAACGTCTAAATTTTTCAGACTGGCTAAGCGCTAAGACACCTTCAGGTGCACTTGCAGGAGTAAAATAACACCACTACTATTGGAACACGTGCAGTCCGGAAACTAATCCAATTTGCGTAAATCCTCAACGAATGCATTTGACAGCATCTACTTTGCTTTGCAGCGTCATGTGCATTATAAAATTTCGAATGGCACAGTTTTAACGAGAAATAGGTAGATATTGTAGCGTTTATATATTATATAAAAACTAAACGTTGGTATCTACTACGGATAT
>EABT236
TTTAACGAACACACAATTAATCACACGCGTTTATTTATGAAGGTTTTGTATGAAAATATATAAATAATTACACGTAGCTTTCGTTTTGTGCTGAATAAGTTAAAAATGAATCAAGCAGCCTTGGCTGCACCAATTCTTGCAGATCTTCGTCACCAATGGTAGCAGTTCCGCATATCTCAGCAACTTTTCTGAGAGTTGCCAGAGCTGCTACAAGAACTGCATCACTGTCGTACCGTTTTTCTTTATCCCTACAAAGATTCGCCAACTTAGATATCCCTCCCTGTTCAACCAGTTGTTCTGCAGCCTTCTTATTCCCACTTAGCCTAGAGAGTGCTACTATCGCTTTCTGTTGTATTCTTTGGACGGCATATTTATCATCGGAAGTAGCCTGCAGGAAGTACAAAAGAATCCTCACCACGTTTTCTTCTATCATTTGTTCCCTAGCTTCCTGTTTGGACGAAACGTTGGCTAAAATTATGGCGATTTGTTCGAGGATGTATATGGACACTTCGGGACCTCTTTCTTTAATACATTCCAGAAGATAACGGATCGAATTTTGGTTCAGGATATACTTAATACTTTTTGGTTCTAGTGAAGAAATGTTTGCCAAAGCCGCTGCGCAAAGTAACAAATTTTGACAACATCTCGTGGTTGTAATGAAATGTGTTATCGCTTTTACAAGCGGTTTGATATGACCGTAGAGGGTTTTTAAATTTCGATTGTCTTCTATCCACGGGGCGGTAGCTTGAGCTAGTAAGGCTAAAGCTTCAGCCCTTTCCGGTTCAGGTCTTGAATCTTCAGTCAGAATTTCTGTTATCATCTGAATCCCAGAACATCTTTCAAATTGTTTTAAGGCTGGACTGTTGTTGCATATTGTGGATAAGGCTCTTAACACTAAAGCCCTGACGGTTGATCCTTCGCATTTTTCACACAGAACGCACAACGTCGAAATGGTATCACAAGATGTAAATATTTCAGCGAATGATTCGTTGCGTAGAGTCAACGACGTTACAGCTGTCAATGTCGCTCGTAGTTCGAGTTCTGATCTTGGATCTTCTAAGTAACATACTAATTTTTTCAGGTATTTGACAAGTATTTCTTGAAAAATTAAGTTCCAATTAGAGTACAAGTTATCGGTTAGAGAAGGTAACTCTTCTAGAGTTGCACGTCTAATTTCTTCGCACTTTATAATTAATTCGTTATTACCTTCCACGAAATTGCAAGCAAATTCTGATATGTGACCAGTTAGACTTTGTGCAAGTGGTGCAGAATAGTGGCTTTGGCTTTTTATATTGTCGAATTCTTTTTCGATATTTTCGCCCATATACAAAAGCTTTCGTAAAGGACAGGTGAGCATATTTGCAAGATGTGAAACTTTTTGTGATAAATCTCCAGCTACAGATTTACACTGCAGCATTATCATACATTCCGGATCATAAATTTCGCGAACTTCTTCTAACCATTTTTGAACGGAAGCATTTTCGTTTTCGAAGCGCATACGTCTACGTAAAATTCTTTCATTCTGATACTTTTGATAAAGGTGCTTGGCCCTCCTGTGCCTCATGCTCTCTTCCTTTCGGAATTGTCCTTTCGGTGTCGAACTGTGTTTCGGAGAGCCTAATAAATTTTCATTAAAAAGTAATTCCAATTCACTTTCATCGCTACTCGACAAGCTGCTCCTTCTGAGCGAGTTGGAAACTGGCTCAGTCACTTCCGGATGGTCAATGAGCGCGGGTGCCGAATTGTTTTTTTGCAAAACGTACGGTGATACGGACAAAAAAGGGTACGTCTTACACCCGTCAACGTTGTCAATGCTACACTCACTAAACTGTAAAGGAATTTCGTCGTGGTCACTTACAGTTCGATTGTTATTGTCACATGGTTCCGAGAATTCAGAGGAATCATCTTCGACATTCAAGTCGCGTGCCGTTTCATTCGCGTCGAGATTTTTAAATAAATTTCTGTTCACTCGATTGTTAACGACTTCTGTTTCAACCACGTGCTTATTCGACGAAATGCATGCACATGCTGTTGTTGCTAGGTCTTCGCCTTCTTCAATGGACGAGAATCTGTTAGACGGATTGTTCTCTTTCTTTTGTGTGTAGAATGGTGACGTCTTCTTGGGGGTGGATTTTTCTTTAAAATTTGACGATAAGTTCTGAGATGATGTTATGTCCTTTAATATGTCTTTGCGGAACTGATTAGAAGTTTCGCCGTTGCTAGGTTGGCCAGGGCTAGGTTCGCGTTTCTTGAGGTGCCCCGAAGACGTTTCCGTATCCGAAAATCCCGAATCTTGACTTCCAGAACTGGAAGAGGTCGATCTCTGAGACCAGTTCAGCGCTTCTTCTCCCCACCACACTTTACTCGGACTCCTTTGGAATTTCTTCATGAATGAGTTATTATTGATTCCAATGTATCTTGATCCTACGAGCAGTTGACCCTTACGTTTTCCTGAGGAAGTTTTTCAGATTTTAAGGGACTTACGAAATACAGTAAAACATTCTGTTGTTGGTTGTCATTCCCACTAGTACCTACTAGTGGCGTAACGATACTCCCTCCACCTCAACCCAAATCCGAAGCTATCTTGATCTAGCGCGCCGTTGAAGGCCCCTACGTGTTGTCGAGGAAGTTTTTCAGATTTCAGAGGGCTTACAAAATGCAGCAAAACATTCGGTTGTTTCATTCCCACTAGTACCTGTCAGTGGCGTAGTGATACTCTCCCCATCTCATCCGAATTCCGAATCTATCTTGATCGTGCGCGCCGTTGATGACCCTTACGTGTTATTTAGGAAGTATTTCAGCTTTCAGGAAGATTGTGAGGTCTATGAGCTCTGGGCCGATTGCTAACACCTAATTTTGGCAAATGGGAAGAGGGGTCAGTTCCTCTGCCCTAGACTCTACTCCTCTATCTTCAATATCGAACTATCTAATAATAGTTATGTAAATTTTAACCTCTCCCTCTACATTAGAGGACCTGTATGTTCTTTGTTAAAATTCTTACACCTGAAGGAGCTACCGCATGCCGAAGTGATCTTAGAGGAATCAATAATAACTGATTTATAACCTTTTACTGTTTGGTGTGTTTGAATGTGCGTCATTTTTATTCTTCTACGTTACTAACAAATTCAAGATTGACCATCATCTGTAGTAGTGGTCAATTTCATTGAACGTGATAATATTCGAACGGCTATAAATGCATTTACTATTACATATAAATTGATGTCGATATGATGTGGTATTGAATGCCATCCAGCACTGCACGATGGATTGTGATTCCTTTCGGTGGTCTTACTAATTGATAGTGAATGCCCGTTATGTGATAATTTGTTGCATTATTGGCCCAATTTTTTTTTTATTCAATCATCTACCTATAATGTAGTAGTACCTACGAAGCTGTCGTTCAGGTTGTACCATAACATCGTTCAGAAGTACAAGTTCCGTTAGAAATAAAGAGCTTCTATTAATAACTGCAACAAAAACATTACAGCAATAAAGTATAAGTCGATTAACTGTTTTCAAATTGCTTTTCAATT
>EABT237
AGATAGTAGAGCAGGCTACTACTATGCTAACAAAAGTAAAGACCAGACCATAACAACAGTCATTTAGTTCCTGTTGCCTTTTCCTATCATAGCTTTATGATCCTAAACCTGTCCGTCATTCATATTGTACCTCCCGAATTATAGCACAAACTACCCCATAACATTAGTATAGGTTCTGGGATACCTATATTAACATATATTTAAAGTTTTTAGATTATGTACTTGCAGATACGTCATTATACAATACTTACAGCAATAATATTTACAACTTCTACAACGGAAAATTACGTAAGTAGTTAAATGAATATGTAATGTACATTCGTGAATGAAGCTGTTGTAAAAG
>EABT238
GTTGTTTTGTTCACCCTGTTTACTAACGATTTGGTTTGCTCTTCGAGTCTCTTGAGACGTAGGTCGCGGGCAGCAAATCTTGCTTCATGGTCTGATTCTGCAGAAGTCGAAGGCTCAGGTGTTTCCCTATTTTCCTGTGTAACATCATCTTGAGCACTCCTAGCATTATGTTTATCGTGAAGATTGTCTAATTTGTGGCTAATATCTTCACTAGCTTTGATTGTGTTTGAAACACTTTTCACAACATTTGTACAATCTTGTTCTAATTTTTGAAGCCTTGCATCGCGTTTTGCTAACCTTTCG
>EABT239
GACAAATTTTTGGACTTGGTAACAAATTAGCGAAAAATTACAATGCTGATTTTATATATGTTTATATAAGAAATAGTCGAATATAGACCAACCTAGCTGAGTGTCTGGTTGTGTAAAATAAGTGTGTGTGTGTGTGTACGTTTGCGTCAAAGTAATTGAGATATGAGAGCTTATAGCAGAGGCACGGTCGATTGAGTCCCCGGGCTGTGGTTACATGGGCGGGCTTCGGCCACGATTCCGAAACCAGTAATTGCAGCAATTTTGTTTTCTCATACTTCATTGCACTCTTGCGCTGCTTGTTTTGCCCTTACTGATGCCTTCTTGCTTGATGACGCCTTTTGGCTCGATTTGATGGGCCGAGATTGGATTTCGTGAGTCGCTTTTTAACATTATGCTAAAGAAGTAAATATCTCGTACGGCTGCGAGCAACCTCTTCGTCCGCTGCATTAAATAAGTA
>EABT240
GTAGGCAGTCCAAAGGCAAGGCGTTCATGAAAGTTTATATCCTCAACTTTATTATATATGACACCATTGCAATGGGTTTAAAAAATGATAGTTTTAGAAGTTGCATTATCTAGCATCGTATTTGATACGCTACGAAATTTAATTTTTAGCATGTCGGAGCCGTATTTGTCTGGTACTTTTTTAAATGTTCAGCCCGTATTGTTCATTCTTATTGTCTAATTTCATCTCCTTCAGAATGCGTTTGTTTTTTGTTCATTATAGTAATTAGTTTCTAGGTTCTAGGACAATTTTGCGGTTAATTAAATGGTATAATTCCATATCAGAG
>EABT241
ACTTCTTGAAACGAACAGTAGTTATCTACCTCCATTTAAAACTCTTGTTTTTTTTTGTATCTACGAAAGATAAAAATACATTTGTGCCGCATTGTTACTATAGTGACATATACGTGGAAGCTACACATATAATTTCATTTCGTGAGAAACGAATGTTACCAAATAACAGGCACTTTACATATATACATTAGGTTAACGTTTTATCACGGACCTCACTACAGTTGATTTGACTTATTCTCGGAAGTTACACGTTATTTGAATTTTGGATCATGAAATATTAAACTGTATATTATAGGGGACGAAGTGACCTGGAATGGTCAACCAATATTTATTTTGTAATTCGGTGTTTTTCTTTTTCAGGATCTAACACCTTGATGTACATACATAATTAATTACAATTGATTACTTTCAGGAATTACGTAGTGGCGCTTTGCTGAATTAATTAAGACGTACTTACAAACATTTATATTTTTAGATACCATAGAAAATCAATTCAATTGGAAAATATTTTTGTTTATCCATGTTTTCGGATTGGAGTACTTTGTATCGAAAATAGTGACAGTCCATTTATTGAAAAGACATTTCATTACCTAAAATAGGGAAAGAGCTCATCTATTTTTAATGATGTTCACAAAAATCGAATAGAAAATGAGCCTCGTACTATATACTTACATA
>EABT242
TGCAAACATAAAAGGTCTTTATTGAAGCCTCTTTTAGGAGCCGTGTGTTACTGTAGGCGTCCACGTCACAAACAACAAACATACACACACATATATATATATATATGTACGTGCCTTTAGTAGTCTTTTAAATGGTCGTTTGTTTCTTCGAGACATTTACACCTGAACACTAAGTACTTACGGACGTGTAAGTACGCAAGTAAATTACTAGCCGTCTTCTTTTTTTGTTTCATGTGTCATATTCTCTTTTTTTTACCTTCCATCCTACAGTTAGTTAGCTCTAATTGGCTTGTTGGTATTTGGAACCACATCCATAATATGCACGGATTGAGTAAAGGTCATACGAAAAGACCAAGCGCATTTGGTCCTCAAGGACTCCACTGCTACACGTTCGAAGAAATAATTAAACAGAAACAGTAGGAATCTGGCTTAATCAATCGTATCCGATTGTAGAATATCCTTCCTCTACATGCAATGTGAGACGTTCTTCCAGTTTCAAACGATTACTTTAATGCTATATGCTTGACCCTATAAGAAAATGCTAGATTTCTAGTACTAACTGCGATTTCTCATACTAGTTTAACATAGTAACGTAAAAATCAGGTTGGAGTTAACATAAAAATGGAAGGCGAAAAGCTATAAGAAATCCATCTAATTGAATTCTGGACTGAATAGAAAATGCACCTACCCTCAACTGCGTTTGTTGCATTTATTTGAATCACTATGTGAATCGCATATAGAAAAAGTTAGAGGTTGTTGTGTTCCAAAATTCTTCAGTTTCTTTTCTAAACTCATATAGTTAATGACACTCTGTTACTATATCAAAATTCGTCGATCCCTAAGG
>EABT243
CGGTTGACCATAAAAAATGCTTATCAAAATTTAATTTTTGAGAAGTAAACTTTAAATTTACGCCAATCTGTAGATATAAGACGCATTAAAATATAATATTAAGTAGGTAAATTGTTTTTAACTTTAGTCAGTTACAGTTACAGCGCGTTAAAAATAAAGGGTTGAAATTTAAAAATAAGGATTAGGGTCGAGTCGGGTATCATTCAAAAGGGCTTTATATGCAGATTTCATGAAAATTATATGTTTTCATTTTAATCATACGTATTTTTGTTTGTGATCAAAAATATGTGAAAAAAATATATAGGTACCTACAAAATTCGAAAGACAGATCTGATATTTACTGTTAGTAATCAATATTTAAAGTTTAGAAGAAAGTAAATTGATTTTTTTAAGCAATTAAACGCATTTGAAGTTGTCGCAACTTGTTTACTAATCTCGACTGTAGATTTACAACAATTTAGCTTTTCCAAGTGAGTACATCGTACTAGATTACTTTACAAGAAATTCTGAAGGGGTGAGTAATGCTTGACCATATTTAAGAGTGGAGATATTTTTTCAATAAATAGTAGTCAAAAACAGTGAAATGATCTTTATTTGTTAAGTATTTTTTTTAAAGCTTTGAAACAAAAAGGCGAAATGTCGGTTAAAGGTTACATAATAAATAAAGGACATATCACCCCCTTTTTGACTGCTTTTTATTTAAAAAAAATAGTAG
>EABT244
TTAGCATTAAATGATATTACAAAAGATGCAAACGAATTTCCTTGAAATATAAACTGTTACTGTCAAAAGTTTAAATGTCGTGTAATAAAATTACCTTGATATGCAATTAACTCCACTTTCATTTTATTTTTGATTTGCCGGTAATGTTAATGTAAAAATTTATATATATATTAAAACCCATCAAAATGGACTCCAATAGGAGGTCAAGTTTTAGAACAATACCTTCCGATGAACGCAGACTGAGTATATATGAACCTACTTCCAGTTCATTACTCAAGAAAACCGATTTTGAGACATATATCGAAAACAAGCGCCCGAACGGCAATGAAGAAAAAGCAAAATTAAAGGTAATAAGGGCGTTAAAACTCCCAATATACTGTGTTACTGGTCCACACTTTTCTGGAAAGACAGTATTAACTGAAGCCATGGCAGAAGCCACCGACTATTATCTTATTTCTTTTGAAACGTGTCTCAAATACGAATTAGAAAACAGTTCAAAACGTGAAGGAGTCGTTCAAAAAAATTTGAATAATCCGTTCAATCTTCCAGACAAATTGGCGGTAGAAATTGTAAAGGAGAATTTACTATCCACTTACGAATATAGTAACGGTTACATTGTAGATGGATTTCCAATGAACCTTAATCAAGCCAAAATTTTTGAAAGTAAGGTGTGTCCTATAAACGCTGTGGTTTGTTTGACGATGCATTTGGATGCATTTTTAACTAGGAAAGTTGCAAAAGAACCTCATGTAAACCTCAATCTTCTCCGAATACGCCATGTTAAAGCCTCCAAGTCCATAAAAGGTCTCTACGAATTTTATGCACGAAAGAAAAAGGCATATATGTTGCATTCTAATTATCCTCCTGAGAGTGTCGCTTTTCGTGTTATTGAGAATCTCAATGATTTTCATGGATTTCGATCGAAGGCTATTCAAATGAAAAATATAGCAGAAACAAATTATAACATCAAATAGAAACCACAGTATGGGAATTATGTTAGAAAACCAGTATTATTTAAATAAAATTTCATAATCGGAA
>EABT245
TAGAATAAAATACGTTTTTATTTTTTCATATAAACACAACCCACCATCATACATAGTGTAAATAATTAATAGTTAATTATTTCAGGACACAGTAAGCATTTCAGGCGGCATATGACCGCTATCACCTAACGCCATCAATTTAACTCTTCCATTAGGCGCAATACTTATCCATGTAATACTTGCATGATTCAAAGACAACCTCAACCATCCTTCGGGGGGAAACTGCAAAGCTCTACAGTAGGGAAAACGAAAGAAAAATAAAGGAAAAATTTAAATAATTACTTTAACAAAGAGGGAACTTCAATGACCAGAAAACAAAACCAATATACTATGACCAATTAGTTCTAGGCTAAAATGAGTTACCCTGTGGTAAATAACTTAGGAGTGTTAAATAATAATCAGGTGACGTACTGACCTGCACACAAAGTATCTGATGACGTTTGCATGGCATACAAGTAAAGTAAAACTATCATGCTCTTGCTTTGGATCAGCTCTATGAAAATACTGTCTGAAAGCAGCCTCTATCCTGGCTCCATCCTGGTAAAACTGATAAACCTCGGGTTTCCAATGACCAACAGGAGGCTCCGGAGGGACAGGCGCTCCTTCTCTAATGAAATTACATTCACGAACAGGAACTTTTGGTAAAAAATCTGAAATAATTGTCCCTGTTTCCTGTGCCCTCTTCATTGTTGACTTGATCATTTCTGTATAGGGGAATCCCAATTGCTGAAGTCTCTTGCCTGTCTGTTTAGCTTGATTGCAACCTAACTTCGTTAACTTTCTTTCTTCATCAGTGCCTCCATCAATCTCATACTGACCGTGTCTGATTAATATAATGTGCCTTGTTGCAGTAGAGCGAAGTGTGTTTAGTTTCTCTACCACTTTGTCATTATTTGTATCATTTAGGATTTTCTTAGGATGTATTAAACTGTTTGGAGACCTGTGGTCCCAATTATCATCCCATTTCGAAGAATTTGGAGGAACATAATTTGTAGTCCATGATGTAAAAACTTTTCTCTTGTCGGCAAAATGAGGATTATAATATAAATATGTACCACAATTTACTGCTCCCAAGCATATTAAAATAGGTTTGTAATACTTCTTAAAACTCCTCATGTATATGTAAAGGATATTAATTGGAAAATTGAAAATAGACCACTTCTTCACAACGAATAAGTAAATGATAAGTACAATAAATATTACACGTCACAATGGCATTAGACAATAGTTAAACACTTTGTTTTCTAAATTTTAGGTAATTTATCACTTTTCTCATAAATATAACTTAATATAACCTAAAAATACATTTAAATAAAAAATAATGGCGGCACATCAGCGATCTAATCAACAGTACAAGACCATAGATAGGATTGCAATAATCATAGGTAAAATATATTTTTTTTATAAGTTAATTTACGATTTAAAAAAGGAAATGAAGGTGAAATGGCTTTCATATCGACATACAACCGTACTTGTAGTCTAATTAGAACATTAATCTAGCATGTAGCCTTTTCATTTTTGGTTGTCTTTGGCGGCCATCTTTTATTACATTACGTCACATGTTTGTTTTAATTTAAAATACGGCGCCAAAAATACGTATAACGAAGTTTATAAAAGTATAACGACGTAATTGTATTTCTAAACTGAAATGAAAAACATAATTTAAAAATATAAATATATCTGTACAATAAACTACACATTACTAGCCTTGGATGCAGGTTAACAAGGAAATTAATTGGTAACTGATTTAGTCAGTCATCAATCGCAGGGTGGTGTCGTTTTTTTTGAAACATAAGTTATACTATCGGGATTGTCGAAGGAACGTGATACTATAAAACAAATTATGAAGGCTGTTGCAATTAAAACAAGTGTACGCTCAACTTTAATATCAATTGTTTCTCTTGCTTTTGTTGCTCTTTGTCTGTATACCATATCTTTGTAATACATGTCTCGCGCAAACGTGGTACCATAATGAGCCCTGGACCATTCATCAAAGTCATAAATAGGTGTGCTTCCACTTTGTGGTGGTGGTGGTCTTGTTCTTCGTTCTCGAGATCTGTGAAAATTTGCCAATGGGTGTTCCTTTGTAGGATACTGCCCTCGTCTACCAAGATTAGACGCCCCTCTATCATATAATTTTCTAAGTTTTATGTTTCCTAATACTTCGTAGGCTTCTGAGACTTGGCGGAACTTTTTACTTGCCTCTTCACTGCCCTCATTCTTGTCAGGATGGTAAAGTTTTGATAACTTGTAATATGCATCCTTTACGTCCTTCTGGGAAGCTTTTGGAGTAATGCCCAAGGAATCGTAATGATTTTTGGTATTGTAAATTGTTGTTGTACATAAATTTCGTAAACTTTGCTGTGCGACATTGTAAAAACCATATCGCGTTCGCATAATGTTTATATACAAACTGTGAGGTTAGAAATAGTATTTCTTACACAAATCATATGTGATCCAAATCACTGCATTAAAACTGTTTAAAATGTAAAAATCACGAAGTAAAAATAATTTGACGTTACATCATCTGTAAGCCTGAAACTATCCATAGAGCTACACGCATAGAGCATACATAATAGACATAGATATGAAGTCACCAAAAAAGATGGTGTTGTCTTGTCTGATAATACATAACATAATTACTGATTTAAAAAAGGACATGCGGATGATAAGTTGTCCCTCTTTTACTTTTAAGACAAAGGCGATAAATAAAAAATATGATTGTAATATTTTACAAAGATTCATAAAACATTACAATAATTTTATTGTAAAACTTATATGTACAATAAATAGCAAGTTTTGATTAAATGTATCCATTACTTACTACGTGTAATGGTATAATAAATTTAAATTGTTTTCTTGTGTATCATAACAGTTCAGTAGCATAAAATATTAACTACATTACCAACTGAGCTGCATAACTAATAACATTCTTTTATAAGCTTTCTTATACAAAAAGTAGATAACTATTTTGAGAATAATAAAACACAAAAAATGATACGATTATTATTCTTTTCTTAAAGTGTGCTATTTTCCTTTTTTTCATTAAATCAAAATTAATTTGGTAGGGAATTTAAAATTTAACTATACTATATTTATATTTAATTCCAGTAAATATCATAATAATAAGCCTCCATTTGCATGTATATTTTAAGTGATAAGTGAAAAACGTGTATATGGCAAAATTAACTCATTTGTGCAAATAGCAAAACAATGGTTAATTAATTTTAATGTGAAACAGGCCCAACGATCACAGTTTTCAAGTTTTACCCAGTTGTTGAGGCTGTGCATATTTTTTAGTTTAATTAATTCCCATATTAATGACTTATACAGTATCTCACAGAATTAAAAATGAACATTTTGTAAGACACTGTAAGTCTAATCACAATTACTGGCATAATTCAATGAATCAAAGTAAAATATCAAAAATGGTTTTGAAAATACCTGGGGACACCTCCAGGAGGTAGAGGCATATTTAAGGGTCCTGTGGGATATGGCACAGATGCTGGAGGGACAGGTGGGAATACAGTACCAGGAAAGAAGCTGCTGTTTATTGTTGTTGGTGGAACGTTCATATAATTTTGGCTGTTTGGTAGTCCTCTTGATAATATTTTTGCCAACTTTTCTGCCTTAACTAGACGAAGATGCATAAGTTTCCTTTTGATCATGAAAGTGTCAAGGTATTCTTCTAAGTCAGTTTCATTGTTTAGGAATTTTTGTGCCAACTTTTCTGATTCTTCTTCAATTTCACTAGCTGCTGTCTGTAATAGTGCTAAAGCGGTCTCTAGGGACATATCACCATTCTTATCTTGCACTGTTTGAAGCTTATCTTTCACTGATTTGGATAACTCTGCACCTTCTTGTGACAGTTGGTGGATCTTTTCTCTGTTCTCAGTCAGCAGAGGCTCCTTTCCAAGATTATATTCTGCTAATGAATTGTTACTAGCTAACAATGTTTCTTTCTCTGCTTCAATTTCCTTAATGTAATTCTGATTCAAGTCTTTCAGCAGATTCTCTAGTTTTTCTTCGTTGTTCATTATCTCGTCCAACTCATCGTTACTTAAATGGGAAATAAGGGATATTGCCCTTTTACAATTGGACTGTATCACAGCCAAAGACATTTTTATTCATTTGTTTTAAACAACACTTAATTTATTATCAACAATGACAACACCATCAACGAATGACTAATTCAACAAATACCACCCAATCCAACCCAATCTATAACCACACTTTCTATTTCTTAACAGACTTCTGTAATGTAAGACATCTACGATTTTAACTCTTATTAGGTGATTATGATTAGACCAATTATAAAAATATTGGTATATAAATGAATGATATTAAACTCCACGCAGAAGTTCTATTTTTTTTTAATAAACACACATTTTATGTAAAAA
>EABT246
TTGCTTCCTAACGTTTCGCTAGTATGAGCGGCGAGCTTCTTCAGAGAGTAAACATCCAGCATCGGAGATGAAAGGACCTGTGAAGGAAGTAATCCAACCAACGACCGTTTTTAGACCCTAATCAGGACATCATCAGTTCACCTACTGACCGCGAAAGCCTGTACTAATGAGCGAAATTATCCTTCATGAGTTTTTTTTTTGGTAAAACAAAACTGTCCATTTTTTGTCGTTTCTTTTATCAACTTTTAAAATACTGTAATCAGGGGTGGCGGAATAGATCTAGCCCGAGTATTGAATTTTGATAAAAACAGAAGGGGAGAGAGAAGGTATGGGGACAGGGGAGGACCGTGGATATAGATGGGCCTGGGGTACTTGAG
>EABT247
GAACGAGTGGTGCTATAATAATAATAATATAGTAGACATATTTTGATACTACAGACTACAGCATTCACTACTAAGTAGTATGTAGTAATAGTAAACGTTGACGTTGCAATAACACGCCCGCACGCATTGGTAACTGGTCGACATCCTGTATGAATTAATTGGTTTACATACTTAATCTACGAAAGGACTTACTGCAAAGTTGTCTAAATCCCAGGATCGAAAAGGTACTCGGGAATTTAATATTAAATTTTCAAGTCCCGTTAGGTACTGGTCCCGAAAATCGGAAAATGTTTCCAAAATCGTTTATCTTTACAAAAAATTTTCTTTG
>EABT248
CGAGAAGAAAGGTCACCTCAAAATCGGTTCAGTTGTTAAAGAATTAGTCCGTACAGACAGACAGACAGACATGCAAATAGAAACAAAGTAGCCTAGATTACTGCTGACAAACTCCTCTTCGTGTCTAATATAAAGTCTTATCGAAGTTGGTTCAGTCGTTTCGAAGATTAACCCATGTAGACAGAGAGAGACAAAATTTTTTAAGAGCCATTTGTGCCGTAATAACAAACAAAAAACCGTGAGAGTTTAAAAATGGCAGCTCTTTAAATATTGTAGACAGACAGTTCAATTTTATCTATAACACACATATTTTCGGATCAATTCACTATACAATTGTTGCTCCGATCATTGCTCGCAAATTGGAAACCAGTTTTATCCGTGATAAATAGCGTTTTGGAAGAAGAGAAATGTCTTCCTAGTTGAGAACACACTGTGATGTAATTCCCGTCCCTATACCTACTAACTTTCATACCCACTTAAATTCTTACTCCTATCACATTTCCTTTGAGAAATGTAATTTCTACCTAAACGTTAACTGGGATTTATCTTTGAATGGTTATTAATCATTTTTTAATATATAGTTTCAGCACTGAAAGCAT
>EABT249
TTGCTCAGACAATAGTTACCTACAAATGTTTTTATCTTTCGAATTAAAGTCACGTTCAGAAAAAGTTTGAATTGTAATACATAACTTCAGAAAATAACAACTGCAATTGTTGTCTTTCCTAGTAGCAATAAGGCACAAACAGTGCAGTAATTGGATAATTTAAATAAATATCAACTTAACAAATTATTACGGTATTATTTGTTAGACATTGTAATAGGTACTATTTTTATTCGTAATTTTATAAGGAAATAAAAAACGGATATTATTGGTTAATAACGCATAGGGACAAAAGGCAATAATAAAAACATTAAAAAGTAATAGACAACGGCTAG
>EABT250
AGTCAAATAAAAGGTTTCGGAAATCCTAAAGGAAAGTCCTAAATTGAAAATTATGTTAAAAATTAATTGTAGGTACAAGAATAGATTATAGTTGTACAGGGAAATCTTAAATTGAGATAGTTGAAGCTCTGTAAAAATTTCTTTTCGTTTATGCCATCCATTTCTTAAAACCCAAAGGTGGATTTTGGGTCTATTTTAACCCTATCATTTCTAATGAAATTTAATTTAGCCAAGAAAGTTGGACCCTCTAATACAGATAAATAAAGCGACCTTGAAACCACTACTTATGCTTATGATACAGAAAAATATTTTCTTTTTCTATTTCCTGTAAAATATATCAAATCATAGCACATTGAAGACTTTATTTGATCAGTAAAAATTTGTGCTTTGTA
>EABT251
GGGGGGGGGGTGAGAAACCGAATATAATTCATTTTACAAATCGATAAGGCCAAAATCTACTCCCTTTTTGTTGTCGGTATTTTCTCTTTTCATTTTTGAAAATATCACCTGTTTTTTAAAAACTTACAATTAACCGAACCCAAAACAATCTAAACAAAAGGTAACATTTCTCAAAACTTAAATTGCATTTGTTGGACTTATGTTCCAACCCCCTGTGTTAGTTATAAGTTCCCTACATTCCTATGTTATTTTTTCAATTTGCATTGTGATGCCTCATTTTTATAGAAACTTAAAACAAAAAAATTAGCACCTTTTTTAAACACGATTTTTTTTTTTTATTAAATCGTCCTCTATAGAAAATTAATATCCTAAGAAGGGAGGTTCTTTTAAAATTACAATCCTGATCTTCGCTTCACTTAAATCCGATACTGTCTCTGCTCGAAAGAATATAAGTCGATGGCTTATTTCAAGACCATCTCCTTCATGTCTCGTATTCTCTTGTTTGGAATTTTAAAAATACATTGCGCACAACCTTCTACTACAGAATATTTTTATTAAGTGTAAATGGTCATTAATTTCCCTGAACTTCAACTTTATAACATGCAGCCTTGTCCCATGGTCAGGGATTTGGCATTGTGAGTATTTACGTACGTGTGCAATTCAGTACACAAATAAGGAGCGACAGGTTGGTACTGACTTTTTACGATAATAATACTGCACATTTTGTGTGTGCATTATGTAGTTTTAAGTACTTGGATATTTTAGTTTAACAAACATTCATTTTACTATTTTTAAGTAATC
>EABT252
GAAGAGATGGAAAAAGGAAAAAAACGACCTCTACGAAAGCTAAAGCAGTGTTTATAAAATTTGAAAACATATTTGGACAACAACGCATATGCTACTCAAAACAAACTGCCCCATGAGTCGTGCGTACAGAAGTATGTACGTGGCTCATTACAGTAAGACTTCGACATCTACAGAAGGAGAAACGTAGGTGCGTATTTCGTACGAAGCTAGTCTCGCATACGCTTTGTACTCGTTTCGACAATGCATGAACAAACGTTTATAGTCCAAGATCTCAGAGCCGCCAGATATTACTTATTTTTTGAGCAACAAAATGGGTGGGATAGGGTGGTGTTGGTAGCTACTTGTACACATGCCAATTTGGGCTGACGACCAATTTGCAGATATCAAGTGCTAAAAAAACTTTACTCGCTTTTCTTAAAATCTAACTGCCGATTTTTACATAATGTTTTACAGAATATTGTTAAAAA
>EABT253
GGATAAAAGGTTGGAATAGTGAAACGTATCTACAGTAATACCCTTATAATAATACAGCATCCGCGTATTTGAGGAATACTTCCGGAAATACACCTATACACACACCCGTTTTTGGATTTGCTTTAATTCCACTTGAAATAGAAACTACTGTAAGGGAATAACTGGCATACGTTTTAGTATCCGGTCCCAGTATTATTGTTCTCACAGAGAACGCCGCTACTAACCAACTAGTAACTTTATAACGGAGAAAGGATCTTTATAACGAGATTTATAACCAACTGACTGTAATAATCTTTCGAATCACGATGTAATTTAGAATACTGCCGCGTCCTACTATTGCGCCCTTATTGTATTCGTTATTGACTGAAAAAGCGG
>EABT254
GATAAATAAATAGCTCTATTTATTTAAACATTTAATTGGAAAATAATAACTAACCAAAACATGAAATAGAAAAATTGTACATTCCAATTAGTATATTGCTGTCTATGGATAAAAAAAAACAGAACAGTAGAGAAGTCAAAAAACATAAAGTTATTAATTCCAACAGTCTGTTGTTCTGTTTATAGTTAATGAGTTCATTGTGGTTATCGAACATGTCAGACTACGAGTCGTCTGGTGCAGAAGAAAAAACGTAACACAGCGTTTTGGATGCGGAAAAAATTAATCCCAAATTGAAAACATCCTCCTCTTTACGACAAACGCTGCAATAAAGAGTATAGCGACCGCAGTTTGAAACAAAAATTATGGGGAGAAGTATGTTATTTTGGGTCCTATATTTAGTCATACAAATGCGCAAGAACAAAAAAAAACGAAATAAAGAAAATATAAACCCAACTAAAACTAGAGGCTCTAGTAGTCTACAAGACAGCACTTCTTACTTAGTTGCCAAACCCAATTTAAATGTGCTAAATTTTACAGTTTGACTTCCACATACATACATATACACATAGATAGTATGTTTCAAAATTCTATTTACATAAGACTGCTGCAAGTCCTGTGGTCAAAATACATCGATTGTGCAGAATTTATTTTTTTTCCACATTGATTCATTGCCCGAAAGAGGGCGTCAAAAGTGCCAAAAAGTAGTTTTTCTTTGATTACTCAAAAACGTTTTATACGATTCCAATAAAATTTGATAGATATGTTTATGAAACTACTAATTGATGATTCAAAAATCAATTTTCTTAAAAATTACTTCTACCTTCAGATAAAATTAAAATCTAAGGCACTGATCATGCCTTGAACATGATTAAATGTGACCTACCCCGCTCGTATCCTCTCCTG
>EABT255
CAAATTTTCAAAAACAATAGTCTTACATTCTTCCTAGTATTTTAAATACATGTAATATTAATTTCAGGAAGAATGAAGATGCCCAAGCTGTCGATGAAAAATATCGATAAGAAACAATTTGACGTGTTATTGTAAAAACTCAGAGTATAGAACTCTCATTATTCAATGTTCTTTTGAATTAATTGTAACATTTGTTCAAACGCCTTGTACGGTTTAATCGTTAAAAACCATGCCTTGAATTAAAACTAGTGAGGTTGTAAATATCACTTAGTGACATCACAAGTTGTCGAAGGACATAGG
>EABT256
AAAAACTTTTCAAATATTTTATTTTAGTGAATGTATATATTATTTAGATTATCGATATATATATAGGAAAAAATAGAAAAGTAATCCCGAAAAAGCTCACAAACGCGAGTAGTCTAACTATAGAATAGACTAACAATTATTATTAGTACCTACAGGGGGCAGCTAATCCTGCTACCCCGTCCAACTAGGCGGAAATGATGCGTTATCTACCCTATGAGGCATTGCTAGAATATAAAGAAAGTTGATTTATTTTTAAAGAAAAAGTCTTCTGGGGTCAAATTTTGTTAGGTTAAAGAGGCATTTTATAGTATAAAACGCGTACGATAATCTAAAATGAAAAAAAAAATGTAGAAAACAATATTCCAAGCTAGTGTAGATTTTGGGTTACAGCATTTTGAGTTCGATGTTCTAAATATGTGTCAAAGATCATCG
>EABT257
GTTTTCTTAGTAGTCTGTCAAATATATAATTGATTTTTCTTCCATGTAGAACGATGGATTCTGTAAACAGAGATCCTGATGGGTATAAATATAAATCAAAATGGAATCCTACTAGCACTGTTGAATCAACTAACGCTAAAATAATAAGCATTAGATCATCCGCAGAACATATGCTACATAGTGCAATCATCATGGCAGAAATGGGAATGGATCTTAAAGAAAAAAGTGCCAATGGAGAAAAGTATGTGAGTTACTTAAGAAATTTGGCTTTAAGAGCTGGAAAAACCATAAAATGTTTACAAGGTTCTGGAAAATCATTTCTTCTGCTTGCCCAAAAACTTATTTTGTCCACACTAGCAACATTAGACACCGTTGCATTCTCAGACCCGGTTTGTTCAACAATTAAATTAGAATATGAAAAGCTTTTATCAGTTGTTGAAAAAGAACTTGCTGATCTAGAGGATATAGAGGCTACTGATACTACTATTCCAAGCAATTTCAAATCTCAAAGTATAACGAAACTTTCCGAAAAAATAAAATACTTAGAAACGAAACAGAAGCTTGCAGACAATACTCTTTTGCCTCCATGCGGTAGTGCAAGAAGTGTGAAATCAGATATTGATGAAAAATATCCAGAAAATCTATCCCGAGAATCTCTGATAGATTTAAACAACGTTGTAAATTTACCTCCAGTTCCTGAAGATATTTTTACTAGCTTTTCAAATAAACCTGTCAGAACGTCTAGCTTATCGTCCTTAAAAAGTATGAGAAAAGTTAAGCTTTTTCTACAAAGAGCTTCGAGTGGCTCAGATGACGAAGACGAAAGTTGTTCGGAAATCGACGATCCTTCCGAATTTGCTAGAATTGTTCCGGCTGAAGCTGAAGAAAAGGCTACTACTACTTCTCCGGCACCTACGAAGAAAATTCAACTCAGTTACATACAAGAGGAAGTTCCTGACTAATTTTTTTCTCGTTGTATTTTTATTTAAAAAGTTTAAAATATACAAAAGTGTACAAAACTTAGTATGTATACATGTTCAAAATAATTATGTGTTACTTGTTTTATATATTAGTACTTACAATGGTGTTTATTCAGAGGTACAATTATACTTAGCAATAGACACATCAAATAAAAATTTTTCATTAGTTACTCTCAACTAAAAGAGTCGTTCAAATTTAAATTTAATAGTCTTGTTGGAGAATCGCAATGTCTTCTTTTTGGAATAATAACTCTTAACAAGATACTCATACTCCATAATGAGAAAACAAAAAATAAATACGACACAATCCCATATCCACAAAAATTGAAGACTATGAACCCTAAAGCTAAATATGTTAAAAATTTATGGCTAGCTAGAGGGCGCAAAGTTATCCTAGGAGGCAATGATTCTTGAATTCTAGGTGACAGTCCATCATTGCTTTTTTCATATTTGTAGACTGTAATAGGCGGGCTAACCACTTCGCGACAAATTCTTCCGACAAAGCTTTGGTCATAATACAGTCTATTTATATGGTAATAGAACTCTTCGTTTATTTTTTTCGACAATTGATACAGAATTCTAACTAAAAAGGTATTCTCATTGGATCTAATTGGTTGCAAGTCCGGATCTCCTTCAAAACGCAAATTTTTAACTCTTTCCCTCACTCTTTGCGGTGTCAGTATGTATGGGAAATCGTCTTTATGTATTTGCGATGATAAATCATTTAAATCTGTACTACCATCGTTTGAAATTCCACTTACATTTAAATTTCTAATTTGGAAAATATCCACCAAGAATTCTAAGGAATATTTTAAAACAATTGGAACTTTTTCACGTTCTTCTAATGGAAATTCATCATTATTGAAATCGGGTTGTGTAAAGATTATCCGAAAAAAACCAAATATACCCCTCGAAGATTTGCTCTCCTCCTCTTTTCTCAATCTAATAATTGCGTTTGCGGCATGTTGTGCTTTCTGTATGTGCCTTATTAAATCAAATACCTCTTGTGCCGGTTGTGTTGTAAATAACGGTTTATAGCAAAAATTAGGACATTCTAACTCAACGATTTTCTGTTTTACTATATTTGACCATTTTCCTCCTATACCTCTATATGTAACAGAAGAATCTATAAATGAACCTGATAAGGAGGTGGCTCCCATATAAGAAAGATTATGCGAATGGTCCTTATTAAAAGATATATTTGGACTTGTATTTGTTGAACACCAACTTGAAGTCGGCGACAATGGGGGAACAGATGAAGGCCATCGCACGTGTGTAGGAGAATTGTTTATATTCTCTAACGCACTTTCTACTTCTCTCAGCATGTCCGCTAACATTGGTTGTCCCATAACCTTTAACATTCGATACAGCATAAGGGCGATTTTAGGACTCGATAGGTCTACTTTTGTAAACCTTGGTAAAAGCTGTTGAAAAATGACAACATATGCCAAAATATTTTCCACAATAAAAGGTAAATATTCCTTATCCGCTAGCTTTGAAGGTCGTGATAATCCATCTGCATCATGTTGCTTAGTTAAACCCCTAAAACATTTACTAAATGAATATTGGATTCTATAACTGACATTTGACTTACATCAATTCTAATTGCTCGTTTCCTGGATATCTCCACGGTTGAATAAAACTTAGCCACAATTCCAATACAAGTCTGAAGGAGTCGTCTAAAGGCCATCGATAAATTAAATTGCGTAGAAAAATATACATTTTGCCTTGCATATATGGAACAGCAATTTTTTTCAATTCGTTCATATAAGTATCATCTATTTTTGCACTTGATGAAAACGCGTGCAATTTTTTAACGAGTACCCTGACTATTCTAATATACTCAGCACTAGGAAGATCATGAAAATGGAACTGTTGCTTATTAGGTAAGAAAATTTGCTCATACTGTATTACTTGGTCATTATTAAGCCACATATCGACAAATACAATCAATACAGTTTCACTCCTCCAAATGTGACTTCGTGGATGTTCTTCAGCAGAATGACTTAGAGCATTAATCTCATTCACCGCATCAGCAAGAACATTTGGTCTGAACAATTTTGAAATTCGAACGGGTCTGACAAATGTTGGCAGTGTCTGTATTGGATTTTTTCCCACATAATAATTTATGGAAGGTAATACAGCACAACCTGGTTCAGTAGGAAGAAAGTGCATAATGTAATCACAACACAAATTAAAATAAACAGAGCCGCTATTAAATGTTGAAATTGTAGAACTAATTAATCTTTGGTGCCATGGATTTATCAGATAATATGCAAAATGGAAGAAATAATAATCAAAAGGATTTAAAACTAATGATGTTACTTGCTTTGTGTGTGGATTGATATTTAAATTTTCTGCATAAAAAGGATGAGAAACAGCAGTATCCAAACTTTGTCGGACTTTAGTAGGTAAATAACTTAAACCAAATTCATATTTGATTTGTGGGTCTTTTAAAAGCGTATATATAAGCCTAAACATAGGCCCATGGGGCGATAAAAAATGTTGAAGTGCCCTAAAGTCTTGAAAATTCTGAGCTTGATTAACACTTTGTAACTCCCAACTAAATGAATTTTGAGACCCAAATATATTTTCAATTACTATCGGAAATATACTGTGTGTATCCTTTATGCTCCCTTTATCAAAAAGAACAGTTAATTCTGCACAGCGGGTTTGAATTGGTCGACCAAGGGCTTGGGTAACTCGATTCATAAAATTTTCTGTATGATTGGTCATTTTGTTTGAGAATTTAAGTTCAATAAAGAAATTAGTAAATGCTGAAAACTAAAAATTTCCAATAACTACTTTTAAAATACCAAAGGTTTGTTAGACCCACAGATATAACCAACCCATAGACTACAAGCTGGGGTGCG
>EABT258
AGAAACAGAGCAGAGCAAGCAATTGTAAGTATTAATTATAAACATATATACCCGCTTTTTCATAGACAATATTAATTAATAATGTTATACATCTATTGCCTTTGTTATTTTAATAGCCAATTTTTTTTTAATAAGACCAAAGGACAGATGGGTACCGATTGAGTATAACACTTACATTTTAATAACAGGAATGAATTTAGAAGTGAAATCTATTAAGGCGAGGGGAAATTTTTACTTCTGTCAAATCGACTTTTTTTAAGGCGTAATAAATTAAAAAATTGCTCTTCGTACGATTTTTCGCCCAACTGTATCTTTTAGGTTTAATAAATTGATTGTTCAAGAATTTTAATGAAACATTTCATCGAAACAAGGAAATACGTTATCAAAGTATCTTTTCCCACTACTTTTAACTTTGTAATTGGAGAGAAAGAAGGCAACCTAAGCCAATCATAACCTAACTTTTAATGGATCCCTAGGTAAACTTAAAAAAGAAACGTTTTGATGGTTAGATTATGGTTAGTTTAGGTTTCCCGTGTTTTAAAATTAATAAACATCGAAGTTTTGCATGTCGATGGGGCAAATTAAGAAATATTAGGAAAAGTTTAATAAAATTTTCTTTTATAGTTTAATACAATTTTTTATCGGTCAGGGGCAGTTAGTGTGTAGGTGCTGCATGGCTACAGTACTCCCAAAT
>EABT259
AAGTTCACCCGATCGTCAACTCTGGCAGCTCCTACATGGGATCTCCTTAAAACATTTTATTAAACTATAAAAGTCTACCTAACAAACCTAGAAAATAAAACCAATAAACTAAATTGCATGGAGAACCTTGAAACCAAAAGGCACTTAATCCTAATGTAAATATTATAAATGAAATAACAGAAGGCCTAAACAGCTTTATATTCAAATCCATCGCAGACATAACAGCTAAGTGGGTTTCCTAAATTAATTTGTATTGTACGCACCTATTAATTTTATTTCGAATTAGTTTCTGTTAAAACTCTTCTATGATGACTAAAGTATAAATAATAAATAAATAATTATTAAA
>EABT260
AAATTCCGGTCCAAATTATAATTTTTATTACTTTCGTTTACGAAGTAATGGGATAGTGGGATAAATTGTACATATCGCTCTAGTATATAGGTAAATTTTCCTCTTTCATTTTCTCCGTGCATAGGCATCTTTAGGTATTATGACTTTATAAAGTTATAATAACTCAAATAATGCTAAGGAGGTAGTGCTCTCCTATTTAATTACTCCATATAGTCCAAGTCGAATCTCATCCGAAGTACTAATAAAAAGTAATGTAATCAGTGGTTGTAAACATGAATGTAGCAGAGCTATATTATTAGCAGATTTATTATTCAATGTGTAGGTGTAATGTTTCAGTTATTGTTTATCATCATGTTTAGTTGTAGAAGACCGGATTCACTGTAATTATTTTGTTGCCGTTGGATCATGTTCAAGCAATTACCAAGATCAGAGGCGGCACGGAATAATTAACACTAACGTCTCTTATTTTCTGCCAAGTTAAACAGTTGCTTTCCGTAAAGCTGTAAGCACGTATGTGACAAGATGCAGTACAACTATTTTTCTTGTTTTGTTTACAATAAATTTGTATAAATTTTGTAGCTTTCTTGTTTTTTGCGCATAATTTTGCTGTAGTGTTAGGCATTAAAAATTTCATTTGCTGTTTTTTATATTCTTTGCAGCAAAATAAGTCTCTCTATAATGAAATAAAATACGCCATTCGTCTAGGTTTGCCATAGACGTTAAAACATTCACCCTGTATACATATGCATATGTATGTTCGGGGATAATGGTAGAGCTATTAATGTTTTGTTAGCTCATAAAGTGTGTTTTCGATTCAGTTGAGGAAATATTACGATAAAATCACAACTAGTGGTTGACATTATGATTTATACATTGTATTACTTCGAAATATAGCACGTATTTGCTATTTATGAAATAGTTATTGTTATACAACTATCGTTGCGATCAAGTGAGGTTTCTTCCAATATTGATTTCTTAACACCGCGCAACGGATTTGCTTAACGCTAAACCAATTTCACGGGGTTTTGTGGTGTTTGATTTCTTCATATATACGAACAACATGATCATGAACCTAATGAAAGTTCGGTTAGTTTGAGATAATTTTTAGAGAAACAGGTGATGCTTCAAGATATAAGCGAAAATAATAAAAGTTGCAATTTGTACCCGAATTTGTAAAAATAAAATACAATAAAAATTGTAATTTTTGCATTGTCATAAAAATTTAGTTGATCGCACTGCGTATTACATCATTTTATTGTCACTTGGAAGTTTCTACCTCACTGGGATTTTTAAAATTTTTTAGTCGCATTTTCCAATAATTACAAAATCAAATTACGATATTTTTATTTTGAAAAATTTTACCATACACTCGATGAAATTATAATTATTTGAAATAACGATAAGATATATATTTTGAGGATGCAACAGGTGAGTATGTGCGCGTATCTTTTGTCTTCTGTTGATAATTCCTAAATTCAAAGAGGGCGAAGAAATACGTGTCTGTTAAAAAAAAAGCTTGTCGTGTAAAGGGGCGAATCTTTTTGATATTATTCTAGTTAGATCGATTCATACGAACTTGTTCATTGCAAAGCTCGAAATGCAGTGTTTCTAATTGTCCTGGAAGGACTGTAGAAGCAAATTTTTAAGCACAAAGCAATACATTTTCAAAATGTTCATACATTTGTTTTGTAATCGTTTTGGAAAATAATAAATTCTAGACTAAAACACACTGCAAACTGCA
>EABT261
AATTTAACACAAACATATGTACAAAATATTCGTTTTAATATAGGGGAAGAACGATCAATAGAATTCCTCTTTGGTCAATTCTAGTAAAATTAGAATTAAATAATATTCTAAGTTCATCCCAGTTGTGACCAGTCACATTTTGGTTACAACTAGTCTTTATGACAGTGAAAAGCTAGTTCTTACGTAAAAATTGCAGAGCGTGGACCGTGAATTGGGAAGGACGGTTTCACACTCTACCGGTGCGATTGACAGAAGATGCGGGGATCGTATCTATCGATCTTAGTTTGTTTATTTATTTTTACTTATTTTTTTTAACGCAAATACCTAGGGGTCACAAGGTTACGG
>EABT262
GACTTTCTTTTATATATATAGATTATATATTTCCCTACAATGTTACAAGTTTTTTAACTATTTAGATTTTCAGAGTGGTCCCGTGACCCGTCAAGTTAATTGCATCCTGCTGGCAGATTGACCCAGGATGGCCGGTTAGCAGGCGAGGATGACGCGCTCCCGCTTCTGCTGTGTGAGCCTACAAGGGAACAAGCATGTGTGCGTTGCTGACCTGGATATACAAATGAGCGTTGCGCTATCCACAGTGCACAGTCACCTATCTACATACACCGCCACCCTTCTGCACACTCACCCCCTTTGTATCGCTGCCGCTGCGGCCCTTTTAGGACAAAATACAGCTACTATAATCAATACCAAAAGCCCGG
>EABT263
GGCTTTTTTTGTTGTTTTTTTTCTTCCCGCTACTCTTTCATTCTTCTGTCTGCTTCTTTTTTGCTTAGATCATTTCTTGTTTATGTGGTGAGGCCGTGACTACTATCGCTTTCCCTTGTCTTGTTGAGGTTCAATTACGGGAACAGGATGCACATCTGATGGAACTATAAATGGAGATGATGGAGTTATATCCGGTTGTGATAATGGAGTTGTTGGTCTTTCCATTATGGAATGTGAAGATGACGAGACAGCATTTGTCAACGGTGCTGTGTTGTTTGCATTGGTCGAAGAAGGAGAATATGGAGAGTCGTGAAAAATGTTTTCGTTAAGTGGAAATATTCCCGTTTTCCGAAGTCCGTTCATTGCTGTATCAATTTTACAAGCTTTTGAATAAGCTTTTCCAAATATTTCTCCAACTTGGTAGTGAGTAACAACTCGGCCTGGGTGATTATTCAACCAATTTTCTATTTCTTGGACATAGTATGTCTTCAAAGGAAACATAAATGAAACATCTAATGGTTGCATACGATCAGTA
>EABT264
GATGAAGTTGCGGGTCAAAACTGGCCTAATGTTTTGTTAAAATTTATTTCATCTAAAGTAATTTTCACGTCTGTTATTATTGCTAACAGACCAGATATTTGTTGTGGCAGAAAGTCAAGGCTTTTAATAATAATAATAATAGGCGGTAATTGTTAAATAAAGTTGAAGTTGAAAAAATCGGTTTAGTTACATCATAACGATTTAATTGGTCAAGATCGTTAGTTTATTATTGCAGTGCAAATCATTCAAATTAATGATTTATTTACGACGTTTACAACATCGGCCCCATCAACACGTGAAAGTGTTTGAAAACATGATAAAAACAATCTTTCTTTCTCAATATTTGCCACAGAAATCTCTTGATTCCATACAGCATATATATGATATATGTTACAATAAATTCTAGAAACATGAAAAATTATTTATTTTATTTAATTTCCT
>EABT265
CAAAAACATCTCATTCTAATAAATTTAATCGTTCAATTATAACTAGAAATGGGAACCAGGGATAATAACGAGTTTAAGGACGCAATTCGTGATATTGCAGTGCACGCACCAAATCTTGCCAACCCCTACGATAGAGTACGTTGTTCAGAATGGGCAAGAAAATTAGCAAGTATACCAGACGATAAAATTGAATTTAGCAAATTAAGAAACGAATATGCACAATTTTTGAGAATACAAGTGCGAAATAATTTTCTCCATGGCCCTTTCATGATTCCACCCCCTGATACAAACTTGTGTCCTTTGGCAGAATGTCTAGGAAATATGATGGCCCAAAAGATACCATATTTACCCAGAACGGGTCCAATTGCTCCCATGCTGCACCATAGGTCTCCTGATGGTAGAGCGTTTGTGTCAGCAAAACAAATTCCAGGAGGTGGTGTCTTCTGTTATATGGCAGTTAGTCCCGAAGGTTTCGATTAAATTAATTTGTGTCAATTAAACTTATTTTTTGATTAGTTTTTTGGGGTTTTTCGAAAAAAAAAAAAAGAAGATAGCCGAG
>EABT266
GAGACTGAACATTTTTATCTCGGGTACCCATAAGTACTTATTTTATAATAGTAATGCTAAGCAATTAACTAAAAGCAGAAGAAGATATTTTATAACACAAAAAATCCATACTAAAAAAAAAAGAAAAAGGACATAATATTCTATCTGTAAACCATTTTGTTTTATAAATATACGTACCTATTAATATAACCTTTGAAATTTCTTAAATTACAATGAAACAATTAATTGAACAGCATTTTAAAAGTTGTGATGTTTTTCACACAAAGCTGTTAGAAATGGTCTACTTTCCCTGCCTGTAAAATCTAAAAGCCTTATAATTGGCAGTGCTTATTAAGAATTATATACGCAATTTTACCAACTTTGCGAATGGGCATTTCTTATTGTTGGCGGCACAAACGACTTTCTCGCGTTTTTTTTTTTTTTCAAGGAATTAGGCACTGCATAGAAATTTACAGATTCAGATCTATATTTTCCCATCTATACATAAAAATTAATAATCAAATTGTTCTAAATACAGCAGATATTTGCGAAACTATTAGTAATGCTACAGGTATCAAGCTACATCTTTCCGATTCAAATTTCAAATAGCTAAAAACGTCAGCCTTGAATGGTTTGTACCTGTTCCAAAAAAACAAAGCATTTTTATCGTTTATATTTTAAATATAGGAATATATTGGGTTAACTACCAGAAAAAGAACTACTTAAAAAGGCGTGGTCTCTAATTGTACATCCCTACTTAAAACATCAGGCGTCGTGAAATGTTAAAATATCAATTTTATGATTTTCTAAATATCACCAGAGTGCTCTTTGATCGCCTCGAGTTACATATTTATACATTTTTTTGATATTAAAAGTATGATATTTACTTCTAAAAGAATAGGAAATTATTTTTCAATTGACAATTTTTTTAAATTTAATAAAATCTACCTTAAACCTCTCTATGTTGCTGGTTTCGCGAAAAGCGTTAAAAAATTTGATTTCATTTATCAGATGCTTTTGATTTGGCAAAATACATATTCTACAAAAGAAAAAAGAAAACTGATTCACATAATGCCTTTTAGGCACAGTTCTTGATCCGGTTGTGTTTAAGATATATAAGTAATCCTTAATTCATCCACATCCCCTTTATATGTGTATAATTACCTACATATAAAAATAAAAGTAGGCCGGGTAAAACGTTTAGGTATAAAACCTTACCCCGTTTTAATTTTAGTTTAACTTACACAAACTTATTAGAAAATTGTATTCATTAATAATCTACATTCAAACGATAATAATTATATGTAAAGCAGAAACGTCTTTTTAGCGAATTATATTAATTAAATATGATCAAGAGCTGGGTTAGGTTAGGATGTAGGGTTGAGACTATTTTTTTTTAAAGTTAGGTCATTATTCTGGAATTTTATTAGTTTGAAAAACTTCGAAACATATTTCTATGAAGAAAACAGAAAGGTAATACCTACCTGCAAATAATTAACAAACAGAAAAAATTAAATAAACAGGTATAATAAAAAAAATAACTGTCATAGCCGCTTAAATACGCTCTAATTGATTTAAATCGCCAAAAAATTATCATCAAAATTTCCAAATGGTCTATTTTTTCTAAATTTCCAAGTGTGTCATTGTTTGATTTGAAGTATATATACGTTAAAAAATGCATTCGTATCCTAAAGGATCCCGCACATTAGACCGACAGGTCACGCAACGGAACCTGTCGGCTCCGGTTTACTCACCGCCTACTGAACCGTTCATTATTATCACCCCTACACCGGTAGTCTCGTATCGAACACATCATCCGAAACAAAATAAAGACATTCAACTAATCAGAGGAAGACATTTTTGTAATAGTAAGTGCTTTGGAGGAAGAAGAGGTGAAAAAAAATTAATTCTCCTCATTAATAAGAAAAGTTTTAGTTTCAATAGTTTTAAAGTCTTAAATATTGTAATTGTGCGTTTGCATTATATTAATCAATTTCCTTCATCCATTTCAAGAACTGTTCAACCTACCTACGTACTATTTCAACAATGAAACTGGATCATACTGAAAGAAATACTGTTGGTACTGATATCGAACTTCATCAACTGTTGCCTGTTTGGCACATTGGCAACGGTTAGGATTTAAGCTTGTCACCCACTTCTCCGGTGGAAATAAACCAGCAATTTTTAGTGTGCTGTGAAAGATACTTTTGTTAGTTTAGTTTACTTGCAGGAGTGACAGATTCACCATATCTGAAAGCAGCAGTTCTGATGAGGAAGATGAAGAAATAGTATTGACCTCATTATTTTTGACAAAAGAAGAAGAAAGTAAAAAGAAGAGAAAGAGGATCTCATTAATAAAAAAGGGGGAATCTTAGAGAGTTCCAACATCTGTGTAAATAAGAAGAGAAGAAATTTTTCAATGTTTAAGAATGTGATCTAATAAATTTTCAAAACTCCTTCTGATACAGTTCTTTGCCGGGAAAAATCGGAGGCCGACAATCTGTTCCGTTGACGGGACGGACCGGACATGTGTGTGATAACCTTAATAATGCGGAGCAGACTTCTAAAATTGCAACTAGTTCTAGTAAATCTCAGTACCTACTAATAAACAGTGACGAAACTAGCGTTAGTAACGCCCAAGGTGCACTCTGAAAGTGTTTCCAAAAGGTACAAAATCTGTAAAAATAAACGTAAACGCTAACAACATCTGCCGATTCTGAGTGCCAACGTCCAAACTCTACTAATGCAGGGATTTAGCAACGCTCATATTTGATCATTAAAAATTTGATATTAAAAAAAAAAATAAAGCCAAAATGGCACCTGAAAAATGTAATAAATATATTTCTCACCTTACAATAACAAAATAATAAAAAAACGTAAAAACTATTAAAATTAAAATTTATTAAACATCTTTCTTAACGAGCCCGTTTTCGTTCAAACATTCTTTGTAGAGCTTATAGTCCGAATCCGAGTAACTGTTGCCATTCTGTTTGTAATTATCGTTCGCCGTTGTGACTGATCCGTTACGAATCCGGTATGTACCGTTCGTACCGTCGGATTTACCAACAGCTCCATTAGATTGTTTTAAATGAACTTCCTCTGACAGTTGGTCGTTATTGTTGCAGACGATTGACTCTTTCTTGTCTCTCTTGTAAGCCTTGTTGTAGAAATCGTCGAAGAGATAATAGAAGAAGATGGCGTTAGGAAGCGTGAAGAATAGTGACCATCTGGGATAACCACAGTCATAGAACAGCAGCTGCATGGAGTGGAGAAAGGCTATGCAGAATTGGGACATTTGCAAAGTGGTTATGTATTTCTTCCACCAAAGATACTTTTGGTATTGGGGTCCCATAGCGGCCATCATGTAGTAAAAGTACATGATGATGTGTACAAATGAATTAATGACTCCGATGAAAGTTCCGTGACCTCCGGGATAATACTTGGTGCAGCCCCAACTGATCATGGGCATAACTGTGTGATGATATAAATGCAGGAACGTTATTTGATTATTCTTTTTTCTGAGAACGAAGAAAACTGTGTCCAGTAATTCCGATATTTTCGCCAAGAAGTACAAGTAACAGCCTCTTGCAACTCGTAATGCGTGTGGCGAATAGGAAAAGTCTACAGGTTCACAGCGCCAACTGTATTTGGTTAACCATGCTCCAGCCATGCCCTCACAAAAAATATAAATACTAACTAAAACTTGAATAAAATTGTAAACTATAAGTATATTCTTTAGTTCGTAGGGTTTCCTGTCTTTCATGTATCTAGGTCCCCATTTTGTGACGAAATAAAGGTAAAGTCCTATGATGGTTAAACCAGGTATGGGATCGCCTATTAGTGGCCAATTGTTTGTCCGAGGATCTGCAAGATCTGTAAACAAAAAATCCCAGTATTGTTTTGCTGCTATAGTATTGTTGCTTGATGTCGCCATTTTGTCAACCAACGATAGGCAGTGACGACGAATCTAGAGGAATGCCATTTTAAATAAATACAATGCCAAGAAAACTAAATTTCCTGAATTTCGGGAGTGTCAGTGGCCTAGCCCGCACCACGAGTCAAGGTAATAGCACGAAGAAGAACAACAACAACAACAGTAACTTCCAGAATGTGTTTGTTGAATTACTTTTTG
>EABT267
CGCTTATCACACCTAGAGAAATTTCCTCAGCAAGCATCTCATCGTCAGTCTTTAACTCGAACTGCTAGCAAAAACACCGTTTCGGTTAACTTTAAAACACATTCACTCAAAATGAATAGCTTAGACGTGATAGCGACTCTTATTTTTACGCTCGTCTGTTCAGTATGTTCAAAAGGTGAGGAAACATATTCCAATACGTTTCTATAACGTGTTGTCTTTAAATTAATTACATTTTATAGAAGTTAAAAGAGAAGAACAAACTACAGTTGTTAGTTCCACACAAAATGCGTTAGTTGTTTCTACTTCTACAACTACTAGAAG
>EABT268
GTACGTAGAATCTAATGGTGCTAATAGTTTTTGAGTGTGGTGTCAAATAAGTACCTTTCGGCATTATTTTCCTTAAAATCTATAAAATAATTTTAAGATGGAAAGCGTTCGTGAAAAAACATGGTGATAAAAGGTGTTAACTATGCTTAGAAGTATGGTAATTATGTAGAAAAGTACGTAAAGTAGGTATTAATCAATACTATATGATTTAGTAGAACTCTTTTGTCATTGACATGGTAGGTGGAACAATACAGTCAGGAATTTTAAATGAGTTTAGTGAAATTACTCCCAAAGCATTTTTGTACTCCGAATATAATTTATTCAGTATGGTTTTGTTGAAGTTGTTATTATTGTTTTTGTTTTCCTTTTTTCTTTTTTGGTTGAATTTTCTGCGTATTTAGCATCAGTATCTTATTTCTGTAAGATCTTAAAAAATGGTGGATGCGCCGGGTACAGTATTCTAATCGGGTATCTGTTATAGTGTTGTTTGGAAATGGAAAATGGGTAGACATGTAAAAAATATACTTATAATATTAGCAAGTGTTGCTAGAGAAAATCGTAATTGTATTTTAGGCACTAAAAATTTTGTATGTAA
>EABT269
ACGAAGTATATCAACGAAGTGACTGTTGTCGTTGTCAGGGATCTTTCTTTTGTTGGATAGTCATCTCTGTGGCTCCTACGCGCCATGGGTATTAAATTATATTGGCAGCTTTGAAATATACTATAAGCCAACTTCAAGGAGGGTATTGCACTTTTATCAATCGTTCTATATACAGATTTTACACAGAACGACAGTTAGTTCTCGCACCATGGCTCAGCTGGAATCTGTCCAGTTCTTAAAAGTACATTGATTGTGGGGAAAGCTGTATTTGAATCGTATTCAATACTAACAACTGAGCAAGTGTTTTAGTCTGCCCACGACCCGTAGTAGCAGTTAAATTGTAGCAAAAAATTATAATCGGCCGATGCCTCAGTTACGTTAATAAGACGTACTAATTTTGAAATTATGTATCCCTTATATGACCCATCCCGAGCCTCGCAAACTGCAAAAATTCTATTCGTGAATATCATAGCACATTTTGTTTTTCTCTTTTTTTTGTTTTGGCTTGACAACGTCAATACCAATATTGTCATTGTTGTTTGTGTTTTATTTAAATTTCGGAACAACATAAATCGGCTATCTTGATAATATTTTTTAAGTAAAATTGTTAATTAATGTTATACCTATAATACGTACATGGCGTTTAGATGTTTTGATATTTCAAAAATATGCGGATTAGAAATATATAAATAGATAAACCGATCAGAGTGCACATTCATTGTTGCGGAATAATTTAATCTGTAACAATTGCTAACCAAGCTCAGTCTACTTTAATTGGTAATTTGCAGTTATTGTTAATAACTCACTATATATATGGGTCGAACCGAAAAAAATATTTCTTATTAGATTGCTTCATGGTATGCTAATATACAAAAAAATATTTTTGGAAATAATGGTATGAAAACGATATTTGAACAATAGCTGATAAAAATT
>EABT270
AGGTATTTACACGATACAGTTTCTGTCAAATAAAGCGAAAATAAATTTGTTAACTATTATATATATTTCGCCTCAACGATATACAAAAAATATATATGCTTTTAAACGAACCGCCACCGCGCTTTGTAGTATTTATTAATATAAAATATATTCTTCTTGATATAAAAATAATATTAAAGCTTTTTTTCATAAACGCATTCACCGGCAATGTATGTCGATAGAACGTTCAAATTATCATCCAAAAAAATAAAATCGGCATCACTTCCATAATTTAGTGTCCCTTTTTGATCTGAAATTCCCAGAACACATGCGGGATGTAAACTTCCTGCTTCTAAAGCATATTCAACACTGCAATCAGTAGCTTCTTGAAATAACTTCACACATTCGATCATTGTGGCTATACTTCCACAAAGTGTATTGGTACCAACCACATATGCTTTATTCTGTCTTATCTCGATAGACATCTGACCAATGTTGTACACACCTTCGCCAAACCCCATTGGAGAAATAGCATCTGTTACCAAAACAAGACCTTTTGGATGTGCTCTGTGGGCAATTCTCAAAGCAGAGGGATGTGTGTGGACTCCATCAGCAATTATTCCAAAATAAACAGTTCTTTCTTCAGGAATGGAATCTGATGTTAAAAGTCCTACAAGACCTGGATCTCTGTGGTGGAATGGCAACATAGCATTAAATAAATGGGTTATAAATGATGCCCCATCTGAAACTGCTCTTTCCCCATCCCACAAGTTTCCCATAGAGTGACCTAATGATACTACAATATTATTTCTTACCAGAGTCTTTATCACTTTAGCTGAATTTTCTAATTCTGGGGCCATTGTTATTATAGATACATTATCTAAACATCCATACACTTCTTTTATTGTTTCAAACCCCTTATCTAAAAACTTAATGCACTGAGGAGGATGTGCACCCTTTTTCTCTATACTAATGAAAGGTCCTTCCAAATGAAGACCCAAAACTGCAGCTCCATTTTTACCTCCTTTTCGTTTTTTGATATTTGGCAGGATTTTATGATAAATGTTAACAGGTGATGTTACCACAGTTGGACAAAATGAGGTAACCCCATACATCAATAAACCTTTGGCTACTTTATTTATGCCATTCTCTACATTTTCCAAGTGTGTAGAGAAATCAATTCCAAATCCACCATTTATTTGCAGATCTATTAAACCAGGAGCAATAATTACACCTTTGCAGTCAATATGTCTATCAGCCTTAATTTTTTCATCATAAAAAATTTTCTCAGGATTCACTATCTGTCCATTTCTCACCCACAGGTCTTCCCAGATGATATGATGGTTTCTTAAAATCCGACAATTTTTAAATTGCAATAATTGTGAAGGCATATTTTCATAAAAAAAGCCTGTAATCACTAATTTCTATAATGGATAATCAAACTGGGTCATATACTGCAGCTTGGTGTTTCATGATTTTGTTTATATGCTCTTATATTTTCAAACAGCAAAAAGCGATTAACGGTAGAAACCACAGATTAATGAACGATATTGAAAATATTACTGTCTTCACACATTTTTATCTTATCTCGGCCTAATTTTCAGTTACCACGTTAACCTCACTTCTTCATGTCATTCGTTGAAATTTAAAATAACACAGGAACGTACCTACCTTCGCAATCTGCAAATTATTTTTTTAAAACATTTTTAATTCATATTAACATCAGTCACACGAAAGTGAAATACGAAATCGTAAACAATTTCTACTGAAACTACA
>EABT271
AAAGATGAATTGTACATATTTATTGAATAAATACACAATATAACAAAGAACAGTCACTGTTAAACAAATTCTAAATGCCTGTATAAAAATATCTCAACAAACAGAATACTCCTGATAACACTATCAGTATTTATTTTAGTCATTATGTAACGTATCGGCCACTGTACAAAAATGTTTTATTTAATGTTTCGTTAGTAAAAAAGATTTTAGATTTAATTTTATTATTTACACTAAACCGGTTTACTTAAATTCATATCTTACATTATGTACAGTACTTTTCTATATCACAATAATACAATAATAGCACTTTGTTAATTAGCATTTTTTTTTTCAATATTTCAAGTTATAATGAGCATTGTGCAAAATTGTTAAGGGCCAAAACGAGTTAAGCAAACAAAAATTTACATTAAAGGCGTTTGTTTCAACAGGAGCCTGCTACAGGATACAATAACAAAAGTAGTTAATTATTTGTTCATGTGCATTTTACCATTTTTGTTTAATCAAAAATTACTCCTTTTCATAAATGAATCTACTTATAACAAAAACAACAAAATTAATATAGGATGAGGTATACAAGTGATTTAATTGAAATGGTCATAAAAGTAGAACCAATTTCTACTTTAAATAAGCATCAGACTTAATGAACATTCACGACAGATTTGTATTTTTTAAGTGAACATGTTTTAAATATAATTATACGACAAAAATGGACGTGAAAAAAGTTTAATTTTAAATTTAAGATTATAATTATCTAAATTACCTACAGCAATAATTGGATTATGCAGAATGCAAGAAGTGATAATGATAAATAAATAGGCGATTTTTATTCAGTGGCTGATATGTTATTAGTGTGTCTTTTAGAAGGGGGGACCAAATGGTTGGGTAATTCGTTAGGTAGATCATTACCATCAATTTTGACGTTAATTAGGTGCATGGCAAGTGCAAACTCTTCAGCATCTAGCATTCCATCCTTGTCAACATCTGCAAGTTTCCATATTTTTCCTAGTACAGTTTTGGGTAATTTAGATTTCACCATTTCTGATTTTGCAGCTAAAAGAAAGATTAAAATAGTATTTGTTGTACATGATCGATTCAGTTTGGAAAATTCTCCTTAATTTTATTACTAATATATCATAAACCCTGTTTTGACTGTATGTCATAATGTCAGTCCTATTGCATCATCTGCAATGCTATAATTTAGCGTTTCCTTTAATTTGTGATGATACCCAATATTTATTTTATTAAGTGGATTTACTGATAAATTAATAACGTTTGTCAAGATTTACTGACGTGAGTTATTTAACCAAATACAAGTCTCAAGTTTGTTGCAATGATCCACAAATTTTATGACAGCAAAAGTGTCACCAAATATTTACTATGTTATTAATAATGAATATTTGTTATGTGAATCATTCAAACAGTTTTAACCATATCTTTATGGCAAAATATCGTACTATGAACAAATATAGTATAGTTTTGACAAATGTATTACACATAAATAGCTATTACTTATAGCTGAAAGTATTCTCAGTTCAACAGCTCCTGTAATTTTTCCATCAATTGGTTCCAGATTTTCAAATATTTCATCAAATTTGGGTTTAAATTTGCTAACAATCCAGTTAGGCTCACCAAATCCAGCATCAATTCCCTCCCCTCTTTTATAACCAAAGGGAGAAATTGTATCTTCAACATTTTCAAATGCCCCACCTTTAACAAGCTTGGTCTCAGAAATGTGATTTTCTTCCTCTTGTGGTATTTTTGCCATTAATGTTGAAATATCATCAGCTAGCATCCTGTCTACAATTTCTAGCAATTTTGGCTTTAGTGGATGAAATTTAGTAAAATCTTGATTTTGTAAAACTTCTTGCATTTTTTTAATTTCAGGAAAATCTCCAGGGGAAATTTGGTGTTCACGTTGTAATTTATCATAGATTTGCCCAAGATTTTTTATAAGGTCCTTCTTTTTAGAATCTTTGCCAAACATTGATGGCATGTCTTTACGTAATTCAGCAATGATGTAGGCATGAACCTTTGCCAATCTAGCTCTTTTAATTAAGTCATTTAGTTTTCTTAAAGCTGCATTTCTAGGCAGAGACTGCAAATCTTTAAACAAATCTTGCTCTTCATCTTCAAAGAGTCTTCTATTAACATCATATCTTAAGGGCTGATCCCAAAATGAACCAATGTACACCCTAGCTACCTCAGGGGTTTGAAGTACTTTGCCAAGTGACCACATAAGAGCTCCATAAACCCTCATAAGTTGTTGGTGATCAATCATATCTGCTTTGTTTAAAACAATACGTATTTTGTCATCATGACCCCTTAATGCTTCAATAGAACGACGAAATTCGTCTGAAATATCTAATTTATGAGCATCAAACAAAAGAATTATTCTGTCTACTCTTTCTGCAAACCATTCCAATACACCAGTGAAATCATAGCCCCTGTCAACCCTTTGCTTTTCTCCTGATAATATGCCTGGGGTATCAACTATAGAAATGTTTTTAAGAACAGGAGAAGGAACTAGTGAACACTGAAGGCGATTTAAGAAAGCATTTCCAAACTTTGAAAGTGGTCTAAATTGCTTTTTGGGATCAACAACCAAAGCATTACCTGGAATCATTCCCTCTTTTTCATCATACATTACAGCAATGAAGCGGTCAGTAGTTGGTTCCGGTCCTATTCTAATTCCAGGAAAGTCTCTCTCCAGTAAGTACTTGATGAAAGTAGTTTTTCCTGTTGAATATTGACCTACCAGCAGTATCATTGGTTTTGCATCAAAATCGGAATCTTCTAACTGTGGGGAATGGAAGTCATGAAACTGGTAATGCTGTTCCAGGGGTAACAGTTTGGTTTTGTAAATGTTTTTAAGCCCTGTTACTACATCTTCGTACACTTCTTCTCGAGTACTGCTTTTATTAAGCCAACTAAACATGTTTGTTGTCACTAGTTAACCTGACTCAGACACTACAAAAATACCAAACGAGCTGCACTTTACCAAAAAATTTTTTACGATGATAATGACAACGCTGGCTACAAATTTTATCTATAACAGGAACTGTAACTTATGATACAGAACTATTTCCATACACTATCACTAGAATTCGACCACGGCCCACTCGAATACAATGCGATAATATAGAACTACAGAGCTACTATACAGAAAAATTGAAACAACAAATCATAGACAAGAGCAGAGCTCATGAAATTACCACCATACATGACAAACGAGAAAAACAGAACGAAAAAATAATGGCATCCTTGTCTATCCAATGTCGTATCACTAAGTTTATCCTGCAAATGGGCTATTCAAAACAGGGCTATTTCATCGTCATTCGTCATCAAACCGATTTTAGGAGGTTTTTTCTACTAATCACGCAGAATAAATTAACAGAGCCTATCTCAACCGTATCAAATTAAATATTTTGCATAAAAAATCATTTGCACATAGGCGTCGGTATTACACATCTAACGGGATATTTAAATTAATTCATGTCCTACTACCATACTCTCTAATTATGGTATATTACTACTATAAACTGCTACAGGTGTAACTGTTAAATATTTATA
>EABT272
GACTTAGCCAGATTGTGCGTAAAACAGCGTCTCCTACTATACTTCCGGCTAACGAACGCAGGTGTCGGAGGAACTGCGACGGTTTCCGGTCACCAATACTCTCGTGCTCTAGGAGCTTGCTGGTCTTCTGTTCTTGCGATTGGGAAAGTCTCTTGATGAGTTCGCTTTTCAGCACTTCGTAAGAATTTTCTGCAGGCGGATTCATGACAACATCCCGGACTTCTGCCAAGTACTTGGATCCAAGTGCGCCTAGAATATGGGTAAATTTCACCTCGTCTTGCGTAATTCCTGATGATTGGAGAGTTCTTTCGAATACGGCGAAAAAG
>EABT273
AAAATGGCCACCAAATCAACAACAACAATCGAGTGAAAATATAACCTCATCTAATTTGGAATGTTCACAATATTTTCTTTTAAATAGAATTGATTAAACTGAAGTGGTATAAACACATAATGAAAGACAAGTACTTAGAAAATAATATATTACAACAAATACTAATTCACTTTCACTTCAAAAGACCTGTTGGTTTTCGTAACATAACCTGTCTTTGATAGTATTTTGAAATTGTTTTAGTAGAAAATGCAGTCAGGGATGGTGGAAAATGCTTTAGCAGAAGTTTGCTGTGCGTGTTTAACTACAAACGTTCACCTAACTAGTACCATTGATCTCGACACTAATAATATAGACTTCCTAACAAAGTTGAAGTTCGCAATTCCAGAAGTGAAATGGACGAAAGGATATATATGTGACTTCTGCTTGAATTCACTGAATCAGACATATATCTTCAAAGAATTATGTATTAAAACAAATCAGTCGCTTTTGCAAAAGAAATATCAAGTGTTAATTAAGAGTGAAGAATCAAATTCAAATGACCATCCTGTAGATCTAGGTGAACAGAGTCACGATGACGATGAAGACGACAATGATGGTTGTGATAATTATGACAATGATTCCAACATTAATAGTCCATCCTGTATAGATGAAGAATCTCAAGAAAATGATGACAAAAAGATTAGCCAAGTCCCGCTCACATATCCTTCCGAATATTCTTGTGAATTTTGCAATAGGACATACAAGGAACGCAGCTCACTTTTTTCCCATAAGAAAAAGATTCACAAACCTGACAGACCATTTAATTGTGTATTCTGTAGTAAGTTATTCAAACACTTGGGAGAGCTCAAAAGGCACGAAAAAATACACTTGAATGAAAGAAGTTACATGTGTGAAATATGCAATAAGTCATATAATACAGGCCCTGTCCTAGCAACTCACAAAATAATCGTTCATACTGATCCAGATGAATGGCGATACATCTGTCAGCACTGTGACAAAAAGTTCCCGATCAAATCGAGTCTGGACCAGCATGTAATGAGACATCACACCAACGCCAGCGACACTTACATCTGCTACCACTGCAACGAAAGTTTCGATAGTAGGGTCCTAATTATAGCACATATAAAGTCAAAACATTCCAAAACTAGCCAGCAAAGGTCGAAAGAATGCCACGTTTGCAACAAAATGTATATAAATCAAGTGGTACTTGAGAACCATCTGAGAAAAGAACACAATATTGGAAGCACAGTATTAACAAAAAGGCCTAAACAATTCCCCTGCGAGAAATGCGGGAAAAAATACACAACTGTATATGTTTTAAACATACATTCTCAAGTATGTGACGGGATAAAAAGGCACAGCAAGAAAAAAGAGCAGAAAGAAGGTGCCACGAAGTCTGACGATGATGACTCTCGTGATGATGAAGATAATATCGAAGACTCGAAGCAATCGAACGAAGAGAACAAAGCAGAAAATAAGAAAGTTAAAAACAACACAGCCTCCGCCACTGAAGAAAAAGTATTAACGCAACAACAACCCAAAAAAACAACGTCAACTTTATCTCACGTGCGAATTCTGCAATCAAGTTATAGGTACTTATAAAAAATTGGTGGCCCATGCAGTAGAAAAACATGACGCGGACCCAAAAACCATAAAGCCTTACATATGTAACGAGTGCGACGCCAGGTTCACGTCGTCGATGAATCTGGCCAAGCACAAGACCTATCATACTGGAAACCGTGGTCATATATGTAGTTTCTGCGGCAAAGGTTTTAAAACTAAAAAGGACATGCTAACCCACGAAAAACTCCATTCAAATAAGCGCGAAGTCCAGTGCGAAATCTGCTCAAAACGATTCCACACTAAGTCTTACTTACGTTCCCATAAACTTGTTGTGCACACCGACCCCATACACTGGAAATATGTCTGCCCACACTGTCCCATGCGACGTTTCCCAATGAAATCGAATTACGATGCGCACATCCGAAGACATACCGGGGAAAAACCTTTCGCATGT
>EABT274
GTTTATGACTGACTCGGTAGTTTTATATTTTTTCCATCAAAACAAATCTGCAATGTCAGTGACTTTGTGTAATACATAATTGTGTATAAAAACATTGTATTTTACGCGTGATTGTACAATGTATATACATACATACAATAAATGAATTGGAGTACAAACATGTTACAATGTAAATTAAAGTATCTGAGATAAGCAAACAGATAGCCATAAAAATGATTGCATTTTACACTGTATTATTAGACGCCAGCGATCTCCGATTATTTTTACACTAACGATAAATGGAAAAATTGTGCATCAAATAAATTGTTTACAAATTGATATTCAACGTTTTGTAATGATAAATATTTGAGTTCAGGTTAGAA
>EABT275
GAAATATGCAATTATTGTAGTTTATTCAGCAACATTACATAAACGATAACACAAATATTGAATATTTAAACAATTTTTGTAATTAATTTACATAATTTAAAGTATCTTTTTAAAATGAGGGGTCGTATCTAGTAGAATCATTTCCATAAACAGCATTCATCGAAGAGGATATCATTTAATCGAATTCAGAACTGGGTAAATGTATTCCATTGCGGACTACGCTTAAACTGTTGATTGAAGTCCTGTGCACTGCGTTTAGATCTTGCATATTTGTATGGACCAACAAGTTCTTGATTAGGATACCCGGCAAACGAGATAGGAGCTTCTTCACATTTAAAGTACCTTGGCTTAATAATTTCGCGGGCATAATCAGCCGGCCAGCATGACATCGTGGTGGTTACAGGATCCAGTTTACAATTTAGCTCACCATAGCCTTTCTTGCTTTCTACAGTATACCCAGCAGCAACCGACACAAACAACACAATTGCTAGAAACTTCATCTTCAGAAAATGTTGTTTAACTGAGGAATACAAAGTAAA
>EABT276
GACTGACGACCTTATGATGATGATCATGAAGGATCTTGCACGCTCTGTAATATAAGGGGAGGTCTCCTTTCTGGAGAAATAAGCAAGGATTCAGCGTGGAATTTAGAAACGATTTAATAGACATTTGCATATTAAAACACAAAAAAAAACGTTTTTGTCTTGTAATCAGAATGTACGGAACTGACACATTACACAATTCAAATTAAAGACAGATGGATAGCTTAGGCTTTTCGTTAAATCAAAATCTTTTATAAAAAAATTCGAAGTGGTGGTAGAAAACAATTGCGGAAAAGTGAGCGAGTTTAAATGTCTATAATTGGGTGTAAAGTTGGTTGCAAATACACCGTAAAAATGTCTCTAAACTGTAAATTTTCATACACCACGGACGATCGATGTTTATAATGTAGCGTTAAAGAAAAATTATAAGATTTTCTTCTCATGCATATTGAATAAAACACCCTAAATGTCCCTACTAAATTTTTGAAAAATAGTATATTTAGATACTAAACACAAACTAAATAGAAACTTGAGAAACTAAACACTTTGCTAAGCAAATAATTGTTACCATGTTATTTTAAAACCCGTTAGAAGAATTGTTCATATTTTAAATTAATTACCGCCATAATTTTGACATTCCGTGAATTTTAACAAAATTAGTCGGTCGTCAGATGCAAAATTACTGACTTTGTGTAGGTACGTGTACAACGTACCCGTTGTAGGTTGAGAATATTTACAAGAAGTTAAATTAAAAGGCAGCACGAGGCATCTCCTTGTAATTAGCAATAAATTTAAACATGCTGCTGTTTGACATTACCGCGACATACAGAACATGCATTTACATGAGGTTTTTTTTTTAAAAAAAACGGTTACTTTTCGCATTACAATATACAGTATATAGGTACATACGTAACTGTATTTTCGTAAATAATTTTTATTAATAAATGAAGTCCTTTTCCACCATATTTTGAAGTATAATTAAACAGTAGATTCTAATTGTTTCAATATACTTCAACATCAGTACATGGCATTCAACATGAGGACACAAACGTCTATTCTTTTCCGAATACTGTAGCATCCCAAAATCTAATCTAGATTCTTCTCATTAGCTTTTAATGTCTCTAACAAGCCCTTCTTGTCTCATACTATTTCTAATACCTCATTTTTAATATTTTTACACTTTCATTTCCAAATTAACCGTTCGAGACCGCTTATTTATTTTTGTAATCTGACCAACTACATACATACATACATAGAAAATGGGCCCCAGTTTTTATCTAATCCTAATAATAATTTCTCCTGTTTTATTTTCATTGCTTTTTAACCCAAAAAGAATTATAATTATTTACCTAATACCTGTTAGTTATTGGAAAATGTGTCAGATAATCGATGCCCACAATCATCGCGGAATATTGCTTCATACAATTAGGAAATAACTGTCCCATTTTAGCAATAATACGGGGGTAATAGTACGTTCAATTATGAGGTAATTTAGATGTTTTTCTACAAAGAAACGCGATTTCTAGCCTTGCCGATTTATTCCCAATCATTATCTCTAGAATTGAACTGAAAGTAGTTTGTGAACGCAATAATCCTTAAGAAATAAATAAAGGCCGCACATTCGCACATATACACACGCTTTTAGAGATTTATAATTGATTAGAAGACGTAAATTTTATTCAGAGGCATAAAAATGATAACAAACACCCATTTTCACTTCCTGATTTTTCGTAGTTGTTATTAGTCTCGATATCGGTTTAGTTAATCCTTAATAAGGAAACTAAATGCTTTCATTTTTGCATAAAAATTCTATAAATGTTGTAATCAATCTACAAGTGACAGACATTTGATGATTTGTTCATTGTTAAAATTTCTTTGCTGTTATCCTCGAGGTATTACCGTGTCCTAGTTCAAAATAGCTTAAATATTTAAGGAAAAATCTGGAGTAACCTAAAAGTTAAACAATTTGCTTGATTCTTTTATAAATCGAACATTATTCCTTATATGCTACGTCTTGACTACAACCAGAGAAAGTTTTTCATAAATCAGTGCAAGAATTTTAAACAATAGTATCTTATTAACGCGTTTAGCTCGTGTTGTTTATGAATTTGTATCACGCATCCGATTGTGTTTAATGCATACCATGAGGCACATCATTGGCACCTGTGTCATGTACATGCAGTTAGTCATTTTATTGTTATTAAAGTGGAGGACGGGGCTTTATTATTATTTTTTTTTTCTATTCTTTATCATGGCGGATGCTTTGCGGTGCTAGAAATGAAAGTACGATATCGTTATTAATCTTACGTAGGTTAATAGCATAATTATTCAGGGAATGTTTATTGAATTCTAATATACGCCGCTGTACAGTCACTCGTATTATTAAAAGGTGACATTAATTATTATTGTTATTATAAATAACCGTGCGAATAAAATTCATTTATGTATATCAATTATATTACGTGTGTTATATGCAGATAAAGGAATTTTTTTATTGCATTTTAAAACTAAACTGTCTGTTAATTTTCTTTCGTAATTATTGATAAAATTGGGCTTGGAGATCTATATTTAACCCTTTGTTATTTTTATTGATTTACTTTACCATTCAAAATTTCTAAATAAATT
>EABT277
GAAACATTATATATGAATGTTTTTAACGTCAATAAAAAAGCAAGAAAAGTAAACTTAACATATGACTTTATGATAATAAAAAATAAAATACATTCTGCTTATAACTATCTACATCCTACAAAAAAAAAAACTAAATATTTTCTTGTTTGAGTGTCTCATTATTCAAATTTGCACCGTTACAGTTTCTCATGTGGTTGACCAACCCCGTTTTGGAAGTATAGCCGCGATTGCACAGGTGACAAACGTACGGACGTTCGCCCGTGTGATTTCGCAAATGTATCACCAAACTGTTACGCTGAGTAAATGCTTTCTTACAATATGAACAGTTGTACGGTCTGTGACCGGTGTGAACACGTTCGTGTTCGTTCCTAGACGAAGACGTTATGAATTTCATTTCGCAATACGAACACTGATGTCTCTTATCGTTATTGTGCACCTTCAGGTGACCCGTTAGGTATTTCTTCGATTTAAATTCGCGCCCGCAAATGTCGCACACTAGGAGAGTCTTTGGGTGCGCTTTTTGAAGGTGGCGCTGAAGGAAGCGGCTTTTGGTGAATTTCTGAAGACACTCGGTACACTCGTGCACGCCCGCCGACTCAGACTTATGCTCGATCACCTTGTGAGAGGCCAGGTAGCTCGAGTATATGAATCGTTTGCCGCAAATGTCGCACACGAACGTCTTTTCGCCGCTATGAAAATATTTCACGTGCTCGTAATAAACCGTATAATACGGGAAACGTTTTTCGCATATGTTGCACTTGAATCGTTTGAACTGGTCGTGGGATCGCGAAATGTGGACGCGCATCTGATACATTTTCTCCATTGTTACCGAACATATCGGGCACTGTAACAGCTTATCGTTACTGTGTGCTTGCATATGACACACGTAGTCCATAATCTTTTTGAATCCGGTGTTGCACGTTGCACACAGATACTGATCCTCGTGGCTGTTGTAATGATCTTCCAGCGCGTCTTTCGTCTGAAACATTTTCGAACAAATTTCGCACGGTTGCCCTTCTAAATTCTTAATTCTGGTCGCTTTACAGCGGGCCTTTTGAAAATACTGTCTAATATCAGGTATGGTAATGCCGTATTCTTTGCAATGAATGAGAAGTTCATGCCTGGCGTACTTTTCTGTGCACGTCGGATGATCTCTGCAGTAATATTTTCGTTCCTCGTGGGTAGAAACAAATTCTCTATGTTCTTTCGCTGTTTTGTACGTTTTTCGACAGTGTTTGCAGTAACCCTTGTCCATTATGTTTTCATTAAGATTAACTTTAACATTTTTACGTTTCTTCTTTTCACTTTCGGCTTCTCTGTCTGACGAGTCCGTGCTGGAAGGCTCTTCTTCGTCTAGATCAGTTTTGCTAAATTTACTTTCAAACTGTGTAAAACTTTGATAATCCTCCTCCTTGTTCACTTGTTCGGATCCTTCCATATTTCTGAAAATAACTAATGTTAATAAATGGCAAAAAATAGACGTACGTATATAAAAAATACGATTAAGTATTTAGGTAGGTACTTTACACAATTCACATTTATTGGTTGAATAAATGCAAGCTCCATTCTCTGTTCTTCTCTGGGGAGGTTCAGGACAAAGGGGATTCTATTTTCGTCAAATAACCGTAGTCAAATTTAATTGATGATATTATTTGTTTAATGTATTGCACTTGTTAAGAACAATGATGATAAGGAATTTACTAATCTCTTGTTAACGCTTGTTGTCTCAACTAGGGTTAGAAGATTAAATT
>EABT278
AATAAATTGAGCATACACGCGACAGTTGCATGTACTTACATACATACGTATTGGTAGTACCATTATCATTGTAGCGTATCTAATAGTAAATTGTGTAGATTTCGGTTTTACGATCCAGTAGATCAGGTCAAATCCCGCTGCGAAATATAAACATTGAAAATAATAATAACAAGGAGAATCGTGCATAAAATGGTCTGAGCGCTTTAATTAAACGGGCAATTTTGAAGACACAGTCTTCATTAAAATTTATATTGTCTATAAACTTGGGCAAATTGCGAACATATCTCACACATCGCGGATGCCGTATTTCACCGGTTAATTAGATGAAATTTACTCTGCAACCGCCAGCACTAAACGACAATAAAAACTAAAGAAGCATATAATGGAAATTTAATACCACTTTTCACTAATCGTGTTCACATGAACGATCTACCTACCTCAAGATCTTCGCCGTTGCATGCACGTAATAAAATCTTTAGCATACTAAAGGTAATTTAAAATGCCCAGGATTATCTATTTTTTCTCTAAAAGGTTGTGTAATAGTATAATTCGTTTAATATTAATAGACATCAAA
>EABT279
TCCGTGTTAATTTCTGACTACTTCTCTGCTGTATAAAAAACGTAAAAGTATGTCTGCTATCAGTAGGGAACAACCATTACTTATATGAGGTGTATTTCTTTTAATATGAATCCCTTCTTTCCCTTTGGCGAAACTCCCCTCATAATTTTTTGACGATTTTTTTTTAATAACCTGCATATACCTAACATAGATCCTATTAAATATTGGATGAGTTTTTGCTAGACTCGTCCCCCAATTTTGACCTCACGTAATTAATAGATGCTCTTTATGAAAGCTTTTGGACGTCCGCTATCTGAGATCCCAGAATGAACAGCAAAATCCAATAAAACTAATTTTATTTACATTTCAGAACTTTAACTTTTTAATAAATCATTAAAAAAATGTAGTCTTCTTAAAAATCTAGGAGTAATTACATGCCTTTTTTACCCTAACCAAATTACCACTATTTGAATGTTAGCATAAAGTACGAAAGCAAAAACAGAAATGATCTACGGTTGTCTGAATACTGAAACACAATTGTTATTGTGTAAAGCGCACTCCTTTGAAATAGTGACAATCACAGTTACAGCAATCAAAGACGGTTTCAGTGCGAAATAATAATGACAATTAACTAAAATGAACTATGTATATAGTAAACATTTGGAAGGGGACACAAAGTGGCACAAATTCGTTCATTGAAACGTATTACTTTCGGAAATATACCTGCAATGTTTGTTTTAAATTCAAATTTTAACGTAATTAGTTAATATTAACCATGAATTAGAATACATAAAATGTTTTAAATGAGTATACTTCAACTGGGAAAAACGAGCATTTATTGTTTGAAAG
>EABT280
GGAAAAGCAAGAGCCTTCTTAATATCTACATTCCCTTAAGCATCCTTGCATACATGCTTTTATCAAACTAATAACACGGCGTTTTATTTCAACAAACAGTGGTTGTGCAAAATGGACTCGCGCATGCATTCCATGTCAAGATAGAATTTCCCAGCATGTTTATACTCCTGTAGGCACCTTTGACGCAAGAACAGAACGATTTGAGGACATACATAACTACATATGGATATAGTCGTAATATCGTACTCAAAAAGCTGCTGATGCTATATTGCAGACCGAGATTTCTCCACAAAGAATCAATTGCGAATTTAGTATGCGCATTCCACGAAGGACAGATTTACCGCTTTGGCA
>EABT281
GTTAATTTGATTTATATTTTGGATAAATTTGCCATCAAGTTTATAATATTAATACAAATTTTCACGTTTATGAAAGAAATTTATAACAGTCTGATATATACAAAAATTGCACAATCGCTAACAACGAATTGTGCACCTATCTAAAGTGTGTTAAGGAATAAAATATTTCTGTAGCTAATACGGTTTGGCAAGTATTAAATATGTCGGAGATTTACAACAATAGCGCAAAAGCAATGTTGAAATTTTAGGCCTAGTAGGCATTAGTTTCTATGTATAATCTAACGTTTAATTTGTTCGCGGTTTACGGCGGTCTAGCATAATTAATATGTTAGTCATAATATACGGCGTTTCCATTATGTAATGTTTACAGTAGACCGGACTATATCAATTAGTATCTTAATTAAATACGAACAGCTTTCATTAAAAAAATATATAAAATACACGTACACATTTAAAAGGCATTATTTCTTTATGATTTTCGATTTTTTTTACTACAAATAATGCAATCAGTGATTTA
>EABT282
TTTGAAATAACGCTGTAAGTACATTTTTTAAATTTAATTTAGAAATCAAAGTAGCAACCCTTCATTTTGCGCACATCAATCGAATTCGCGAATTTAAATACCTTTAATTGACGTTAAATCGAATATCCCATATGGCAGCTTTATTTATGCGGTCGCTAGTTTCTACTTAGCAGTCTGAGAAAATTCAACACAGATTTTTGGAGTCATTTAGTTTAAGATACAGAAGATTGACCATGACTATTCAAAAACTGGTTCAGATAAAAATGATCGATCAGCTTTAGTAATGACTGCTATAGAAAAATCAGTTCGACCATTTCGAAGATTAGCCCATACAAACAAACGGACAACAGACATAGGTAGCCTAGATTACTCCCATCAACCATCTATTGGTGCATCATCTAAATCAGCCCAGTTATTTCGAAGATAAGCACAGACAGATAAAAGGTGACCTCGATTACCCCTATTATTAACTTCCTCTTCGTGTATTTTGAGTCCCATCGAAATCAGTTCGGCCATTTTGAAGATTAGCCCATACAAACAGATTAACGGACAACAGGGAAAGGTAACCTTTATAACTTCCTCTTCGTGTACGTTATGGCTCATCTAAATCAGCTCAATTGTTTTGAAGATTAGCTCGTACAAGCGGACGTACAAACCGACCAAGAATAGCCTTGATTACTCTTCCTAAATCTCATCGATATTGACTCAGTAGTATCGAAGATTAGCTCGTACAAACCTACCAAGAATAGCTTTGATTACTCTTCCTAAATCTCATCGATATTGACTCAGTAGTATCGAAGATTAGCT
>EABT283
GACTTTTTGGATAATATTATTTTTTTATTTATTTGTAAAAATGATCAAGCACTTAAAAAGGGAACATAAACGACTTATTGGACATCCTGTATACATGTCATTCCCTGATGTAACTCTTATTTAAGAACTGTAAAAAGTATTAATGATAAAAAAGCAGTAGCCAGTAATAATTTTGTCAATTTGGTATAATAAAAGTTGAGTAGTTTCGTTCACTAGGTCACTTATAGATGTCAGATGATGAAATAGTAATGTATCCAATTGTTACTGACATGCAACTGGGACATATAAATTTTTTAGCAATGTTTTAATATTTTGCCTTATTTAACTGCATATTTCGAGTCATTTTTATTAAAAC
>EABT284
ATAAATAATTTAACAACTAACATCCTCACTATTATGAATAGTTTTTTAAGTTTTGATGAGAAGTTAAATTTCATATCAATATAGGTGGAAGGGGCAGAGATGAACTTGTAAAATACTAAAGTGTTTAAAGGTGGGAATGGAGGATGGAAGCGTAGGGAGTGAAGGTAAAAAGCGAATATTTAAAGAAACCAGAGTAATATTGCCCAACGCTAACTTTATCATACCTAATCTAATAGTATCCTTCAGACAAAAATTGTTACTATTTATAAATACGATACGGCAATAATTTGATCATGGCTAATGCTTGACTCTCTTTTATGATATGCCTATGATATATAACAATTTATTTGGATCTATGACGGCCAATGACGGTTCCGCGGTCCTTTATATTATCTATGGTCCTTTATCATCCTTTATCATGGAGGACCTCTGTCATCTGTGATCTGTCTAGTAAAGACGAGTTAAATAGTAGTGTGTAGAATCAAAACGTTCAAAATATTTACTTCCTCGATCCTTATTTAAAAATGGGAAGTGAAATATGATTCTTTTCATCAAAATTAGTCGAGTTTTATTAATACGTTACTGATTGCCCTAATTCGAAAGAGAAAAGGTTAAAACGTGCTTTTGCCCTGACGAGATAAATTTAAAGAAAATAACGAATCATCGAAAAAAATGGGTAAGAAGAAACGTCAAGGAGAGCCAAATAGTAATTCCGACGAATCTACAGAGTCATGCGACGAAAATCAGAATATGACTGAATGTCCTCATATTAATAAAGGAGTAGAATTGCAGAGGGTGAAAAAAGCCCTTAGACAAAATGGATTTCAAACTAAATGTGAAGAATGCCTAAAGGAGCCTTCAAGTAATAGTTTAGAAAGTAATTCCATAATATTTGACAGCAGTTTGTGGATGTGCTTGAAATGTGGAAATCAAGGTTGTGGTCGCTATCAAAATCAACATGCCCTCAAACATCACAACAACCCACGATGTGATTGTCATACCTTATGTGTTAACACAACCACTTGGAGTGTATGGTGTTATACTTGTGATTTAGAAATTAATGTAACAGCCAGAAAAAAAATTGCTAGAAGTTGTAGAATATCTCAAAAAGCAGTCAGAAACAACTAAAGTTACTACAATCAGTCCTATGTCAAATAATGATAATAAGGTGGTAGAAGTAATGGATACTAAAACATCTCTTTCTTTTTCTAATGGAGGGTCTGATTTATCCTTACTTCCTCGGACAAGAGGCCTGATGAATCTGGGAAATACCTGCTTTTTTAATTCAGTCATGCAATGCTTAGGTCAAACACCATATCTATTGAATCTTCTACAAGAAACTTCGCAACCTGGTCAATATTTTAAACTTCCGGGTGGTAAACTTAAAATTGATGACAATACCATTGATCTAGGACCTCTTGATGGGCACCTTGAAGAATGGCGACCTCTTACAAGAGTACTAGCAGAAACATTGGAGGAATTGCAAAGTGGGCGACCAGAAGTTTATAATCCTCGATTTTTATTTTCGAAATTGACCCAAAGGATGCCCCAGTTTGCAGGTGGTCATCAGCATGATGCTCATGAACTTTTACGACATCTTTTAGAGGCTGTTAGAGAAGAGGATTTGAGACGGTATCAGACTGTTATTTTAGAAAAAATGGATGATTTTCTGTTGGAGAACTTGCGTAAGTATCGAGTTGGTTTGATTTAGGTAACGTCCGTTTTACTCTTTATGTAACTAACGGAAAAATATATTAATTAGGGAGTGTCATCACACATGGTGTCCTAATAATTTGTTACTTTACTAATGTTGATCTTAACAGCAAAATGAGTAGTAGTTTTAGAAAAAAGTCATCCACTTGCTCATATGGACAAATGAGGATAGTTGCTATGATATATTGTTCCCTTTATTTATAGGTCTTAGTAAAAAAACTGACCCTTCATCAGTCGAAGGGGAAAAGAAACAGATTATCCGTTTTTATGGTCAACAGGCGTCAGAACTTCTTTTACCAACAGAACAAGTATTTCGAGGAGTTCTCGTTAGCACTCTACAATGTAAAGAGTGCGATCATATGTCACACCGAAACGAATTCTTTTTAGACTTGAGCCTTCCAATAGCTGAAAAGCAACTACCTCCCGTTCTTCGAAGGAAAGCTGAAGAAATAGATGATAACAAACAGTCTAAACATCAAATTAAAAAGGAGAGGAAGCTGGCGAGAAAGAATAAGAAGCAGAAAGGGTCCAGGTCTTCATTCTCCACTGTTTCTAATCATAACGTTACAATGACTGAAGAGAATAAGAGTGATGATAACAACAGTGAAAGCGAATCTGACGCAGATATAGAAGATAACGCTGACGAAAATTCCTTCAAAAAGATGGCAACTGAAACGCAAAGCAACGAAGACATACCTAAAGGTACTGAATCAGGTTACAATTCCGACAAAATTGATAATGGTAGCCCTGATTCAAATGTACGCAGCACATCTCCAGAAATGAGAGTGGACGACAGCGGAGTCCCTAGTCCCGCAGTAGGAATGTTGAGTGTATCACCTATACCACCCACTAGCCCTGAAAATAGTCCTGCATCTAGCGAAACAAACATAGACATGGGAAGTCCTTTGATGGGACACAATAGTCCTAATGACGAAATAAACGAGGACTTTGAACGACCCCAGTCAAGACTAGCTTTCGTGAACAACAAAAATACAGACCTGAAAGTCGATTTAGCTAAGTTGTCCCTCTTAAATGACGGCGACTCTAACAAAATGGATTCGATATTTAGCGGACCCTCAAGTGGTAGCAAAATGCAATTGGATATCAATTTGGAGGGTGCATGTGGCGGCTATGAAGACGATGAACAAGAAAAAATGGAGGAAGATTTTGATGACGGCTGGACGGGCACAATGTCAGCTAGATACCAATGTGAGGAGGGGGAGTGTTCAGTCCAGTCCTGTTTGAATCAGTTCACCGCACGTGAGCTTATGACGGGTAATAACAAAGTCAGTTGTGACCTGTGTACAAAACGTCACGGAAGTAATGAGAAAAAACCGGTCTACACGAACGCCACTAAGCAACTTCTTATCTACAACCCCCCAGCCGTCCTGATTTTACATCTAAAGAGATTTCAGGTATGTCGTTATCGATCTGCGAAAATAGCAAAATATGTGTCCTTCCCACCTACTTTAGACTTAGCTCCGTTTTGTTCGAAACGTTGCCAAAATCTTCCCACGTTTGAAACGGGCCAGACTAAGGTCAACTACTCTTTGTATGGCGTAGTGGAGCATAGCGGATCAATCCACGGCGGTCATTACGTGGCTTATGTTAAAGTACGCGCCCCTCTCGACAGGGACAGTTATCGCTGGCAGTTCTTGCCGAAGAATCAAAAGGAAGGCGAGCCACCGAAGGAACCTCGATCATTGCCAGAATCTTCACCACCTGGCAAATGGTATTATATCAGCGATACATACGTAAATGAGGTGCCCGAGTCTAAAGTTTTAAAGTCGCAGGCCTATCTTCTTTTCTACGAAAGAATTTTGTAATAGGTACTAATTATTTCTATTATTGTAATTACTGATTGGTTGATTAATTAATTGATTTTCGTCGCAGTTGACCGATTTTATTGAGATAGTTAATTGGGTGGATTTTTCGGTTGTGCAATTTTGAGGGAATCGTATTTTTTTTTTTTGTGTGAAAAGATTCATTACTTCGTTAGTGTCCATGAAATAATAATATACTTTTAATTTTAGTTTGCCTTTCAAATAAAGCCAATTCTGTTTTTATATAGTTTTGATTTAATATGAATAAAAAAATCTGCTTTTTACATTGGGTGTTTTGACAAAAAAAAAACATTTTTTTTAAGTTATAACGGTGACTAAAAAAATTAAAAAGTGTTAGTTTCTAACACGAATTTTCATATGGCTTATTAAATTTGTTTTGCTGATTTTCGAGTGTCCAGAATAATTCTATTTTATTCAGATATAACATATTGTTTACATTAAATCGATAAAAGCATGCTTGGGTGACACATTTTTCTGCGAGACAGGATAATATATAAATAAAGTAGTTTTTTCCTAATGTAATATATATCATATTTCCTTTATCGTATTTATTTTTGCTTATAAATAGTAAATAATATACTGTATGATTGTGACAATACTGAAGTATTTTTTTTTTTCGTAAATGGACACTAGCGAGAAATTTTTATGGGATTTTCTTGTATTTATAACAAACGGTTTTATTGTCTTAATTGCATGTACGAATATTTTTATACACAAGTTTCAGTTTTAATTAGGTTATTTTCTTGTCGGAATGAATACAACAGTAATGTAGGTTCATTTTACGTATATACATATATATATTACCGTTGTTTTAAATTGCCAATTCAACGATATTATACTTCCTGCTCATTAATTTTGTCGAATTATATTTTTCCTGCTTTAAGATTACTACTGATAAAAACTTTGAAACTATTTCAGAAAAA
>EABT285
GGAATAGAAACTTTAGCATCTTTTCTAACACTCCGTAGACAAAGAATTGTTTTTTATAGTCTTTATTAATCAATGTATTCTCTTCGTCAATGAGATAAACGGAAAATTTGTGCACTTGAACTGACAATCAACGAAACATAATCTTTAAGCAGAAAACCCCCGTCATTTTTACTAATTTTTTTCTTTACCACGGCGAAATCCCTGTCGCATGACATGTAGGAGTGCTCCCTGATGGGGAAATATTGGTTCAAATTTTGAAATCGTCTGAGATCTGTGAAGCCTAAGCACATTGTAATAACTGAATGGTTCTTATTCTAACCTCCGCATTCGTCAAAAAAAATATGAACATACTCAATGTTGGTCGGATTTTTTTTTGTCCATACATTCCTGGTATATGTACATAAAACCTGGTTTTTCCAGTTTTAAGTTCGTTGATATTAAAAACACTGACATTTAGTTGATGCAGATAAAATGTGCCTTGAACTGGAATAACAGGGAGGGAAAGATTTTGTATGTAGTCCACGCAAATTGCTTCTACATTGGCATTTGTTTAGCATAATTCTTAA
>EABT286
TAGTCGTAGATCTTGTATCACGTTAATTATTATTATGTATTGCTATTTTAAAGAAGAGAAGTCAACATTTAATTCATTCATATGAGAATTTTGCGTCTTCAGGTTAACATCTTTACGTTACTTGATGAACTACAGTTTAAACACTATAAGAAAATTGTTTTTCACGAAAAACTCCCTGTTACTTTAGCTTGACTAGTTTGCATTATGAAACCGTAAGTGCTATCTTTCTGTAATGAAATAATACTCAGATTTAAGCAGTGAATTTAGCTTATACCTACAAGTAAAAAATATTGCATGGATTAAAAAATGAACAATCCTTTAAAACGAATGAAAATCCTACGTCTCCTTTTAGTTTCCTTACATATTCAGGGACCGCCCGAAACTACGTTATAGTATAATAGAAATTATCGATAGAAAACCTTTAAAAACAAACGTTTGAATTGAATTATTTTCAAAATTTTTTAAGAGAG
>EABT287
AAATGAACCAATGTTGGTCTACTTTGATTAACACTAAAAATTGTGAAAAAGATCAGATTTATACTAAAACCCAAACTTTAGTGTGGAAAATTTGCATTATTTGCCTAATAGAACAATCGGCGCGCTGGATGAATCTTGTCGACTAAAATGTCACAATTATTATTACATTTAAACAATTAAAATGAGAATAATCAAGTTGATTTATGCAAAGCCTCAGAAGAAGTGCATCTCTCTCTTAATAGGTACATATATAAATTTTATCGATACCTACACATATCATATAATTGCGAGATGAAAATAAAAACACACCATTCTTCAAATGTTTTTTAAGTATAGGTCACATGTTTAAATTTGAAACTATTTCAAAAACTGGCACACACATGTGTGCAGTGTGTGCGTATAGTTCATGTATTTGTACCGCACACATGTGTACAATATTATTATGTGCTATATAAAATGCATGCCGGTAGTGACCCAACCGCATACCAAGGATGGAATTTTCTTTGCTTGTTCTCTTGGAGCAAGACTTCAACCTCCGACACATCTGCCCCGTGGTTATTATTATTGCTACGGTCCGACTGGACATTGTACTTGTTCCGATTATTACTATTATTATTATTATTAATCGTTTGCCTTAAAAATAACTTTAAAAAACAACTTTGCGTTATTTTAGTACACGCGAAAATACTTCAAATTTGATTTGAATGGGTGAATTGTTTTCGAATATTTTTGAAAAATGCTAAATGACAATGTTCTTTTGTTTTTACCGATTGTGTAGACAAAAAATGGTCACTCAGATGTGTTAAATGACAACGGTAGCTTTTTCGTGAAATATTTTCGTTTTATATTATGTTGTTTTGATTTTTACGTCGTGTTTGCTGCTAATGCATTAAAGCGTAATTTACGTAATTAGGACGAAAACAGTTGAAACTAGCGCAATTAATAGCGGCCGAAACGACCATTACAAATGATCTAAACAGGCCGGATCGAAGTAGCTTATGGCATCCACTGAGCCGTGTGTGCCAAATAATGCTGTAAGTTAAATAACAATGAGATTTATTATGGTGCCCAATTTTTTACGAGCCCAGCTTTGTAGTAGCGCAAGAAGAAATGAGTATTTTTCACACTGTCGTGTCGTCAGCATTCTTAGAATTCTTCGGACATTGACGAATCCAGTAATCATTAGCCTTCAAAGTTCATCATTCTGCTAGTCTTTCAGTCATTCTTGATTAATATTGTACGTCACGATTTACGAAATCGTAAAGAAATTCTCCAAGATAATATGGATAATAAAAAGTCCTTGATTTTATCGATAACTACTTTTAATGAAAATATTATGTGTATATATATTCCTTCGTGTCGGCACTCTTTTATTTTGGAAAAAACTAAATTATTTCTATTAGGTGTACCTAGGGGTCG
>EABT288
TTTTACGACTCGATGTTGCTCTGATGTGGATACCCTATCAGAACACTTTTACGCTTCAATCTAATTCTCATGTAGATACTCTACTTTAACCCTTAAGCTGTATCTTCTATTCGTATATCCTAATCTGGCCCTGATATGGATACTTTTTACGCTTGTCTCATTAATACTGATGTGGATACTATATTTCAAAACTTTAACGCCTTTCCCAATTTATTCTGATCTGGCCCTGATGTGGATACTCTGTCATAAGTTTTAAGGCTCGATATGGCTCTGATGTGGATACCCTTTAACGGTAGGTATGCCCTATTTAGCATTTATAGACACATTGTTAAGATTTCCGCGATATCGTTGAATCAATGGTTATCATCAGTAATTACTGTGTTATGCTCATTGCTCAGTG
>EABT289
GGTAACGCCACCTACAAAGTCTTTAATTCGTTAAGATTTTGAAATATTTTTAAATAAAAGTTATAATAGTGAATGAAAACTTTCGATTTCGGGCGATTTGTTAAGCTATCTTGCTTTAGAGATGATAATTTACAAGAATCCCTATCGAAAAATTGAATAAATGAAAGAAAAATCCGTAGGTGCCTCTTTGGCGGGATCACACAAACAGTTGTTCTAATGGCCGCAAATGTAATCATACTGAATGGACTTACGTGTTGAGAGGAGACGATACTTTCAAAGGTGAGAGCTTTGACAAGACGTCTCCGATCATACGAACCCCAAAATGACTTCGACTGTTACATCTGCGGCATTACAAAACACGCGGAGCAAAAGGTCTTTGGTTGAGACTGAAGAGGCTGCTGTACCAGACTCGACAACCAGTGTGGAGAAGGAGAGGGTAGGATTCAGTCCTGGGCAAGATGTTCTTTTAAAACACAAGGATGGCAGGTACTACCTGGGGACTGTGGTAGAAGTTGATAGTATTAGAGAACAGTGTTTAGTGAAATTTGGAGACAACACAGAGAACTGGTCCAGTGTCAAGGACCTGACCAAACTTAGCACACCTGAACAAGAGGACCTGCTGTGTGTTGTCTGTAAAAAATCTGCACCAAAGGACAAGCATGAGATCTCTGTCTGTGATAAGTGTGGCCGCGGTTACCATCAACGCTGTCACCAGCCTGAGATCCCAACCATTTGCCTTAAAGAAGGAACGAGTTGGATGTGTAGAAGGTGTATGGAGAGTGAGCCCCATAGGCAACGGAGAAACGCCGAGTACAAGCAGCTGCGTAAGGATTCCATCCGTAAGATTTGCTCAGGAATTGACAACTCCACATCCTCCTTACTTCCCACTTCGTTTCCCTATGACCCGTACGCTTTAAATTGGGACGCTTATCACCGAGTCAATATGGAACAAATTTATTGTTATTGTGGCCAGAATGGAGAATGGTATACCCAAATGCTGCAGTGTGGTCGGTGTCGACAATGGTTCCATGAGAAGTGCGTTCGATGCCTTCAGTATCCTCTTTACTGTGGTGATAGGTTCTACGTATTTGTGTGTGCTATTTGTAATTATGGAAAAGAGTTCCTTCGTCGGTTAGAGCTGAAATGGGTCGACCTGGTGCATCTGATGGTCTTTAACTTGACTGCTTACCATTCTAAGAAGTATTACGACCTCGACACTGTTATCATTCCATACATAAACGATAATTGGCATGCTTTACAACTACCACCAAAGATTTACAATGTATCGAAGGTAGAAAGGAGAGAAAATATTTTGTCGGTGCTTACAAACAATAGGATTCGTTTCAAATGTGGCCGTGAAATCAAGAAGAGGACGACAATATGGGGTTTAAGGGTACGACTTCCGCCCCCGGCCCCTTGCGTAACTCTACCACCGACAGGGCCTGTTTGCGAGCAGGAACTTAGAGAACGATGGCAAGGGAACAGAAAGTTGCAGTTTTTACCGCTTTTCAAAGCCAACGACACTAAAATGATCATCCCCGTCGATAATCACATGCTCAATATCATGATGGGTACCGCATATCAAGAGAGCAGCGCCCTGTCAGAGACGGAATCCCCATGCCCTAGTCCAGACGCCGACTTAGCAGAAGAAAATAGACTCGAAATGAATTCGAAATTGTATATTAAAAACGAGTTTCATGGGGCCGGATGCGCGAAGAAGAGCGTCCCGTTCCCGAAAATCAGTCTCCAACGTCGCAAACAATTCCTGAACAGTATGAATCGGGAACGGGAGAAGTTGCTCCGTAAACAGAAAGCAAAGCCGCCGGAGGTGAAAGAAGAACAAGACAAAACTGCAATTTTACCTCCGACGCCTCCCACGTCTGTTTCGGCGCCTCCTACACCGCCGTCAGTCATTCAAGATCAAGCTGAAAAATTGGTAGATCCTACCAACTCCTTAGAATTTCCAAACACGCCTTGCGACACATCCGGTGATGAAACGTCGTCAAAGAGCACATTAGACTTGATAATACCGCCCCCGAAGGACTTTAAAGGCAAGAACAATCCGTTTTTGACGCTTCTAAGAGGTACAGGAGACGACGGCAGCGCGTTTAGAGGCAAAAAAACGACGCAGCAAGGATGCTATCACATTACCCTTACCTCTGACTGCTGTTATACCCGGGACTCCAGTAATTCGCCCTATGAAACGCCAACTGAGCGAAAAGGACATATGTATAGGCCCGAATGGGGAGGTTAAAAGGCGTCGCTTGCGAAGGGGACGTGTCGGGCAAATGGCCATGTACACGGCAACGGGACAGCCCACTGCAAGCAAAACGGCTACGGTAGTCCCCGCTCGTCCAGATCAACGCAGCCTACGATCTAGTCTCCAACAGCAAACAACGACTAACACATCATCGTCGTCCCAAATTTCCAGTTGCGTGGACTACGCTCTGAACGGACGTCGACTTCGACAGCGCCAGGACAAAAACGAAAAGGAAAAAGTCCCTAGTTCCACCTCTTCCAATCCGCCTACCCCCAAACCTAGTCCCGTTAAACAGGAGCCCGACATAGACATGGACGATTTGAAGAGTTCCGTGAATATTTATTTCGGAGCTGCCAACAGGATTGCAGCGGGCGAACGGTTTGCCGTCAAAGCTAAACGTGTGGGGCCTTGCGGGAGAATACAATACCTGATAGAATGGGAGGGACCTAGTAATGGAATGACCTGATCGAGAGCTACCGTCGACGGTACGTCGTGGGGGCACGTGAGGATCACAGTCACCGCTGCAGTCGTGCTACACGTTGTTGTTGTGACTTTGTAAGTAAAGTAAAGTACGAACAGGTGGTGGGTGGCTACGATGTGGCGAGGGATTAAGAGTGGTTCATGTACGATGTCGTCGTAGATTAATTAATTGATGTTTGGTGTAGTAATGTCTACGAAAAATTACGTAATTTTGATCAAAATTGGTGGACTTTTTTTATGGGCTTGATTATTGTTTTATTTGGGGTTTGATTGACGGGGCCGTGTACAGGCCATTACAACAACAACAACAACAACAAAAACAACCACAGCAACAGCAACAATCTCAGCCTCGGAACAAACCAACGATGTACGTGGAGCCCTTTGTACCAGTAACGCCGAATCTTGGACCTATAGGATCGAAAAAGAAGGAAAGGGTTCCAACGGTTAATGGTGTTCATAGAAATACGACTACCATTAATGCCCGACAAGAGGAACAAGATTGCTACAGTGGTTATAATAACAACAGTTTCTTTAGTGATCTGCATAACGTAGCCACAGAGTATAATAATATAGATTCAGGATTAACAGGAAATTGGAACAGCAATAGCGTTGGATATGAACAGAGGAACACATCATCATTGCTTGGGCTCATGCACTCGGACACATTCACCTCATTAACCCATCAAAATAATACAGGTGAGTTAATAAAAAATGCATTATGAAAAATACTTGTCAAAATTGTTCTCCCCACAGGATAAGCAGTTCTGTTCAACTTGTACTACACTTAGTCCGGGATAAAATTTAGTGGCTTATAAGACAGTAGTAATAAAATTTCAAACTGTTTTTTAATTTACTTTTAGAATCTGACGCAAAACTTTTCGTGGACCCATGGACAAATACTTCTACAAGTTCTAACGTCGGCGACAATATTTGGGATGGAGTATATATGCCAGTTGGTGGAAGTATACAGTCACAGCAGCAAAATGTTAATCATCAGAGTGGTTATTTGTGGGGCTCGTCGTCAGTTTGGCAACCTTTAGGGGCAGTCGAGATATCCAGAACTTCTACTAGGACACCCCCTGGATTTTCACCTTCAGAAGAAGAGAGAAGAAATCCAGCGTACGATCCATTTGGTTTAACGAGTATCTGGTCACAACAGGCGAATCCCTGGAATTATCCTCAAAGTCAATAAAGTCCTTTTGGTCGATAGAAACCGGGGCTAGATGACAATTGCACATTGTTGTTCTTTGTCCATTTTCCCTACCCTTGTATCCCTTGAATCCTATTTATTTTCTACGATGGTTGTTCATTTAGAAGACTGTTTTTAAATATTGATAATACTCATAATGTGACCTTTAGGCGTTTATTTTAATGTTCGCGTTCGTTTTTACTAAGTGTTCATAAAAAGTCTCGAACTTTTTAAAATAAACTTAATTTTGTTTGTCGAATAAATGTGACGTTTAGCATTGCATCTCGTTTATTTTATTGGAATATTTTATAATTTAGAACGTCGTTTAGCTACCCGTTCCCCAGAATCGAAAAAGGTAAGCAATAATTAAAATATATATCAATTAGCTTAATTAATCTTATCTAAATGAATTATTAATGTTGCTGACACAGTAAAAATCATAAAGAATACTTACAGTATTAACCGAATAAAAATATATTTTTTCTAAGCCCTAAAGTCATTTACTATATTATTAAAAATTGAGTGTACTATTATGGGAAATATGGCAAAAATTTTATTATTTTCTGATTTATTTTTTAAGTTACAGCTACCAAATAGTATACCAGTAGACTGAAAAATAAGGTACACTTAATACCGTAAAAGTAAAAAATATGGCATCAATTGTATGCCTAGTTTACAGTTTATAATACATTTTATCACAGCAGATTACACGGAATGACTTACAATAATAAATAATGTTTATAAATGCAAGTATTTAGGACAAAACTTAATGATAAATGGATTATAATAAAGGCACTTAATATACATTACGGCCGTGGTTCTGAAGTACGGAAGTATAATAAAGTAGATCGCACTAAAAAATCTATAATGTAAATAATAAGCAAAATGTGTACGTTTGCAGTGCACACATAAAAATATATCTGAATAACTTACTTAGTTTAACTGCATATTATGTAACCATTTAGAAAATCCTAAGATTAACAAAGTAGAAAAATTAAGTAACGTATAGGATTGGAATGGATTTGTAAATTCAGTCGTTTCGTTACATAGTACCATTTGTCTTTTATAAAAAGAAAATCATATTTAAAAATAATAATGCGCTTAGGTCTTATTGAATTTATAAAAGTACTTTTAATTAATACATTAAGTATTCCTTTACGGAATATTTTCAGTATACATAGTTGTTAAATGACAATGTTGGTACTTTTCAATTTGAAGAGTTTCAATTTTGTATTCTATATTTTTTATTATATTATTTTGATCTAATTAAATAGCCCATTATTGTTTTTTAAATATGAACAGCACTTCTTCAACTTTATATCATCTCTTTTATCTGATATTTTTTAAATGTAAGTTTCTGGAACGTTGCAATTTCTGACTATCAATGATTGCATTAAAGTAAAGCATTTTTATCGGCAGTCAATTTAAGAAAAATTACTGTCTATAATTAATACAGTCAAATAATTAGTTTCTTTAAAAATAATCACAATAACTGTTTTACAAATATTATTTAAAATATTGCACTTAAATTATGTACTGACGTCATCACATCAACTAAAAATTATTCTAGTTGCAGCTTTAACTACATCAACCACATTTTTCAGCGTATTCTTATTGTTCTATTTCCCATTTTTTACAAGAAACCGGCAATTAATCATCCATGAACCTCTAAACTTGAGCCAACTTTATTCTTAAAAAGACAAAAATGCCTAGCGATTTTAAGCCCTTAAGATAAAACTTTACAATTTTAAGGGGGTCCAATGTTGTCCCAATTCATAATCGAATTAAGATTCACGTTCTCAAAACGCCATTTTTGGGTTTTCGACCCCTCATCGCATTCAGTAACATAAAGACGTTTATTACCCAGATCGCAGTCTAAACACCTTGGATTGCTCCCATGAACAAACCACTGATTTTCCACGTCATATTTCCAATACTGGTTTCCTTTCATTCCATGGCACGGATAGAGTACAATTTCAGCTCTGTCGTCAGGGTTTGAGACGTCCCAGCATAACGATCGTCCAGCAGGTCTGATGTCCTTGTGCCATGTCAACGTGAAGTTCTGTTCACCTTTTTTCTTTGTGTTTTTCACACACTCCTTCAAAACAATCTGCTGATCTCGCTGTTTCATGTAACTGTCTACACACAATTCCGGAGCTGCTATACTACGAATCTCTCCAAAACCGAAATCGTCAGGTTCTACTGGAGGATACTTCAATGGTAAGTCGAAGGCAATATTTTCTATAAACCATTTAAATGGTTTACATTTTAATCTCTTTCTAAGAGCCTTTTGTTCCGTCAGATCTCCGGGATCTAAAGTTCTATAATTCGGTTTTCTCTTATATAAATATTCAGCATATTCATCCATCCAAACTTCAGCGACTCGCTTATAATTCTTTCCAACAAAATCGCCCCTTCCAGGATTAGGGAAGGGGGCAAACTTCCGGTAAATATGACCCACTCTCGAACAAGGAGCGTCCACCATTTGTCCTCCACATTGCCATATTTTAAAACTTAGTTCGTATTGTTCTCCTCCCCAAATATCAAGACCCTCATCATAGCCCCCCAAATCCCAAAAGAACTTTTGACTAATTGCAAACAACCCTCCTGCCATAACAGGAGACTTAAAAGGTTCTGTAGGGTGTTCAAGATCTTCGGGTAGTAGAGGTAATCTTTTGTAATAAAATTCCCAGTCAAAAGCCCCCCTGGCACCCTCATCCTGAGCCCTGTATTCGAATGTTTCATATTGTACTACATCAATAAAAGGGCATACGCATGTCTTGTAATCTTCAGCAATAGGTTCTAAAAGTGGAGGCAACCAATTTACATTGGCCTCAGTGTGGGAATCGAGGAATATTAGAACTTCGGCAGAAGCTTTTTTTGCACCAGCTAATCTGGCTCTTATTAATCCCATCCGCTCAGGCAGGCGGACTACTTGGACCTTTGTCAGATTGGCAGATATGTAACTGTCCAGCTTTTTCTTAAGAAAATCTTTTGTACTGAAATCATCAACTAAGATTATTTCATGTAGCAAATGTTGTGGGGATCGATTAATAACGCTATAAACTGTTCTTAACAATGTTGACCAATGTTCATTATGAAATGGAACAATGACACTCACTCTTGGAAGATTTTTCAAATACTTCTTAGTTTTGCAACCTTTATGTCTAATATCTGGAAGCGATCTATCCAAAGCAATTTTATCACTAAGGGCAGCATTAAAGCCATTTTCTTCATATAATTTATCATAATTCTTTAATTCAGATGATAATATATCTTCTTTTTTTCCATGTTCACCAATACCTTTACGTTTTGATTCTTTCGCAATAAACTTGTAGTCATGCCAGTCTATCTTTGTATTGTCTACAGCTACATCATTTTCATATTCTGGGGGTAAAGGAACGGCTCCACCACCTCTTTCATTGACTATTTGTGCTACTGAACTATCGGCCAAATTAGGAGTCCTGACAAATCTAAATACTAGCACAGTTACTGCTGAAGTTACCCCCGCAAGTATTAGGAACTTGAAAAAACTCCTCACGTTTCGTTTCATATTAAAAATTGCTAATTATGTATAAATTTTATATGTATCTTGATTAACTTTAGCATTGTCTTTAATAATCACCAAAAGACATGATTTAAATAAACATTGCTGGTCACTAATTTTCATTTTTCTTGCACTATAACCTTCATTATAATTTCACACATATCACAAATTATTTACTAATAAAAATAATGATTGCTATCTATGCTGGTATTCGTATACTAGTTTTCATTACTTTTTTCGCCTCATTTTATTATTTCCATGAATTTTTAATATTTAAATGCTGCTTTTTGATTCGTCACACTGCAACACACTGAAAACTAAAAACCGACTAAAAACAACTAAAAGTACTGAACATCGACTGAACCTATGCACTGAACTGTTCAGAACATGTTCACTACGACTGTTTACATCAAAACCGTGTCGTTAATTTGCTAATCGTAAATTTTGTTAATTTGCTAATAAAGATCCAGCTTTCAGTAAAATTTATAGATATAACTATAAACCAACCATGTCAAGCAATATCACTATAATATCACTGTAACAATCAGCATGCTAGAGTTTCACTATTTCAATTCAATTTGTAAAATAAAGTATTATAAAAAGTAGAAGGTCGTTTTTCCTTTATCAACTTATAATAACTGACCTTGCTTTCCCTTCACTAAAGAATGTGTATGTACGTTAAGAATATGGAAATTTCTGACCATATATATTCATTAACAAAGTACTTGGTTAAACCAGTTTTAATTTTTTTCCTAGCTGAAAAAGTTTTTTAAAGTAATAATACCTGCGCCGTACCTATGCAACGTATTATTATAGCAGTATATTTGCTATAATTATTACAATGCTATTACGTTTCACAATAAAACAAGAAAAGCTGTACTTAATAAGTATTGTTAATCGTAAAGTATATTTAGAATTCTTAGAACGCTCAAATTATTGATTGATTGTTTATTAGTGGGATTAACGCA
>EABT290
TGATGCTCAATAGCTTCAGTACCTTATTTACAGTATGAAACGTCGAGCTAATGCAGACATCACCTCTTCATCGTCGACAAATCATTTATCACCGTTTCTTCAAGTTTGGAAAGAGACAATACCCCGAGGGGGCTAAATCTTGCGAACAAAATGCATGAGGAAATAAATGTACTTTAAATCATTGATTTTGGCCACTGAAATAACGGATGTGTGAACAGGCGCATTATTATGATGGAACAACACTTTCTTTTTCATCAAATGCGAGCTTTATTTCCTAATTTCATCATTCAAACGCTGCTATAAGTTCCGCATAATACCGGTCATTGATGGCTTCTCCTTTTTCAATATAATCAATTAAAATCCCTAAAAACTGAACCATAATCTTGCATGAAG
>EABT291
CAATTTAAGGATAAATAAATTCGACATTTAAAAAGTATTAATTAGATTTTCCCATTTAAGCAGAAACGCGATTTGTGTTACATTGAAAGAGTAGGTTGTTGTCGGCAGTCACATAAAGTTGATTTACATAATAAATTCTTTATATTGGTAAAAGTCACCCACATACATGCATATTTATGTTTTATGCACATTCTGGCAGTGTTAATTCTATGGATTGGTGTATAGTAGCTGCTTACTTTAAATGCATTCAGGGCAAATTTGAAACAATCGGTGCCGTGAACAATAACGAAACGTTTTGCTGTTGTTGCCTAATTGTCGCAATAAATTCTGTGTGATTAACATTCTTTTGTGTGACATGTTCTAAATAAATTTAAACGATAACATTAATATTAAATTTAAATAGATGAATTACATAGTAACAATTCCCATGGTTCAGAAGAGAGCAAATCTGAACAATTTTTAATTATGTAATCGATTAATCGCGACAGTTCGCAAAAAG
>EABT292
GGGAAATTGAAATGAAAAATATTTTAGCCGAAATAAAGTTTGGATTTCGAAAAGAGAGAGGAACTATTGATGCGACATTCTCGTTAATAAATGTAATGCAAACGCAGGTGGAATTGAATGATAAGTAAGGTAAGGGAGGGAGGAATAGTGGTAGGACAATAAAAGATTTAGACAATTACTTACGCGGACGATATTGCTTTGATGTCAACAAATTATGGAGCGATAAAAGAGATGATGAGAGTATTGGAAAAATACTTAAGAAGAATTACAATTGAATGTCAATAAGACAAAGATTGTGGAAATAGGTGTAGTTAGGGGTAGAGAAGGAAGACAAAAGAAAGAAACAGTATGGAAAGGAAAAGCAATAGGAAAGGTTAAAAAATATAATTAGTTGGGATAAATATACGAGGAGAAAATAATAATGATAAGGTACATATAGATAAACAAATAGTGAATTATTAGAGAGAATACGGGGAACAGGTTAAAGATCAACGTAATAAATGAGGGTTTTGTCAGT
>EABT293
GATACCACAGATTGCTATATGTTGTTTATAATCCTTTCTAATACGATTATATCTCCTCTTACTGAATTCTAATTCACTGCCCACTCTATAAACGCACATGACGCGTATTAACATAAAATATAAACAAAGGCCCGTTGTCTGATATTTATCTACAATTTAAGTCCAATCTATTCTAATAGGACAGCCCAAGGAGATTTTTAAAATCGTCTTTAGCAGAAATGTCTAATGTATTATGCGAAAAAGTAACTGTTGTGTTCTATACTCATGTGCTAACATTAGTAATGATAGAAACAGTAATAAACAAACACAATATGAGATTATTAACGTATAAAAAGAAATTAAGCTACTTTACCTAGTGATATACATTTTTTTAAACTTAAATGATACAACGGTATAGAGCTTTTTTTGATAGGAAATTGCAACATTGATGGAAGCCCTCCACAACGAAGTTTAAAGAATCGAGCTTATTCATTAT
>EABT294
AGAGAATAAACTACAAGACCTATTACGTATGTTATGTATGGTAAAGTCGGCGATGACCATACGTATTTGATAATTTTGACTTTTTTTATGTGGTCATCAGAAACAGCACATTTAAAAGCAACATTCAGTCAAAGACACAGAAGGTGATGTTTATCTTTTATCATGATCTTTGCGAAAGCTTTCAACGGCTGTGGTCGTTTTTTGTTACGATACATTGTGAAATGGTTAAATGGTTATAAGTAAACAGATAACGTCATAGAGCTCGGATGGAGATAAAAAAAATTTGATGGATAACAGAAGAGAATGTAATAAAGATGTTTCTGAAACAAAAT
>EABT295
CTCTGATATGTTTTTATTAGTCTACAGTTACATTGGTTCAATACATTAAATAAAACAGTAAATTGGAATCATATTTAAAAGAATAGGTAAAAATTTGGAAGCAGCATAAAAGTTCATTTTTGAAAACGTTCACACTACGACTATTTTTAACAGTTGGACAACTCACGAACCCGGCAGCTATTCACTCAAAACAGGTTCAATTTGTACGTTATATAAACCACGGCAACAATGTATTATTTCCCTTATTTTTAAATTAATCTTTCCACAGCGAGATCATTCGTTTTTAATTAAAAAAAAGTAAACAATATGAAATACATACATGTAAAGATAAAAAGGTGAGACCACAATATAAATAAAATCAAAAATTTTGTGACAAAAAATTGTGTAAAAGGGCACCATCTTAGTTTCATTTGCGTCGGTTGAATTAATTTTGTTTGCAACTAAATTAAATAATTTTTATAAGGTTTTTTCAATCTAAAAATTCCGACTGTTCGACAGATCCACCGGCTCCTTGACCCATTTCTTTTTGACATTTACCAACCAATGAATACTCTTTAGCGTTGGGGAGTCCGCTTACCACGCAAGCACTTAATGCGGACCTATTTAAATTCATTCGGGCTACATCAAACCACTCGTTATTGTCAACATCGTAACATTCTACATAGTTTATAGTTGTAGATCCTGCAACAAACAGATCATTAAATCCTCCTATTACGTAAATAAAGTCATCTAAAACAGCTGTAGCAAAATTACTTCTAGGACAAAACATTTCAGCTATTTCCGACCAGTCTATAGATTCCCCCGGAGTGTATTTCTCGGCACTAGTAAGTCTTGTGAACCCATCAAAACCACCAAAGGCATACAGACTGTTTCGGAAAGCAACTAGAGAAACCCCCGAACGTGCTGTTGTCATTTGAGGAATGTAGCTCCATTGGTTTACTAGTGTGTCGTAGCATTCTGCCGAGTTCATCACCTCACTGCCGTTAAAGCCACCTACGATATAGATTTTTTTGTTTAATGCTGCAGCGCTAGCATCAGATCTTTGTTTTTGCATGGGTTGAATTAGTTCCCATTGATTAATCTCCGGATCGTACCGTTCTGCTGAATTCATCCTGACTCTTCCATTATATCCTCCGAGTGCATAAATTTTTCCTTCGTACATAACCACGCTCACGTAACACCGTGGAAAATACATACAAGCACATTCCTTCCACACTCTTTTTACGGGATCAAAGCAGCGTACTGTATTAAAGTGATCTGTACCATCAAAACCTCCTATCATATAAATGAGTCCATTTAGAGCACAAAGACCATGATAGGCTCTTGGAGAATTATCAGTATCCATAACTAATAGCCAGCGGTCCGCTCTAGCATCATAAGTTTCTATAAAGTTCGTCGGACTGCCCGCACTCCATCCACCAACCGCAAAAAGAATATCGTACGGAATTCGTGGTCTATATAAATGATTAGAATTTATGTCTAGTAAATCGTTGGTTGGGTTTTCTAACAGGTGCACTATCGGAAATAGTTGTTCTTGACATTCTGCATTTTCCATAATTGGTGGCCATTTCAACATATCTATTACATTCTCATATGGAAGAGTTCCCACCCTTACACACGATAACAATTTGGGAAGGTGAGTTTTCCTATTATCTACGTCCACATCAATCCATTTTTTGATCGCTTGAAAAACTGATTCCTCTGTTTTTATATTGAGTTCATCATCTGACAATATTTCTAGTAACTCATCTAGTTGTAGCGTGGCTAATTCAACACTTTCTTTCAATAGATCCATGAAATGATGTCTTACGTACAGTCGGCCCCTTTCTTCTAACTCTTTACAAAAGTAATGTTTTGCGAACCGAAGTATGCCCAAGCAATTTGTAGGTTGTAACTGATCTAGAACAAACTGGCAACATAATCGCACAACTCCAAGTATTTCATACTGATCTGCAAACCGTAGAAGATACTCCACATTATCATTGTTAACTATACAGTGACCAGTATAAGCGAAATCAAGTAGTTTTTGAAATATATCATGAGGTATACTGACATGTGCTTCTTTTGTTTCGGGCTGTCCTCTGTTTATTGAGTTTGTAAATAAAGCCTTAAAGTAAGGACTAACTGATGCTAAAATCGCTCGGTGAATATTAAAAATAGTTCCATCTTCACAGTGTACAATGCCATCGCACAACTGACTGTTCAACCTAAGTTCCATCCACACAGGTGGGAACTCAATTGATCCTATATTTTGAGGAACACAAACACATTTCCTGCATTTCGACGGATGCCTTTTTTTGGCAAATTTACTCAGTTTGGCGATATTCGTGGCCGAATGTGTTATTCTCGTTCTAGATGGTGCACTTCGAAGTTTCATTGTAAACTCCATTGTAAAATCAGACGTTTAAAGTGTGTGGTACTACACCTGACTACATAAAATATATCGATCGTATATACTTAAACGTCTTTCTTATCTGTCGAATTGTTTGTCAGTTTCA
>EABT296
GTTTTTAAGTATCTACTTAAGTGTTTTAAACCTTAACTATGTAATTTTGAGCATTTCCGTTCATATTTTAAATACCGTAGTGGCTGGAGAGTTGTTAACGGCTCTTAATGAAAAAACCGGGAAAATGCCTGTGACGTCATATAATGACCCTGATAGGTGGTTATGTATTAGTACTGGCCCAGTGCTTTCTTCTTAACTTGTTTATTGTTTACTAATTTCTTTTTGGTGGATACGTTTAGAATCATAAGATAAGAAAGAACACTTAGTAGGTACTTCGTTAGTGTTGTCGTTTCGATTTCCAACCTCAGGTTCCCCTTTTTGGCAGCATTGTAATATTGGAATACTTCATGAGGGGAGTTTAGGTTGCCCTAATTCATCAAATTATATAATTAAAAATTTAATCAAGGAACACATATAGCGTCATGATCAAAAGATATTTTTCTGTAGTGACACAAAATTCTCAGGCGTCTCAGCAAGTCGACAATGTGCTGAGGTGGAAAATGCCATTATATGACGTTACGGACTTTTTTTGTTGTTTTTCCTTGAAGACGGG
>EABT297
ATAAAAATTTATGAACGCAATTGTCGCTTATTGAAGACCCTATTCAATAGCCTAGTACCTCTTCAAACATATGACAGACTATTAACAAACTTTTTGTTGTCAGCAAGCGGTCGGTGACTTAGTGACATAATAAACGACAATTTTGTGACAGATTTATTTTCAAAACAAGCATATGGCAATGCGTTGTAAGAAGTTGTTTGTTTTGGATACTGTTTTTTGTCGTAACTGTGTGTGGGTAATTAGACCGAGTGGGCATTTTTTCCCTCCGGGAACTTTTTTTAAAGAGATATAAAAATAATGTTTTGTTCGACTTAAATCACGTCTCACTTCTGGAATACGT
>EABT298
GAAAATAATTGCGATAGATACTACCCGCCACTGATTTTGGTATTTCATGCGCGACATCATCGACGATTACCTACATTCAAACGTGTAATTTTGCAAAATGTCAAAGGAATTAGTGACTAAATAGTTTTCGTGACATCGTTAGTTTCAGGTAAACAAATAAACATGCAAAGTCGGCGTTTTAGAACAAACAAAGCATTAACAAAGTGGAAGTAGATGTTTACATAGGCAGGAAATGCTTGCTGCGTTAATTGATCCACTGTATTACGCGAAAAATTAACAATTGCGACCTAGATTAGTGGCTTAGGTAAATTTGTCTAACTCGAACTGGTGTTTATATAAGCAAGCCCACATATAATGGGATTGTTGGAGGTATACACACTGTCTCAAAAGTTGATGTCAATAAGAATAACGAGAAATAATTTAATAACCGATTAATTATTGTTGAATTAAGTAATGCAGGTAAAAAGGACCTTCAATGTTCGTTTATGCAATTACTAATGGCACTTGGAATTCATATATAATATATGTAGGGTAAATG
>EABT299
TCTAGAACATATACTTGATTTGCCAAATACTCGAAATGTACCTCTACTTGACTTGAACTTGATTTGAATTTAAGTCTTGACTTGAACTTGACTTAATTTCAAGTTCAGCAACTTGAAGATCAAATCGAACCTTGAATCTCTAGTTTTCCGCAAAGTTTACAGTTTGCAGGTCGAGTAATTTCCAGAAAACAAATTTCAATACGCGAAGTGTCATGAGAACTGTTTACGTATATATAGTACATACCAAGCTCGTAATGGTTTTCTGGAAAGGCGGCGGGACGCGTCCAAGTTGGTCATAAGAATACATTGTCGGGTTTTTTTGCCAACAAACGTGGACGTAGGCAAACCTACACGTTTAACCCACAATCCTACTACGATTGGAGACGTTGTCGAGAGAGCACGTCATTACCTATAATGTCGCAGTATGATCGCAGCGATTTTCTATTTCCCGGAATGAATAAAATGGCAAG
>EABT300
ATCGGCACCAATTTGGATATTACAAACTCTCATGCTCCAAATTTTATTCGGTTCGGTTAGTAATTTATTGAGACGCAGTGATGAGATCAAATAAGATTGAAACGACCGTATCAATATGGTTTAGGTATATATGAATGTAAACTGTGTCGTCGTTGAAGTACCTTAATAAAGCCTTATCTAACGGTTGAAATACTTCAGTAGCAGTAAATACACACTAGATGGCGATGCGCAGCCTGTATTTGCTAATATACATGGATTATTATTTTAGGCGTTGAGTTTCTTTTTTTTTTTTCAATAAAGTTGATGAAATAAAGAAACGTAACGGTCAATAGGGCCAATAAATGAAACCAATGTGACTTCACTTTTCACCAGATGTTACGCAAAAGTGATTTGGCTTGCTCTCCGCATAAATGGTAACCCTGAACGGGAAGAAATCGTTGAGAAAAAGGATTTCAATCATACATATTGCTTCAACAAGAAATTCTCTACACTTTTCTGAGAACGAAAGGGCACTTATCAGGCGCAGCAGATGGCAACAGCTGCGAATTCTCATACACTCCTATGTGGGAAAATTGTCCATTGTTTATTTTCCCTTTTCCACGCTTCCAGTAAAGGATGGTTTCCCATTTGTTTCGTCTATTTCCGTAAGGAAATTGCGCGTATGTACTTCCTACACCTAAACCTTGCGAAGTTGTTCTTTAAAGAGTGCGATTTGTTTTACGAACGAGCAGAAAATGCGTTGTCAACTTAAGCTGATGTGTTGAAAATGAATAAAAATTTTATTGTAGGGACACGTTGTATCAAATGTACATATAATTATACAATTACTTTATTGTGCTTCCTTCGGCATATTACGCTTTTATTTTTAAGGATATGCGATTGAACTTTTTAATTTGTATATCAAAGATGCTATTAATATTTTTACAGACAAGACTGCTTCAAGGATAGACTTGTAGGGACAAAAGATTAGTATACTTTAATTTGCGGATGATATTGATGTAGCAATAACAGTATCAACATCTAACAAGGAGACAGCTTTAGACCTTATGATGACGTTCTCATGTTGTTGTATGCATATTTTTACTAAAGAATGTAATGCAATAACAATAATTAATTAGATTAGGAATGCCTGGGTA
>EABT301
TTTATAATTTGTTTACAGATAAAAACAAATTATTACAAGTATTTGAAAAAGTATCTGCAAAATCAAATAAAATAGAGAAAATTTTGTATTTAAATATAAATGATAGATATTTTCATTGGGGGTATTTCAGATACAATTACAAATGCTCTTAAAAGTATTTGAATATAGTATTTTATATATTTTTACTCAAATACTTTACAGGTTTGCCCGGTATTACGTAAAATTTAAAACCGTAAACATTCAACTTCACGTAGCGTTAAACTTACTTCTGACAATGAAAGGTTCTTTTCTGTTCCAATTAATTATGTTCACATCGCTTTCATGTGCTCGGTCATTGCTCAGCATGCAAGCTTTACTTGGTGGTGCCCTGATATCCCAAATTCGTATACTCTTATCCACTGAGCAAGATGCTAAAACACTCTCTTCATTAGGTGACAATTGTATATCTTCCACCGAATCAGTATGGCCGATTAAAGGCATCTGGTTCACGTTCCATTTGCCTCCTTCTGCTGGTCGCCAGATATGCAAATTCCTTCTACAATCACCCGTAGCTAAAAACCCTGGTGCTACAGAACTCCAATCCATGCCAAAGCCTTCTTCTTGATGTCCACTGAAGGTGAAAAGTGGTTTAATAGTATTTTTAACGTGGTCTTTGTTATAACGAGATAAAAGTTGAGGATTATCTACAGCCTATAGCTGTTAAGTTAAATCCCAAATGTTAACTCAGCCTAATTCACTCCAACTGGCTGCGACATCTGTATTGTTTAGTTTTGTACACCGTATTCTATCAACACACCCTTGGTGTTTTATCAATGCACATGACATTTGAGAACGTTTAGACTAATCCCCGTCTTCTTCATCGTCATCTTCTGATTCTTCTTCGTCACTTCGACTGTTCTTATGTAAATTCGAAAATTGCATGATTAGTCTGAGATGCTTGAGTTCCAGCTATTGTATACATAGTAGCTCAAAAAGTTTCTCTATTTTTATATGAGACTGTTGATGTGAGTCTGAGATGCTCAAGTTCCAGAGCTATTGCATATATAGTAGCTGGAAAAGTTTCTCTATTTTCGCCAAGTTCGTCCTTAATAACATCGAAACTTACATGAGCTCCTGTTTGGGCTTGATATAACATAATGTATGCTGTTTCATCACAAACTAGTTCATCACCTTCTTTAAGAGGCTTACCAGGAAGGTAAACTTCTTTTGCTTCAATACTTTCCTTGTTTTCGTCGTCTCCTTCGTGCATTGCGTTATCGTTCTCCATGGTATGACTTTCTTCTAATTCCATCTCATTACCAGACATTTCGCCCCATTTTTAATAGATAATTATTAAAAATAAGAAACACGTCTGATAAAATGTTAGATTAACTCTTCCAAACATTGGAGTTATAGATATAAA
>EABT302
ATATGTCATGTGTACGCTAATAAACTAATAAATCATTTGCTACGAACGTTTGATATAATCGTTTGTTTATGATAAATCATGTAATAAATGTAAGGTTACTGCGGTTAATCTTTGGTGTTTCCAGTAAAAACTGATGATTTTATTGATATTTTCCTAATACTTTTCTTCTGAAAGCTGTAGTATTGTAGTTGACTGGCTGTAATTATTTGAAATACGACATGTTTTATCATTTTTGAAAAATGATTAACTTGAAAGGGTAGACACATTTTGTAGAAATATACAACAAGCTAATCGTTATCGCAAAGGTAGTATAATAGTATTAATTTTCGAGAAAATAAACATCTATGAAATAACTAATTATACAACATTAGTTTCTTGAAAACAAGTTTTAACGGGAAAAATGGGTGGCTGCCGATGTAGTTTCAGAAACTGCAAAAGTGCTACTAAAAATTGTGACAGTATACATTTTTTTCATTATCCTGTGAAAAATCGGGCCAGATGTAAACAGTGGATCGAAAATGCACGACGACCAGAATTTTTCAACTTACCAGAAGACCAGCTTCGTAATAAAGTCGTATGTGAATTGCATTTTGAATCAAAATGTTTTTGCAACCCTACTAGAAAAAGACTTTTACATGATGCAGTACCTACATTAGATTTAGGCTGTAAAGAAGAGGATAGTAGAAATAATGAAGAATATGAAGATCATTGTATCTATAATAATGTTCAGGTACTACCTGCCAATGCTGATGGTACAATTTTCACTGTTGATACAGAAGGTATACAGCAACTGTGCGAGTCTGATGAAATTGATACTTATGTATATAGAAATGGCGTACTTACTCCAGTTCTTAAAAGTGAGACAAGATTTTATTGTGACAATGAAACAATTGTTTATGCTGTACCTGAGGATGTAGTACAGAGCTATGAAAATAGTAATAGCATTATAGACAATTTATCACAAGAAAGCAGTAATGATGCAACATCTTCAAATATAAATAGTCATATAGTTCAAGATTATCCTCGTCTTCAAGAAAATGTTTTTGATATAAACCAAACTCGACATTTTGCACCTCTTGTGAAGCATGAGAATGCTCAGCATGCTATTGATGAAAACAAGCTTCAACAAGAGAATGTTATTTGCACAGAAATTGAAATTAGCTCAAATGAAGAAAATTCTAATACCAGCAGTAATTTTCCTGTACTTAAGCAAACTGAAAAAAATATCTGTCCAAAACAAAATACATTGAAAAGAAAAAGACAAATACAAAAAAGAATATTACAAAAACTAAATCATCATAGTCAAGAAATTAATAATATTAAAAATCTGTTAAAATCTAATCTAACTTTTTTACCAAAAAAGCAATTGCAAAATGTAGCCTTAAGAGTATTGGAGCAATCTATACCTAGCACTTTGTATGAAATTATTTTGAAAACCTTAAAAAAGAAACCAAATAAGCCATTGCAAAATAATGATTTTTTCCAAAAGTTGTATTTAACGTCACCAAAAGCATACCATTTGTTGCAGGAAGAGAATTGGTGTATTCCTAGAAATTTTAACAAAGAAGATATATTGAACTTACAAAATAGTAAAAGTACCCAAACAAATAATCAAAATTGTAATGTTCAAAGTAGTCAAACATGTAGTCTGGAAGGTCGAAGTGTTAAAAGTGTTCAAACATTAGATGTGAAAGATCACTTAACTGAAAATATTTTAGGAAATATTGAATCAACCACTCAAAATATGACTAATTTCTGCACTGTAGGTACACAGTGTTTTTCAGAAATGGTGAGACAGAACACAATAGGCATTCAGTCTCTTTTGGATCAGGCTTTAATAACACAAAGCACAATTGGTACACAATGCTCTTTTAATAGTAATTTAACTGAAGCTAACAATTTTCCAGAAAGTGTGCAAAATCCCATGGCCAGTGATCTTTTAAATAATGACATTAAGCAGAGTATGGATGTAGAAGACCAGAAGACAGAGCAAGAAATTTGTGCTCAAAAATTGTTAAGAAGTGATGATGTTCAAATATGTGAAAGTTTGTAATCAATATGTACACATTTGTTTTATATTTACATCTACATTAATTGTTTTTAAGCAAACATAATTGAATATCATTTCTATGTTTACATTTTAATTATTCACGATAGGAAAAAAGGGGTTTTAACTATAAATAGTTAAATTTCTATCACTTGCTGAAGTGATTACAAAACACAATCATTTTCTTCTAGAAATGAAAAAAATTTTCAACCCCTTCAGGGGGAAGTACCTAAAAGTAATTTTAGTGGATCCAAATAGAATAGAAATAGAACTAAGAGTGTATAAATTGAATACTATTTGGGGGCACATGAATTTCAAAATTCCAGCCATAATTTTTAAATTGATTGCTTTGTAATTAGTAATAATGGTGAGAATTTAGTGATTAGTGTATGTAAATTAGTTAATTAGGTGTTTTATTTTAGTAATTGTGTATCACTAGCTATAATAACTATCTAACTATATAAATATATATATAATAGTTAGCTCTGCATATTTTTAATTAATATTTTTTTCTCTTGTCAG
>EABT303
TTGAAAATTAAAAGTACTGATTTAACAGGAAAAATTAAAATGAGTATTAGAGTTTAAAAGATAAGTATTATAATTAAATACATTTAGGTCGAAATATCTACTTGTAGTAGTGATAGTAATATTATAATACCAATTTTTAAAAGTTAAGATAGAAAAAAGTCGATCTTGAAAATTGAAAACTCCCTATCGAATTAAGGTGAGCCGTTAACGCGGAATCGGCTTGTAGCGAATAAATGTGGTATGAAATAATAGTCTTTGTATTGAAAAAATATTTTGTCATATTTAGGGTGCTCTATTTAGAACCTACGACAAGCAACTTAATTTATTGAAATGAACTCTCTCTTTTGTTACATTTTAGAATTAATTTAATAATAATCAGGAACCGGTTTTATAAAAATAGCGCTCCAAATCTTTTATAAACATGCTTCGTTTCTCGAAACTTCCATTCTCAATAACAGACTCATTTTAAATGAAACTGTACCTTTCATTGCGCCATTAGATTCTGCATAAAATTTTGCGTCAACCTATTTAACACTTTGTAGTTTTTAAGTTGCTAGTAAAAAAAGTTGCTTGACATACCTCTTAAAAATATATGAGAAAACCCTTTCGGAATGTGTAAATTGCTTTTTTATACAACTTTTACTGGATTATTTCAGTATTTAATAAATATTACAGATTGCAATCAATTGTTTTTTCATAATTAATATATTTAAATTA
>EABT304
TATGCTTGATGATGAAAATACGAATGAAGGCCGTTTGTGTGCAGCGGCAGTCCTCGGAGCAAGATTCAGAGGCGGCGACGGATATTTCGGAGCGGATGCCAACGGCAACTTGGATCCAGAAGCGCCCCCAGCCAACTACGGACGCCGCCGTTCCAGAGCCGTCCTCTACCAACTTTCCGGCCATTACAAACAGGACAAGATGAAGTCCAAACTTAAACTTAACAACAATCTGCTTAGTTCTACTCCTGCTCCTTTACCAGAGTACAAAACTTCTGCGGTAAAAAAGAGCAAATTTATAATAGCACATTATGGAATGTTCAAAAGTTGTTGGGATTGGCTAATACTAATCGCAACTTTCTACGTTGCCGTGGTAGTTCCATACAATGCAAGTTTCATCAATGATGAAAGACCATCTGTTATAATGGACGTGGTGGTAGAAGCACTTTTCTTTATAGACATAATTTTGAACTTTCGTACTTCCTACGTGAATAAAAAAGGCGAAGTGGTATCTGATTGGAAATCCATTTCCATCAATTACCTACGCACATGGTTCTTAGTGGACCTGCTTGCAGCCCTACCCTTCGATCTTTTATACGCTCTCTACGGCGGAGAGAAAGTGGGTCCATCACACACGCATTTAGTTAAATTAACTAGATTACTGAGGTTAGCGAGACTGCTTCAAAAAATGGATAGATATTCCCAATATAGCGCAATGATTTTAACTCTTCTTATGCTATCCTTCACCCTCGTTGCTCATTGGTTGGCGTGTATATGGTACGTCATAGCTGATAAGGAAATTGAAAAAAACGATTATACTTGGGACTTGGGTTGGATCCACACTTTAGCTGAACGCTTAAAGATTTCAATTGAAAATGTTTCTCACGTAGACTCCTACGTCACAGCCCTCTACTTCACCTGCTCGAGTTTAACAAGCGTAGGTTTCGGTAACGTGAGTGCTAATACAACCAACGAAAAAATTTTTAGTATTTGCACGATGCTCATTGGAGCGCTAATGCATGCCGTCGTGTTCGGTAACGTTACAGCTATCATACAAAGGATGTACTCGAGAAGATCGCTGTACCACACCAAATGGAGAGATCTGAAAGACTTTCTAACGCTTCATCAAATCCCGAAGGAACTGAAGCAAAGAATGCAAGACTATTTTCAGACCATGTGGTCTCTCAACCACGGCTTAGATATTCAAGAGATTCTTCGAGAATTTCCTGAGGAACTTCGAGGTGACGTTTCTATGCATCTTCACAGGGAAATACTGCAACTTCCGATATTCGAAGGCGCCTCTCAAGGCTGTCTGAAACTCCTGTCCTTACATATTAAAGCCAACTTTTGCGCACCCGGAGAATACTTGATTCATAGAGGAGACGCACTGACATACATCTACTATATATGTAACGGCTCAATGGAAGTGATACAAAACAATATGGTTGTTGCTATTTTGGGAAAAGGTGACCTGGTGGGCAGCGATATCAGTCTACACCTTCAGCACTTCGCTAGTAATCCAAGCGGGGGTGGCCCTACCAATTCCATAGACATGATCGTGAAATCAAGTAGCGACGTGAGAGCGCTAACCTACTGCGATTTGAAATGCATTAATATGCAGGGGCTTATCGAGGTGCTCAGATTATATCCGGAATATCAGCAGGAATTCGCTAATGATATTCAGCACGACCTTACATTCAACGTACGCGAAGGATATGAGGCAGAGCAAGAATCTGAACTGAACGGAGTTCCATCATTAATTCTTCCATCAATTAGTGAAGACGATGAAAACATGCACGAAGACGAAACGTCACTTTTATCGCCAAAGGCATCTCCTGTCCATACCTACAATACAAGTCCTAGACATGCCAAATTTAATTTTAGAAGCCAGGACAGTTACGAAAGTTCATTAAAAAGTCGTAGAACCGGTAGTACGTTTAATAATAATCTCGCTTTACTTCGAGAAAGAGTCGAGAGACAGAGGAGCGTAGTTTTCAATTGTAACAGGATTTCCAGGACCGGATCCTTAGAGGAACTGGATGCTAATGTTCGTCATGATGTCGAAAATACTCGAAACAGTGTAGAGAGATTAGATAGTCAGGTGTCTTCCCTCCATCAAGATGTAGCAGCATTAAGTATAGAGGTACGAAACGCTATCCAAGCTCTTCAAGAGATGACAACACCCTCTTCAGTTGGAAGTATGCAGTTTCCAGCTCGTTCAAATCCTAATATTAACCAATTTCCAATAGCCAGTAAGGAGGAAGGTGGCTTTCTCGCCAGAAGTACGTCCCAACCACCCGAGATGTTCTACTGGGAAGAGGATGGTGTAAAAACCCGACTGTTACCAATAACATCGTTCAAAGACGAAAGCACCCAGACTAATTGTGAAGAATTAATTTCACAATACATCCTACAGAATCCTAGACGCGTCCTGTCCATTTTAGGCTTAGATCCAGACAAAGTTAGTTCCGATTTTTACAAGGCCACAACGATAGGCAAAAGTAGAACGTTCCCTGATAACATATTCGTAAGAGGTTTGTCGAAAGGAAGTAGCGACAACGCAAAATCAACGAATCATGACGAATTTCCTATGATTACATGGGATGAGAAGGAAGACGGTAAAAATAGCAGTAATACTACGAAAAATTGTCCTTTTTTTTGGGATCCAACAAATATAAGAGACTGTAAAGCAACCGGGGAAGTGCTTGAATCTAACGAACTTAGCCATTCTTCATCGTTACAAACAAATAATAATTTCTAGTCGTTCTCCTACATTATCAAATTTTATCCTTTTTTCTCTATCTCAGTTATAATAATACCGTATTGAAACATTCAATCAATCAAATTTCAAAAATTATTCTTGATTAACAGTAATATAAACTCAGTAAATGATTAATTACCTAAAATGTTAACTAATAGTTATTTAAAACGAAATCTTGAAGCACGGCCGTAGCTAGGGGGGCATTGGGGGGGGG
>EABT305
GTTCGGGCCTGGGACCCTCCCCCCCCTTTCAGGATCAGAACAACCGAACTTCTATATTTACATAAAGATGTTTTGTTAGAATTTATCAATTGTAGCGATAAAAATATCTTGTGTAAAACAAAACTAAAAACGTTGTTTGAAGAACTTCAGACAGTCTCGATTTAAGAAAAAAAGGCAACAGTTTTTGTCAACCATTTCTTCTTAAAATCAAGATCAGCTCCTGATGGCCCCAAAAGATTAATTAAAGAAACAAACAAATGAAAATTGATGCTGTCCTGACTCGCCATAAATACAACTTCCGTAGGAGAAGTCACCAGTCGTCATTGGAGATGGAAGGACCTTTGAAGAAGCTCGCCACTCGTTAAGAAGGACAGGATCAGTTCAATAAAGAAAAAATTCCAAACTTTCTATCTTTCTATTTT
>EABT306
ATTCATATCATGACTGAGTACTTTTTTAATTTATGATGTACATTTGAATTACCTGAATATATATTTTATGAATCGTCTACACCTACGGAAAACTTTTAATTTGTCGTCGAACAGAAAATGCATACGTCCGTAGGCATATATTCTGAATGAAAATCCGTAAGGAATTCCCGTATTATTATTTACGTACTACTGGATTTTGCCCGTCTTTTCCAACGCTCACGATTAGTAGGTAAATAAAAACAAGAACAACAAGAAGCAGTTCATTATAAATCTGATCAAACTTGAACAGCGTCGCATCGTCGGGGTCAGACGTTCAACGCAGTTGATGTTACAGTAGTTATACCCAAACTTCGATAGTTAAGTGTTCTTAGTGTTTACCGATTTTACGTTATATAAAAAAATGAATTCTTTGGTTCTTGTGGTATCGTCACTGATTGTTACTGTCTTCGGACAACGTCCCATGTATGCTGGACAGCGTCCCATTCGTTATCCCGATTTAGCAAGTAGGTTTAAGGGTGACAATTCCACGTCTACAACTGCTGCGGTACCTTTAGATAATCGCTTTGGTGCTAACGAGCCCGTTGAACCCTTACCAGTTGATGCAAAAGGCGATGCTGATTTAGTAAACCGACTAAACCAGTGGCCTGAAGAAAATCGGCCTTATTGGCTAATTAATGCTCAACAAATTGAAAAACACCGAGGAAGTGGTAATGTTAACAATAGCACCCCATTGAATTCGAGTCAGTTTCCCATTACTAATTCGCAACCCCTTGGAAGGCAACCGTACCCGTTACAGAATCACAATCAAAGAGGAAGATTAGTACATGATCGAGTATTTCTACCAAGAGGAGGGCCACACAACAATAATAATAACAACTGGTAATGCCTTTTGTGCATTTCAAGGACTGATCTCCTGGCTGACACTTGTTTTAAAGGATTACATAAATCTTGCGCTAAGAAATATACGGTGACATTTGAAATCAATTTCGATTACGATAACAATATTTTCTTAAATTTCACTCGAAATCGATCTCAATCAAAACTATTTTCTCCTTTCGAAAAGGTAGCTGCCGACGAAAATTACAGGTAAATTTTTCGATTTAAAAATGGGCAAGCGTACACGTTAGAAAGTAAAATTTAATAATCGTACAATCAAATTAAAAAAAAGCCATCACCAAGGTGTATGTAAATCCTTAAACAAAATAAGGATAGTAAAAATGTCTCAGTGTATTTATAGGTGCTTACTTGATGTTTTAAATTATTGCAATATAAATTGTACAATGTTATTAACTATACCCTCATTGTTTTTGTTTGTAATCTAAAACATACAAAAAATAAATATAAAAAGTTGTGGCTTTATGATGGTAATTTATTATGTTAATCGATGGAATTATTAATGAGACCACATTGAATTGTTTGGAATGCATTTATGCGCACAAAAGACTTTGAAGTTTTACCCTTCGAGTTATACGTCTTGGTTTTTTTTATTATTTTAATAAACAATGATTTTTTAATGAATGCAGATGTGTGTATGTGTTTTCTGTACAACGTAAGGAATGATATAGAAACCGAGGCAAGTTATAATTTTATTTTTTATTTTTATATTTATATAATACATTTTGATAGTGTGTGCGAAAGCGATAATGCAATTTATGAAACATAAATAAGTTATGAATTTTTGAAATATATAATAATGTAACAATGAAATATGGCTGAAGCACCTCACACGATACTTTCTTACTTTTCACTTTCGTTAGTATTAAAATAGATAATTTCGTTTGAAACATAGAAATAATAAATAAATAAAGGTTTCGTTTTGTTACGTTCAGCTGTTTGGAAGTTTTATAAGAAGGGAAGAGGAAGGTCTTTTGAAAGATGTTAAATAATTCGAAGATGCTGGGATGACCTTCGACTTGCCACACTCTTAGAAAAACCCGTCGCTGCTTATTTATATGACATAACAGAAATAAACAACTTATCGTAAATAATTTATACAAAAAACATCTATAAACAAAAGTTCTTGCAGAGCAAGTCGTTCGTTCACTGACCATATGGAGATTACATTTCACCTGCTGGTATAACGTTCAATGAGAAGGCTACGAAAGTTTCTCCTTTTTTTGCCAATAGCCTTTGCTTGATATTGACCTATGTCGTTTGAGTCACAAGAAACTATTTGCAATGTGTAACGTTTACCGTCTGCGGTAAACGCGTATTTCGCGCTGCTTTCTTTTATCAATTTACCATCTTTGAGCCAGTGAATTTGGAGAGGGTCGTCTTCCATTTCGGCGGTAAAGGTTGCGGACTCTCCCTCGGCAACTGTCGCGGAGAGCGGGAATGTTTTAAACACGGGGCTCTTGGGTTGTTCACCGGGTACTACGACAACTAATGTACAGCTACTGAAGCTCTCTCCTGCGTCGTTAAAAGCTTCGCATGTATAAGCTCCAGAATCTTCTGGGAATATTTCGGCTATTTGTAACTTGTATACGTTCGCTTCGTTGGTGTATTGGAAGTCTTTGCTAGGCTTGATTTCTTTGTTGTTGTGTAGCCAAACTACATCGAATTTCTTAGCCCCTATAATACGACAGGAAAGTGTCACTGGTTCACCGTCCTTGACGAAAGCTGATTGAAGGTGATCTACAATTCTTGGTGGCTTATCTTCACTAGCTTTTTTACTTTTGGCGGGCGATGCATTCGTCATTGGTTTTATGGTAAGATGGCATGTGGTTTCTACGGTTCCTAATGAATTTGTGGCTTTACATGTGTAATCCCCTTCGTCTTCTGGGAATACCTCATTAATATGAAGAGTAGCAATGCCGTTTTTGTATTTAAGGTCGATTATGTCGGACGAACTTAATGTCTTGCTATTTTTGGTCCAGGTTACTTGCGGTTCAGGGTCACCCTGTACTATACAACTGAGTGTTAATGATTCGCCGTCATTTATGGTTAAATCTTTCAATTCTTTCGTGAACTTGGGAGGACACATTGTGGAGTCATCTGGAGGAAAGGCTAATTCCTTGGTGGAATTTCTGGATCTGCTCGGGCTTCCGCTGGAATCTAGACGTCCATATTTCTTGGATGATCTCTTATCACCTTCGTTGACACTTAGATTAGATGCGGAATGACTTAAACTACTTTCAGCAGCACCTGATCGCGTTGGTGGCTGGGAAACAATATTTTTCTTTATTATCACGGGGACGGGAGCAGGCTTAATGGGCTGCTCAATATATTTGCGGTCACCAGAATGTAAAATCTTTTCAGCAATTCTAGTTTGTTCTGCAGTACTGGTTACTCCTTCGACGATGACAACGCAGGAGGTTTCATCTGTACCGTGACAGTTAGTTGCAACGCAAGTGTATCGTCCGGAATCTTCAGGTCTGCATCCAGAAATTTCCATGGTAACAACTCCGTCAGAGTGGGTCATCGAATAGTCGTATTTGCTTAATTCTCGTTTATCTTTGTACCACTTCACAGTCGGTACGGGTTTTCCGCTAAGACAACACAACAATTTACAAGTGTCACGTTCTTGCATGACGCGGGGACGGAGTAAGAATGTGAAACTGGGAGCACATTCTGATTCTTCCTGCCACAGATTGTAAGGAAGAGGTTGACGTCTTCTGACCGGTTGAGCCTCTGGTTGATATTCGGGAACGACCTTTGGAAGAGGTTGGACGTTAAGGAACACAACCTCCTCTGTGGCTCCGTAATGGTTTTCTGCCCTTATTATGTATTCGCCTCTATCTTCTAGTCTTACTCTGTTTATGATGAAGTAATAGTCGTCACCAACGTATCGCTTCATGAACTTGACGCTCTGTCTGAGTTCTTGGTTATTTCTGTACCATGTAACTGTAGGTGTTGCGACACCAACGACCCTACAGTAAAGTTTCACACTCTGCCCTTCGTAGCAGAATGCGTTTTGAGGTTTGATAACAAATCTTGGAGCTGCTTGTCTTCGATCGAAGTATGTTTCATGTATGTGGTATTTTTCGACCAGCAACTTCCTGAGGGACGAGTACTCGGATAGTCTGCCAATTGGTAGTACATATTTCTCCCAGTTTTCGTATTTAGAACGGATTTTGTCTCTCATCTTGTAGTATTTCGACTGATCAATTTCTTCGGTTCTATTGCTGTGATCGCCGCTCAACCACGCGTGGAGAAGACATTCCTGTGCTGTCATTCTCTTCTCTTTGTTTTTAAGTAATAGTCTACGGATGAAGTCTTTTCCTTCCTCGGATACGTTTCCAAAAGCTTCCTCGTCGAATTCCCAGTCGCAGTTCTTTACGTTTTTCAGGGTCTCAATGTCATTTTCTCCAGCGAACGGAGACAAGCCACTCAACAATACATAAGCAAGTACACCAACAGCCCACATGTCTGTGTAGAAGCCCACCGGTTCACGTTCAACTATTTCAGGTGCTGCAAATTCTGCAGTTCCTGTTGATATTTTGACAACTTCGTTGGGATCCAGTTTCGTTGCTAAACCGAAATCTATTAATTTTATATTCGTACTCTTCTTGGTTTGGCACATGATATTCTCTGGTTTTACGTCCAAGTGAATTATGTTTCTTTCGTGCATGTGTTTGATACCTTCACAAATTTGTCTCATATAATTTATTACTTCAGCTTCGGACATTTGGTATCCTTCTGCTGTTATTCTTTCGAAGAGTTCACCTCCAGATAAGAATTCATAAATCAAGACCATTTCGTCATCGTCTTCAAAGGCGTCATGGAGATTGATTAGTTTAGGATGATGTAATTGATTCATAATATCAATTTCTTTGCGAATCAGTTCCTTTTCCATTGCATGAGATACAGGAATAAATTTGGCGGCAAAGATGTTTCCTGTTTTACGTTCTCTACATCTGTGAACTACACCGAACGCTCCTGTTCCAATTTCTTCAAGAATGTCATAATCGTCATATACACTTCTGCTTTTGATTTCGACTGGTTGAGGAACATATTTGGAGTAAATGTCGAAAACGTACTGATCGTAGTCCTTAATCGGTTCTTTTGCGGATTCTCTAATTTTCTTTCCTGTTTCGTCAACCTCATACTTCCGTTTCTCAACCTTCTTTTTACCCGTATCTTTAGTAGTGATTAGTGGACTAACTTCCGATGGATCTGAACGTCCGTAGATATTTTCGGCGTATATTCTGAATTCGTATTGATGACCTGGAGCAAGTCCGTCTACAGCCATGGTTGTAAAACGAGTATTTCCTACTCGAATCCAAGTTGATAGCGGATGTTCTCGTTTTTCTACCAAATAATTAGTGATGTTGCTTCCACCGTCCCATACAGGAGCCTTCCATGAAAGAGCCAATGAGTCTGTACCGATACTTTCGATAGTTGGGAATCTAGGAGGATCGGGACGATCTGCAATCTGTATCTTTATAATGGCAGAATCTTGACCCTGGTCATTTTCGGCAGTTATTCTATAGGGACCGCTGTCAAGACGACTACCGTCCCTAATTGTTAGGATTGCATGCCTGTCTTTTACTTCAACGTGATAGTGACCACCAGATTCTATTACTTCGCCCTCTCGGACCCATGTAATTCTTGGTTTTGGATTTCCAGTGAATGGAATTTTAATAACAACGTTTTCTCCTTTATCGAAGAATGCAGTGTCACGGAATCTTGGAGGAACGTTCAGTTTAGGGGCCGTCATGATAATAAGTTCTGCTCTTGTAGACTTGACACCTCCTTTGTTAACTGCTCTGCATACGTATTCGTCAGCGTCTTCACCGAAGACATCGTTGATCACCAAATGATGAACCTCCCCTTCACTGTAAATGTGATAACGGGATCCGTTAACAATTTCCCGCGCACCCTTATACCAAGTGATTACTGGATTAGGTATACCAGTGATGGTACAGTCGAATTTGGCATTGTGGTGTTGGATGCAGTGAGCGTTCTTCAATGGTTTTATGATCTCAGGAGGTGAGGCAGCCAAAGGATCGACAATTGTGACTGACGTGGATGCAGTCGACGCTGGGGATAAACCAGCTATGTTCTGGGCATAGACACGGAATTCGTACTGCCTTCCTTCGATTAGATTTGGTATGCTGATTTGGTTAGCAGGACAAATGGCAACATTAACTCTTTGCCATGCGCTGCTTCCAACTTCACGTTTATCAATCCAGTAACCCTGGATCCTGGCACCTCCGTCTGATTCAGGTTTGTCCCATTCAAGATGGACGAAGTCACCACCAACTTCAGTAACTTTTGGAGTTCCTGGAGCGGATGGTGGATCGAATGGAGCTTTGGCTTTAATGGGATTGAGACCATCAAGGGGTGGTCCCATGCCGTTGTCATTCACAGCCATTACGCGGAATAGGTACTCTTGGCCTTCTGTGAGACCTTGCACTGTGCAAGTGGTATCCTTGCAAGTGCTAGAAACAACGAGCCAGTGAGGCAGGGTTACGTCCTTGCGTTCAATAACGTAATGGGTAATGCGAAGTCCCCCATCGTAACTAGGAGGTTTCCATCTGAGAGTACATGTGTGCTTGCTTATATCAGAAATCTCAAGAGGACCATTTGGTGGTCCAGGAAGTCCAGTAATAAATACATTGAAGCTACCTGATGCACTACCGCTATCATTTTTAACGGTTACATTGTACGTTCCTGCATCCTCTTTCTTAATATCTTTAATGAAGATTATGATATAATCGTCGAAAACGGTAAATTTAATGTGAGATGATTCTTCAATATTAATTCCGTCTTTTGACAGAGTAACGTCGAGAGGCTGATCGCCACTGTAGTAGATTTTAATTTTGGTATTATCATTTTCCGGAAGATACAAATCACCAGGAAGACGCTCAATTCTTGGCGGAGATCCAATTTTGAGCCGAGCAGTATGATGGGCAGATCCTACTGCGTTGCTAGCTTCGCATGTATAATCGCCTTCGTCAATATCAAGAACTTCTGATATATGTAACCAGCAAGTTCCACCTTTGGTCTCGATTCTAAAGCGACCGCCAGACGATATTTCCCGGCCGTTCTTAAGCCAGCGGAATGTCGGTACTGGAATTCCAGACGCCTCACATTCGATGGAATGCGGTCTTCCCAATGGAGCCGAGTGATTATTAAATGTTCTAATCCATTCAGGTTTTTCACCTCCCACAACTTCACAAACTTTGACTGGTGTTGTGCATGTGCTGGGCTCACTCTTTCCAGCTGCGTTGATAGCAGAAATACGGAATTCGTAGTCGAATCTTTCCGTTAGGTTTAGGGCAGTATAGTTGGTGTCAGTAACGTTGTATTCATTACATCTTGTCCACATGGCACTACCAATTTCTCTCTTTTCAATTATGTATCCGGTTATTTTGGATCCGCCATCACTTGCCGGTGGTTCCCAAGTTAGATCAACGTAATTTCGTCCAACTTTGACAACTTTTGGATTGTTAGGAGGCGATGGCACGTTATATTTACCCTTCAGTTTGAACTTGGAAGAGGAGCTCGATGGTTTACTTAAACCAGCTGCGTTCTTAGCTCTAACTCTGAATTCGTATTCGTGACCGCTTGTTAAGTTGTAGAGTATAAAGTGGGTATCTTTGATCAAGTAGTCACTGGCGGGTGACCAATGAGCGTCGTGGATATCACGATATTCCAATTTGTAACCTTGAATACGCGAACCTCCATCATTAGGTGGTCTTGTCCATTGGAGGGATACTGAACTTGTATCCCAATCGGTAACACGTGGCGCGCCTGGAGGATCTGGTACAGTAAATGGAAATTTGGCGGTGATGGGTTCCAAGGTCTCAAGCGGTTCGCTAATGCCGTACTGGTTTTCAGCACGAACTCTAAAGCTGTACCGCTTGTTGGGTTCTAGTCCCATAACATCGTAATGTGTGTTACGAACAAAACTGCTAACTTTTACCCAAATTCCACTGACATCCAGTTTCTCAACGATGTAGTTGGTTATTGGTGAACCACCGTCATCTAGCGGTGGTCTCCAGGCTAGTGAGCAGTTGTCTGGTGTTATGTCGGAGACATCGAGCGGTCCTTGTGGTGGTTGAGGTTTATCTACCACTTGTACTCTGCATGAAGCTGAATCTGAACCTACATTGTTAGTAAGCTTAATGGTGTAGCTTCCAGTGTCCGAGCGTTTGGCACACTTGTTGTGGAATATGGAAGCAATTTCGTTTGTTTCCATTTTTATCCTATTGTCTCCGATGACTTCGTTGCCGTTTATTGTCCAAGAAGCCGAAGGTTTTGGTGTGGCCACATAGGGAACTGATATAGAGAATTCTTCTCCGGCTACGACAACTATGTCGCGAATGCTGAGGTCTGATGTTATTCTAGGAGCGCATGGAGGCGCTCTACAAACTATGATGTCCGAAGAAGAACTCCATGGACCTTGTCCTGCAGCATTTAAAGCTGCTACACGGAATTCGTATTCGTGATTTTCTATCAAGTTGATGACTTTGTGTGAGAGATCCGGAATAACAGCGTGTGCTGCTTTTGTCCATTTATCTTCCGAAATAAGACGTTTTTCGATTACGTAACCAGTTATTGGAGATCCTCCATCATGACGTGGTTTTGTCCATTGGATTGTAATTGAATCTTCAGTGGTTTCAATGCCTCTAGGAGCACCTGGTGGTCCAGGTGGATCGAATGGATGACGGGCTCTAATTGGCTCTAACGTAACGGCAGGTTCTGATTGGCCATATTTATTTTCAGCAAATACTCTGAATTCGTATTCTTTGCCAAGGGTCAAGTTGCGTATACGAACGAAGGGCACAGTAACGTAGCTGCTTACTTTTGACCACGTTTGGGATTTAGCTTCTTTTTTCTCGATAATGTAGTTTGTTATTTCAGCACCTCCATTGTCTTTGGGCGGCTGCCAGTATAGTGTAAGGGCATCCCCAGCGAATTCGTCCGCTCTTAGGTTTTCAGGTTTACCAGGACGATCTAAGACTCTTACGTTTAAGGTTGCCGTATCAAAACCGGATGGGTTTTTGAGTTGTAGACGATATTGTCCAGTGTCGCTTCTCTTAGAATTCTTAACAATAATGCTTGCATAGTCATCAGCCAGTTGTGGGAACACTCTTGTATCAGATTCGTCCAAAATTTTGTCGTTTGCAAACCAGGTCGCAGTCGGTTTCGGAAAACCGACATACGGCACATGAATACTAAAATCTTCGCCGGCTCGTACAGTAATATCACGAACGGCTCCCAAATCAATACATGGTTTGTTCGGTTGTTCTTCAATCAATATGTTATTGCTAGGTCTACTGGGTTCAGAAGGACCTACGTCATTAACAGCTATAACCCTGAACTGGTACTCTTGACCTTCTTTTAAGTTAGGCACAGTATGGATATTTTCTGATATTGGCGAAATATTGACATCTTCCCAATTTTCATCGCCCTTAGGACGTTTCTGTAGGATGTATCCTTTTATCTTGGATCCTCCATCACTCTTGGGCGGTCTCCACGAAAGTGTGACGCTGTCTTTAGTAATACGATCCGCCTTGGGTGGTTCAGGAGCAGACGGTTTGAATCTTTGGTGTTGTGGTGTAACAGGTTCGGTAGGTTTGCTAGGTTTACCTGGTCCAGCTTCATTCACTGCAATTACACGGAACTCGTATTTTCCGCCTTCACGTAAGTCTTGGGCGGTGTAACTAGTGTTTGGTGTCGGGTAATTGTTGACCTTAATCCATTCGCCTCCCCTTTCTCGTTTCTCTACATAATATCCAGTAATTGGCTTGCCTCCAGTGTACGTTGGAGGATTCCATTTCAAAGACACACTCGACGGAGTATATCCGGTAACTTCTGGTTGACTAGGTGCATCTGGAGGATCAAATGGACTCTTTGCAACAACAGGTTTGCCTTCTAGTGGTTCGGAAACGCCGTAGATATTTTCCGCACGCACACGGAATACGTATTTTTTGCCCTCTGTAAGTCCTCGTACTGTAAACGATGGTCTGGGACAAAATCCTGGGACAGGACGCCAACTGTCAGTGCCAAATTCACTTATTTCAATTATATATCCGGTAATATCACCGCCGCCATCGTCATCTGGTGGATTCCAAGATAGCGAAACTGTTTCTTGTGTTGTTTCGGTGTATTGAAGAGGACCTCTGGGAATTCCAGGTTTATCAACAACGATTACTTCTATGTCGCCTTGATCAGAACCGTACTCGTTCTTAGCAAAGACGGTATATTTGCCCGAGTCTTGACGAGTAGTAGCTTCAATTCGTAAAACTGTGTGTTCACTTGTTGTTTCAGACGATATTCTGTTAGTTTCGGGAAGGCGCGTAGCATTTTTCGTCCATTCGATTGTCGGCGTTGGAGCACCAGCAATGGGAATATCCACATTGATTGGTTCTCCTGCCCGAACTTTGATTTTTCTGCCAATAATTCCATCCAAGAACAATTTTGGTTTTTCTTTCATCGGTTTAGCTGTGAATACATTAGATGTATCGCTAGGTTTACCAGGTCCGGCTGCATTAACAGCAGACACTCTGTATTCATATTGGTGACCTTCTTGCACCCTATCGTCATAATATTCCATATGTTTAACGGGTTCTTTGTTAAGTTTAACCCATCGTCCGGTTGCTCTGTCTCTTCTTTCAACATCGTACCCAATGATGGGCGAACCACCGTTGCTGATAGGTGCTGACCATTTAATTTTAATATGGTCCTTGTCGCTATCGACCAGTTGTGGCTTTCCTGGTTTTCCAGGGACATCGTATTGGTTTTTAGCAACCACTGGTTTTTCGGTATCTAGAGGATCTGAGCGACCCTGTAGATTTTCTGCAAAGACCCTGAACTCGTATTTTGTTCCTTCAAGTAATCTGGGAACGACCGCGTGAGTATTCTTCGGACTTACGTAAGTCACTGCGGGGACCCATCCTCCTCCATGCGTTAAGTCGCGCTTTTCAATAACGTATCCCGTAATTTCGCTGCCTCCATTATCTTTCGGTGCTTTCCATGAAAGCGTAACACTTTGGGCTGTGACTTCCTCGTATTCCAAAGGACCTTGTGGTGGTCCAGGACGATCAAGAACTATAACTTGGAATGACCCTTCATCCGTTCCTGATGAATTTTTCAAATGTAATTTGTAAACTCCGCTATCTGTCCTCTTAGCGTTTACCGTGTGGACAACAGTGTGGTGCCCTATAGAGGTTACCGTTGTGCGCGAGTCCGGTGTTAAAGATTTTCCATCGACAGTCCATGTTACGTCTGGAGTTGGTTCTCCAATGAAATCAATATCGACGTGAAGAATAAGACCAGCTTTAATGCGAATGTCATTAAGTGGAGTTTTGATTTTAGGAGCCAGGAATCTGGCTTTGGCTGTAACCAAGTCTGATGGTTCTGAAGGTTCACTTTGGCCAGCATTATTTGTAGCAATAATTCTGAATTCGTACTCTTGTCCTTCAACTAAATCGGGTACCCGTGCGCTTGTTTTTCTGGGAGATACTTGTGCAGCATTAACCCAGTAAGGACTACCTTTTTCCTTCTTTTGAATTATGTAACCGGTGATGGGAGATCCACCGTCGCTCTTCGGAGCCTCCCATTCTAAATCAACGTGATCTTTGTCCCAGTCGGTCACTTGCGGTTTTCCAGGAGCTTCAGGCTCGTCGAATTCGTTCTTGGCTATGATTCCTTTAGTTGTTTCAAGAGGCTCTGATTCTCCCACCGAATTAACTGCTTTAACTCGGAAGAAATACTCTTTCTTATGAATCAAACGTTGAATGTCGTGAACACAGATTGCAGACATGCCTGCGTCTGACCATGTACCTCGAGATACATCCATTTTTTCAACGATGTAATGTAAAATGGGAGAACCGCCATCATCGAGAGGAGGCTTCCAGGATATTCTGGCGCTTTCTTTTGTGACACTACCCACATCTAATGGAGGTTGTGGTTGGCCTGGACGATCTATCACAGTAACATTAGCAGATGCTGAAATTGAACCGTGATCGTTCGTTAAAGTAAGTGTGTATCTGCCAGAGTCTGCCCTAACTGAAAATGGTATTTCAAAGCAAACCCTGTTGTTGAAAACTTGCATGTCAACTCTGTCACTTGGTTGGATTTCTTTTCCGTTGACAGACCATTTGGCTGTTGGTTTTGGCGATGCTTCAATCGGTATTTCGTAACTGATGCGATTACCGGCTTTTACAATAAGATCGTGTAGAAGAGTTTTGTCGAATGTAGGTGCCAAGAATCGTGGTTTAGCAATGACAGGCAACGAAGCTTCGCTGGGTTCGGAGTTTCCTCCTTTATTGACAGCGATTACTCTGAATTCATATTCTTCACCTTCTCTCAAATTAGGCACCGTAGCGCTCGTTTTATCCCCTGGTACTTCGATGGCTCTTTCCCAAGTTCCGTTCTTTGGTCTCTTTTCGATAATGTATCCAGTAATTGGTGCTCCGCCATCTTTCTTTGGTGGAGTCCATTCCAAATCAACATGATCTTTATCCCAGTCTGTAGCTTTGGGAACTCCAGGTTTGTCTGGTCTAGTGAAGGGATCTTTCGCGGTGATTGCTTCTCTCGTTGTAAGAGGAGCAGATTCTCCTTGACGATTGACAGCACATACTCGGAAGTTATAATCATGACCTTCCGCTAAATGATCAACTCTTATTGTTGGCTCAACTGATTCTCCAACTGGAACCCATCTCATATTTTCGGCGTCCATTTTTTCAACAACGTAATGAGTGATTTCTGAACCGCCATCATCTTTTGGTGGTTTCCAAGATAATCTTAGGGAGCTCTTCGTAACATTGTCGGCTCTGAGAGGTCCTTCGGGTGGTGTTGGCACGTCTAAAACGGTAACATTTACGGTGGCAACATCTTTTCCGTTAATATTCTTAGCTGTAAGTTGGTAGGTTCCACTATCTGAGCGTTTAGCATCGATTACGCGTAATTTTGTATTGTAATCTTCGTTTATAATTTTAATTCGTTCATCATTAAAGATAACGTTTCCTTTAAGTTCCCATTCTTTAGATGGAGGCGGTTCGCCGATAACAGGGACGTTGAATTCGAACGATTGACCAACACGAACTTTAATGTTGAGTAATGCGTTTCTGTCAATTTTCGGGGCGAGGTTCTTAGGCCTGGCAACGTGTATCTTGGATGCACTACTTGGTTCACCAGGACCCGCTTTGTTGACTGCTCTTATTCTGAATTCGTAAGGTGTTCCTTCAATCAAGTCTTTAACTTTTCCAGTTGGTACGTCACCTTCTACTTCGGCACATTTTTCCCAATTTGGATTAAATTTATCTCTCTTTTCAATAATATATCCAGTAATCGGCGATCCCCCGTCATTTTCGGGTTTAGCCCATTTTAATTCGACAAAGTCGGTATCGTAATCAGTAATTTCAGGGACCCCTGGTTTACCAGGTTCGTCAAATGGATTTTTAGCTTCAATAGCTTGACTTGTTTGTAATGGTTCAGATTTTCCTTGCTTATTGACAGCTCGTACTCTGAATTTGTATTTCTTTCCTGGTGTAAGACCGTCGATGGCAAGGGAAGTTTGTGGACCATCAGTTTCTCCAGCGGGAACCCAACGTCCAGTAGCCTCGTCCATTTTCTCAACGACATATTTTTCAACGGGATTTCCACCATCGTCCGATGGTGGTCTCCAGCTAAGCTTGGCTCCGTTAGCGTGAACGTCCGAAACTTTCAAAGGTCCACCAGGTGGACTTGGAACATCCAAAACAATAACTTCAACGTCAGCAATGTCTTTTCCGTTTATGTTTTCTGCCGTTACAGTGTATGTACCGGCTTCAGCTCGCGTGGCATTTTTAACTGAGATCTTTGTGTTATAATCAGAATGCTGAATTTTTATTTTATCGGTATTTCTCAGTTCTCTTCCTTTGATCAGCCATTTAGTTTCGGGCATAGGTTCACCTGTTACTTTAACGTCGTAGCTGAAATTTTGACCTGCTTTAATGCGTATCTCGATAAGATTAGTCCTATCAATTTTAGGTGCCAAATTGCGAGGTTTAGCAATAATAGTAGGTGTTTCGTTGCTTGGTTCGCCAGGCCCGGCAGCATTTACTGCACGCACTCGAAACTGGTAGGGTTGACCTTCTATTAAGTCTGGAACGGTTGCTTTCAGTTGACCAGCTGGCACTTCAACTGCTTTTTCCCAATCGCCGAATTTGTCTTTCTTTTCAACGATGTAACCTGTTACTGGAGAACCACCATCTTCTTTAGGAGGAGTCCAAGCGAGATCAACGTGGTCTTTATCCCAGTCTGTAGCTTTAAGATTGCCAGGAGCTCCTGGTTCATCGAATGGATTTTTGGCCACTATTGCTGTTTCAGCTTCAAGAGGCTTAGACTCGCCTTCTGCATTAACTGCAGAAACTCTAAATTTGTATTCTTTTCCAGGGGTCAAACCAGTCACTTCCGCATTAGGTTCAGTAGATCTTGCACAAGGAACCCAAGCGCCTGTTTCTGTGTCCATTTTCTCGACTTGATAATATTCGATGGGGGTACCTCCATCGTCTTTGGGACGCTTCCATTTAAGTTTACATCCTTCTTTGTGTACATCGTTAACTTGTAATGGACCTTCGGGAGCAGCAGGCTTGTCAGTAACGGTAACATTTAGAGATACCTGGTCCTTTCCAGAGCTGTTTGTTGCTATTACAGTATATTCTCCTGTATCTTCCCGTTTTACGTTTCTTATTGAAATCTTCGTGTGATAGTCAACATTGTTGATAGTAACTTTGTTGCTATCTTTCAACGTACTTCCGTTAAATCGCCAGTCTACGGTTGGTGGAGGTTCGCCAATGATATTAGCCTCATATTTCAGGGTTGAACCCGCTGATAGAGTAATATCGTGCAGATATCTTCGGTCGATCTTAGGAGCGAGATATCTCGGTTTAGCAATGAATGATTTGCCAGCTTCGGAAGGCTCACTCTGTCCCGCTTTGTTAACTGCAATTACACGGAACTGATATTCATTTCCTTCGATAAGTCCTCCAATAGTAGCTGTTGGAGTAGGAGATGTAGTTTCTAATGCTTTCTCCCATAGAGGACTGTATTTATCCTTCTTTTCTATTATATAACCGGTAATGGGAGAACCTCCGTCTGAAATAGGTTCTGCCCATTTGAGATCAACATGTGTTGCACTCCAGTCTTCCGGCTCTGGTGCACCAGGTTTGCCAGGTGTTGTGAAAGGATCTTTGGCGGTAATGGTTCCAAATGTTTCTAAAGGTTCGGATTCCCCTTCTTTGTTAACTGCCTTTACTCTAAATTTGTATTCGTGGCCGGGAATAAGACCATCTACTTTAGCTTCGGGTGTAGGACCAGTTGTTTTAGTAACAGGTAACCATACTCCTGTTTCAGGATCGAATTTATCGATAACATATCCTTCTATTGGTTCACCTCCGTCATCTTTAGGCTTCTTCCACTTCAATGTACATCCGTCTTTGTGGACGTCGGACACTTCTAGCGGTCCTTCAGGTTGTCCTGGTTTAGATATCACTGTAATTTCAATTTCGGCCGTATCGGAACCGTATTTATTTGTAGCCGTGATTTTGTAAACGCCGGTATCCTTTCTCTCAGGTTTATCATTAAACAGTTTGGAATTGTAAGGTACATTTTCAACTCGTCGATTTTTGCTGTCGGTGAAAAGTTTGTTGTCGACATACCACGTTACTTCTGGTGGAGGTTCTCCACTAATCTTAACGTCAATGTAGATTGGCTCTCCTTCTTTGACAGTGAGATCTCGTAAATTGCGACGATCGATCTTAGGAGGAAGTTTACGCGGTTTAGTGATAACTGATTTAGAAGCTTGACTTGGTTCTCCAGGTCCTGCTGCATTAACAGCACGAACCCTGAATTCATATTCAACACCTTCGTCCAAATTATCAGCAGTACCTTTGGTCTCGTGAGGACCAACTTCTGCGGCTTTAGTCCATTTGGGAGAACCCTTTTCTCGTTTTTCGATAATGTAACCGGTAATCGGAGAACCACCGTCTTTAATTGGTGGTGTCCATTTAGTAACTTCAGGTGTTCCTGGCGGCCCAGGTTCGTCAAATGGATTTTTGGCAACTATTGATTCTGATGCTTCCAAAGGTTCTGATACGCCTTCGGAGTTGACCGCAGAAACTCTAAATTTATATTCTTGTCCAGGTTCAAGATTATTGAGGTCAATCTTTGTATCTCTTGTTCGCCCTGCTGGAATCCAGCGGCCAGAGTCTAAATCTAGTTTTTCAACTAGGTATCCTTCCAATGGAACTCCTCCATCGTCTTCGGGTTCTTTCCACTTAAGTGTACAACCCTCTTTGTGTACATCGCTTATCCTTAGAGGTCCTTCTGGTTTACCAGGTTTGTCTAGAACTTTTATTGTAATGCTGGCCTCATCTTTACCACTGGCATTCTCAGCCTTGAGTACTAATGTTCCAGAATGACTGCGCTGTGCAATTCCTACGACTAACTTAGTTCTGTAGTCTTCTGTTTCAACGGTAATATCGTCTCTATTTTCGATACGGGCTTTATTCAAGAACCACACCTTACTTGGAGGCTCTTCGCCAGTTACTTTTACGTCTAAACGGATATGTTGTCCGGCTTTAACCACAATGTCCCTCAATGTTGTCCTATCAATTTTCGGGGGAACAAATCTGTCTTTAGCGGTGATTGTGTCGGATGGTTGCGATGGCTTACTTTGACCACCTTTATTTACAGCTTTCACTCTAAACTGATACTTTTGACCTTCAATTAGATCGGGAACTTTAGCTTCGGTTTTATTTCCCGGCACCTCCACCGCTTTTACCCATTTGCCGCTGAGCGGCTCTTTCTTTTCGATGATGTATTTTTCTATAGGAGCTCCTCCGTCGCTCTTGGGTGCCGTCCATTTAAGATCAGCGTGCTTTTTGTCCCAGTCTTTAACTTCTGGTTTACCAGGCGTGTCTGGTTCAGTGTACGGGTTCTTAGCTGTTGTCGGAATATCAGTGACTAAAGGTTCAGATTCACCTTCTGAGTTTACAGCTTTTACGCGGAATTGGTAGTCCTTTCCTTCAGTTAATCCACTTACATCTGCTTCTGGAGTTTTAGTTGTTGCCACGGGGACCCATCTACCGGTTTCTACATCCATTCTCTCTACAACATAACCGGTAACCGGCTCGCCACCGTCATCTTCCGGAGGCTCCCATTTTAGTTTACATCCTTCAGCCGTGACGTCTGATACTTTAAGAGGTCCTTTCGGCTTAGAAGGTTTGCTGAGAACTTGGATCTCTACATCGACGGAATCTACACCGTGTTCATTTCTGGCGGTGACCGTGTAAGTTCCAGTATCAGTTCTTTGCGCCTTTTGTAAAACAAATGTAGTTTTGTATTCCTCGTTTTCAATTTTTAGGCGGTCAGTGTTTCTTAAAGTTTCTTCATTAATGGTCCATGTTACCGTGGGAGCAGGCTCTCCAGCAACATCAGCCTCCATTCGCAACAGTTGTCCTGTACGCAATACCTTCTTCTGTAGATTTTTGCGATCAATTCTGGGTGCCAATTTTCGGGGTTTAGCAATAACGGATTTAGATGCATCGCTGGGTTCACTAGGACCAGCTTTGTTGACAGCGACAATGCGGAATTCATATTCATGACCCTCATCTACGTCGTCCACTCTTCCATTTGTCTTATTACCAGGTACAACAGCTGCATCAACCCAACCACGACTTGCTTTATCTCTCTTTTGGATGATATACTTTTCAATCGGTGCACCACCATCGTCACTTGGCGGAGTCCATTGCAGTTCAACGAAATCTTTGTCCCAGTCTTTGATTTCTGGACGACCTGGTTTTCCTGGTTCGTCAAATGGATTCTTGGCCACAATTGGTTTATCTGTTTCTAATGCATCAGATTCACCTTCCTTGTTGACCGCCTTCACTCTAAATTTATAGGGCTTTCCTTCCTGGAGACCTGTGATGTTGGCCTCTGGTTCGGTACTTCTGGCACAAGGAACCCATTGTCCTGTAAGAGGATCAAGTTTTTCTATTTCGTAATATTCTATCGGAGTGCCTCCGTCATCTTCGGGTTTCTTCCATTTAAGTTTACAGCCGTGTTTATGCACATCAGATACTTCTAGTGGACCCTGTGGATTAGAAGGTTTGCCAAGAACTAAAATATCAATGTCGGCGGTATCTTCGCCCACTGAGTTTTTGGCAGTTATGGTATATTTTCCAGATTGTACCCGTTTAGCGCGTGAAACGAAGAATTTGGTATTATAATCGATATTATCGATTTTGATTTCCTCGCTCGACACAATCTCTTTGCCCTCGAAATACCACGTTACAGTTGGTGGAGGTTCGCCTTTTACGTCAACGTCTAAACTGATTACCAAACCTGCTTTTACAGTTAGTGGCTTCAAGTTCTTTCTGTCGATTAAAGGTTTTAAGAATCTAGGTTTGGCAGTATGCCAGTTAGTTTGCTCTGATGGTTCAGATTGTCCGGCTTTATTAACGGCACGCACGCGAAATTTGTACTGATTTCCTTCCTCTAATTTGGGTATAGTTCCTTGCGTTGTTGGACCAACTTCTGCAGCTTTAACAAATTGGCCGGTAAATTTGTCCATGACTTCAAGTATGTAACCAGTAATTGGAGCACCACCATCTCTGATTGGCGCTTCCCATTTAAGTTTAACTGAATGTTCGTCATAATCGATGATCTCTGGAAGACCAGGTGGAGCAGGAATATCATATGGGTTCTTTGCAACGATAGACGCATCAGTTTCCAGTGGTTCAGATTCTCCTTCTTCATTTACAGCTTTTACTCGGAAGTTGTACTTGTGATTGGGTTCGAGACCGGTGATATCGGCGAAAGTTTTGTCGGGTTCTACAAATCCTGCAGGTAACCATCTGCCAGTTGCTTCATCTTGTTTTTCAATTACGTAACCGGAAATTGGTAAACCGCCATCATCTTTGGGTTTGTCCCATTTGAGTTTGCATCCTTCTTTATGAACGTCGCTTACTTGAAGTGGTCCTTCAGGTTTGCCAGGTTTATCAAGCACTATGACTTCAACGGGAGCTTCGTCGAAACCAGAATCATTTTCAGCTCTAATAGTGTATGTGCCTGTGTTTTTGCGAGTAGTATTAGTTAGTGTTAATTTAGTATTGTAGTCTTCGTTTTCTATCTTGGTACTTGGTCCTTGTTCCAAAGGTTTGCCAGCAAAACTCCATGTGATGGTTGGTGGTGGTTCTCCTTTAACATCCACATCGAATTTGACAATTTGTCCTGCCCTAACTTTGACGGTATGCAGTTTGTCGCGGTTAATCAACGGTTTCAGATGTCTATGTTTGGCTACGTGTTGCCCTGTTGCGTCCGATGGTTCTCCAGGTCCAGCCTTATTCACTGCCCTCACTCGGAACTGATATGTGTTACCTTCTTTAAGACCAGGTACTGTAGCTTCAGTATCGGGAGTATCAGTACTGTGAATTTCATCCCAGGTGGTGGAGAATTTTTCCTTCTTTTCAATGACGTATCCAGTAATTGGCGCGCCACCGGTACTCTTGGGGGCGGTCCATTTTAGGTTTACATGATTTGGACCCCAGTCGACAATCTCGGGGGTACCAGGTTTGCCTGGTATATCGTAAGGATTTTTGGCAACAATTGTTCCGTCAGATTCTAGGGGTTCGGATTCCCCTTCTTCATTAACAGCCTTGACTCTGAATTGATATTCGTGACCTTCTTGAAGTCCTTTAACATCCATTTCAGGTTCCGTGGTTCTACCGACAGGAACCCAACGGCCTGTATTTTTATCAAGTTTTTCGACAACGTACGCTGAAATGGGCTTGCCACCGTCATCCTCTGGCTTGTCCCATTTGAGTTTGCATCCATTTTTAGTTACGTCAGATACCTTCAAAGGTCCCTTCGGTTTAGAAGGCGAAGAAAGAACTGTAACTTCAACCTCTGCCTCGTCTTCACCGTGTTCGTTTACTGCCTTTATTTTATATACTCCAGTATTTTTGCGGACGGAATTAGTTATATTTAATTTGGTATTATAATCAACATTGATAATTTCAATATTGTCTTCGGATTTAAGTTCTTTTTCAACATGGTACCATGTAATCGTCGGTGGTGGTTCTCCCCTGACATTTACGTCATACTTTATAGGTTTGCCCGCTCGGACAATAATAGGCTTCAAATTTGTGCGGTCAATTCTTGGCTTCAGTGCTCTGTGTTTGATTATCTGCAATTTAGAGGCGTCCGAAGGTGGCGAAGGGCCGGCTTTGTTAACAGCAATTACTCGGAATTGGTACTCTCCGCGTTCTTTCAGATCCTCTACTCTGGCTTCCAGTTGATTTCCTGGAACTTCGATGGCCTTCTCCCAGTCTGGTTTATATCTATCTTTCTTTTCGATAATGTATTTTTCAATAGGAGCTCCACCGTCGCTCTGGGGTGGAGTCCATTTCAGATCGACTCCCTTGTTGTCGTAGTCCACAATTTCGGGCGTTCCAGGTTTCAGCGGCTCGTCGTATGGATTCTTTGCAATTATGCTCCTATCGGATTCTAGTGGCTCAGAATCTCCCTCGTTGTTGATAGCAGTTACTCTGAATTTATATTCGGAACCCGGGTTTAATCCGGTTATTTCGAACTCTGGTTTATCAATGTCACCAGGGACCTTTCCAACACGGACCCATTTGCCAGTGGCAAGGTCCAATTTCTCGATCTCGTATTCCTTAATAGGAGATCCACCGTCGTCCAATGGTTTTTTCCAAGCTACTTTAGCTTTCGTGTCTGTCACACCAGATATCTCGAGAGGACCTTCCGGACTGCCTGGTTTTCCCAAAACCGTCAGTTCAACGGTCTCAGTGTCTTTTCCGTTGCAATTTTCGGCAATCAGTGTGTATTTTCCAGTGTCTTTGCGTTGCGCGTTTATGAGAGTAAAGTCAGTGTGATAGTCTACATTTTCAATTTTTATGCGATCGGAATTAGTAAGTGGTATATCGTCACGCCAAATCCATTTAACCGTTGGTGGAGGTTCACCAGTTATGTCGACGGACCACTTGTGGGTCCGACCAGCTTTTATTATAATGGATTTGAACGTTTCACGTTCGATGCGTGGTTTTAGGTTTCTGTGTTTGCAAATGTGATTGTCTGTTGGCTCTGAAGGTTCACTCTTTCCTGCCTTGTTAACCGCTATTATCCTGAATTGGTATACCATTTTTTCCTTTAAACCTTCAACCTTTCCTTCAGGAGTACTGTCCTTTGTTTTAGTTATTTCCGTCCAGTCTGCGGCAAATTTATCTTTGATTTCAATAACGTAATGTAAAATTGGGCGGCCTCCGTCACTTTCGGGAGGAGCCCATTTGAGAGTGACGCTTTTATTATCGTAATCAATAATATCTGGTTTGCCAGGACGACCTGGTTCATCGTAAGGATTCTTAGCAATGATCGGCTCATCGATTTCTAAAGGTTCCGATTCACCTTCCTTGTTTTTAGCTTTGACTCTAAATTTGTATTTTTTCTTAGGGGTCAGATTCTTGAATGTAAATTTCTCGTCGTTCGGTCCGACTTCTCCGGCCGGAACCCAACGTCCTGTGTCCATATCCATCTTTTCCAACACGTAACCTTCTAGATCGGAACCGCCAAAATCGTCCGGCTTCTTCCACGAAACGGTTACATGGTCGGCACGGACCTCGTCCGCTTTAAGAGGACCCTTAGGAGGCGTAGGTTTGTCTAGTACAACAACATCGGCAGATTTCTCGCAAACTCCAGAACTATTCTTCAATATAAGCGTATATTTGCCACTGTCTCCCCTAACAGCACGACGTACTGTGAGAACAGTATTTTTCTCATATTTGTCAATTGTTATTCTCTGTTCTGAATCCTCTGCCAATTCTGTTTTGTCCCTCTTCCAAACAACCTCAGGTTCAGGTTCACCTCCGTATTTAATGTCGTACTTTATTGTTTGTCCTTTTTTGATAATAAGATTGATAAGGTCATCTCCGATGATGTATGGTTTTACGAAACGGCTCTTTGCGATAATTGGTTTCGTAGCGTCACTAGGTTCTCCCTGGCCACCCTTATTCACGGCTCTTATACGGAATTCGTACTGGTTATTTTCCTTCAATCCAGGAACCGTTGCTGAGAATTTATCGGCAGGAACCTCTAGAGCTTTAGTCCAGTCCGTTCCGAATTTGTCTTTTAATTCAATTACGTATCCAGTAATTGGCGCGCCGCCATCACTGTCAGGTTTATCCCACTTAAGGTCTGCATGGTCTTTATCCCAATCAGTAACTTCAACATTCTTAGGTTTACCTGGTTCATCCCAGGGATCCTTGGCAAGGACTGCACTTCCAAACAAGGCAGGTTCACTGCTTCCCAATTTATTGACGGCACGAATTCTGAATTTGTACTGCTTTTTCGGTACCAAATTCTCTACTTTAAATGACGTCGGTTTGCCAACGGGCACTTCCCCCACGTTATCCCAACCAGATTTCAAGCTCATATCTAATCTTTCAATCACATAATGTTGAAGAGGTGATCCGCCATCGTCTTTTGGCGGTTTCCATTCCACAACGCAGGAATTCTGATAAACGTCTTTGACATTGACATCTTGCGGTGGTGATGGCACGTCTTGCATAATAATTTTGACATCCTTCACACTTTCGCCTTGGCTATTTGCCAGTTTAATTTGGTATGGACCAGACAACTCTCTGGCTGGCTTCTTAATTTTGAAGGTGATTTTGTCCTGACCAACGACCACTTCACAATCTTTAGCGGGCAAGGGCTTTCCATCCTTAACCAGTTTAGCTTCTATAGGCGTTGTTTTGGTTCCATCAATTTTGTAAGGAACCTCTACGATGAGTGGTTTATCAATTGGCCCTTCGAACGTATCGGGACAATCTATAATCGGTTTCGTTTCTCCTTTTTTGACTGTGAGAGCCATGGTAGAACTGAGTTTTCCGGATTCGCAAGTAATTTCACCAGTATCGGTTAATTCCAGTTTATTAAATATTAACTGATGTTTGCCACCGCCCAGGTTTTTAATTTCCACCCTGTCAGAAGTTTCGATGGGGTTTCCGTTAAACTTCCAATCGGCTGGAGCTGTTTGATCTTGAAGTTCCACTTCGAGAACAAGTCTGTCCCTTTCAATCGCATCGGTATCTTTAAGTTTCTTATTGAAGCGATTAAGATAGTTGACCACAATTTCTGCTTCAGTTTTGTCAGCATTGGTGACGCAGGAGTACATTCCCGCATCCGTAATTTTGGCATCTTTTATGACCAATTTCCGCTTACGGCCATCTTTTGTAATTTTGAATCTTTTATCTTCTTTGGGCTTAATTTCCTGGTCTCCCTTAAACCATTTGACATCGCCACTTGCATCATCTAGTTCGCAAGCTAGCACAATATCTTCTTTTTCTACGACTTGTTGATGTTTCAATACTTTGACGAATTTGTAAGGGTACTCAACTATTTTAACAGTTGTCTGTGTTCGTTCTGTTTGTTTTTCCAATTTGCATGAATATTCGCCGGCATCTTCGAAGACGCAATCGTGGATCACTAAGCGACAATTTCCAGATAAGTCTTTTGAGATGCTATATTTGTCGCTTTCTTCCAACTTGGTTTTGTCTTTGTACCATCCAACAATGGCAAGGCTGTTGTTTACTTGACATTCCATGGTAACTTCGTGTTTTGTATAACCGCTGTAGCTTTTCTTCAGTTGCTTCGTGAACGCATAGGATGGATCAGGCTCTTCTACTGTCAAAAAACCGGTACATGAAACCCCTCCTATTTCTATTGTGTATTTTCCCGTGTCTTCCACTTTTGGATTGTTGATGATAAGCTGATACAGATCTCCTTCATTTTTGATCTTGTATTTGCTTCCAGGGAATAGTTCATCTTTTCTGAATAACCATTTTGGTTTGCAGTTTGGCTTAGAGAATCCAGCCTCGAATACGACCTTCTTGTCTCGTCCTTCTTTCGCAAATTGATCTATAAGCGGTTTCAAAAATGTTTCTTGTTTCTCCTTCTTTTGGAACGGTTGCAGAACAGGCCAATCGGGTATTATTTCGGCTAAAGAACGTCTCCTCGAGCTAGCTGGTGTCTTTTCAACTTTCTTGAGTTGCGGTAATTCTTTCTCGACTTCTTTAAGTTCACCCCAGTCAGGATCGCCCTTATCTTTGTCCCATTTGGCGTACCGTCGTTTTTTCAGCATTGCTCTGAAGTCCATGCCGCTGGAGTCAGAAACGTATAGCATCATCTCGGCGGTGTCTTCGCCGTGAATGTTGGACACCACGCATCGGTATTGTCCTTCATCGTTTGGTTTTACTTTTCTGATACATAATGTGATAGTGTTGGTTTCACCATCGGTTATATATTTGAATCGACCTCCTTCGATAATTTCTGTCATACCCTTGTAGAATTTAAATGTAGGGGCTGGATTTCCTTCAACCCCTACTGTTATGTATCCCGTTTCCGATTCAACGGCTGAATAGCTTTCAAGAACATCTATGATGGTCGGTGGCCCACCGGATCCGGTGGGCTTTAGCGGCGTCGATGGTTTGTCCTCCAGCTCGGCAAGACTTGGTCTACGCACGTCTGTACTACGTCGACGGCTCTTATCGTTGTCTTGAATTTCACCCGGTCGCCGACCTCTTTGCTTTTTGTCGTCCAAAACCTCCCCAGGACGCAACTTCCTGTTATCCTCGTCGGCAATGATAATGCTGGCTCTGCGACCTATCTCTTCGGGAGGGATCAAAGATCCTCTTCGTCCTAGTAACGGTACAGCTCCCGGTGCTAGCGAACCTTTTCTAGAGTCAGGCTGCGGGCTCTTTTCCCTGATAACTTCGATTTTAGGCGCTTCGGGTTTTTTAATTTCTGGAAGACTCGGTTTGTCCTTCGAGAGTTGTGTTTTTTCGATTCCTCTGAAATCTACGGGAGGATGTTTTTCGAATTTCTCGAGTTCCGGGCGCTCATAATCCGGGATTTCTTCCCACGGTTCTTTTCCGCTTTCTTTTTTTGTCGTCGTTTTCGACTTTGTAGCTTCCGATGCTTTCTTTAATGTTGTTTTCTTTAAATCTACTAATTCAAGATGGGCTTGTTGTACTTGTTTTTGTTCCTTTACCACGGGTTTTAGTTGTATGCCTATAAAGCTTTCTGCTTTGATTGATTTTCGAGGGGCGAAACGCTTATCTTGTGTATTATCATCCACGTTTGGCTTTAGTTTCACCGATTCTGGCCCTTCGTTCTTTTCTTTTTCCTGGGGTACAACAATTTTAGGGGTTCTTTCTGTTGATGCTTTTTGTTGTGGTGTTTCAGTTTTTTTTAGCGGTTGCTTCTGATTTATCTACTGGTGTAAGTTTTTTAAGGGATTCTACTTCGGGTACTTCAGAAACGGACGGTTTTTTAACAGGTTCCGGTTCAGATTTCTTTACCGGTTCGGGTTCAGGTTTCTTTACTGTTTCCGGCTTTTTAGGTTCCGGTTTCTTTACGGGTTCAGGTTTCTTTACGGGTTCGGGTTCAGGTTTCTTTACGGGTTCCGGCTCCGGTTTCTTTACGGGTTCCTGTTTCTTAGGTTCTGGTTCTTTAGCTTTCGGTTCCGGTGCTTTAGCTTTCGGTTCCGGTTCCTTAGCTTTCGGTTCTGGTTCCTTAGCTTTTGGTTCTGGTTCTTTAGCTTTGGGTGACGGTTCTTTTTCAACAGGTTTCTCTTCTGTCTTTTTAGTAGTTACCGTTTTCGTTTTTGTTTCGTCGGTAATTAGAGACTTCTTACGAGTTTCTGTACCTTTTGGTTTTAATTCGTCAGTAGGTTTATCGAGTAATGACTTCTTACGTGTTTTTGCGACATCAATATTGTTTGTTTCATCTGCAGGTGTTTGTGGCACTTCAGGAGTGGATTTAAGGGGTTTCTTTTCTGGAACGCCCTTTTTCTTTTCATCTGACACAGAAGTGCGTCTACTTTGTACTGTAGTCGTTTCTTCCTGTATTTCTTGAACTGTAGAGGATCTCCTACTTCCTGCTTTACTTCCTCCATCCTGAATTATCTTTTCTTCGGTTTTTACCACGGAACTTCTTCGCGATTCAACTTTGGTTTCCTTTGCCTTTTGAACTGAAGCTCTTCGTTCTTCCTTACCACCAATATTATTAACCAGTTTTTCTTCTTTCGGTTTCTCAGGAGCTTTCTTTTCAGGTTCTTTCTTGTCCTTTTCAACGGTCTTCTTTACCTCTTCCTTTTTAGCAACTTCTTCTATTGTCTCTGTCTTTTTAACTGGTTTCTTCTCTTCTTCTTTCTTTTTCTCCACTGTTGTTTTTACGTCTTTCTTTTCTTCCACGTGCTTTTCTTCTGTCTTTTTGACCTTTGTCTTTTCCTCTTTCTTCGCTTCGGTCTCTTTCTTCTCTTCAGTCTTCTTTTGGGTCACTTCCTCTTTCTTTTTCTCTTCCTCCTTCTTAATTTCAACCTTCTTTTCCACCTTTTTCTCTTCTTCCTTCTTTTTCACTTGTTTCTTCTTCTCTTCGACGATTTCTTCCACTTTTTCTTCCTCCTTGTGATTTTCTTCTTTGTGTGAAATAGATATCGACTCTTCCGTTTTCTCGTCGATTTCTTCTTCGTCTTCTTCGACCACTTGCTCTTCCTCTGACACTTCCTCTTTCTCTTTCGGTTTTTCTTTCTTTTCTATTACTTCCAGCAAAGCTGACGTTTCGGCTTCTCCAAATTCGTTTTTGACAACAACTTTGTAAGTACCTTTCAATGATTTTTGACACTTTTGTATATAAAGATGGGCAGTAGTGCCGTCAAAGGTCATCTTAAAATCGCTCGATTCCTTAATGACCGTGTTATTTTGGTACCATGTTACGATACATGTCTGGTCGAATGTTTGCAAAGAAGTAATAAAACTGACAGATTTTCCTTCTTCGATTGTGACATTTGTGAGTTTGCTGATTTTGGGTTTTTCTCCTTTCGGTTTTTCTTCGGGGGGAAGTTCGGTGACTTCAACGCTCTGTGATGTAGCTTCACCCTTTTCGTTTCGGGCGACGAGTTTGTAAAAACCTTTATCCTCTTTCTTGACATCGGATATTTCCAATTTGACGTTGAATTCACCGTCATTGACTTGATCGACTTGAACTTTGTGTCTTGATCCTTCATTAATGACTTCCTCCTCTTTGAACCAAGTGCAATCTGGAGCAAATTTGCTCTGAACTTTACATTCTACGATAATAACTCGTTTCTTGATTATCTTAGTCACTCTCGGTTTTTCTTTGATTACAGGTATAATTTCAATGTTTAATGTGAGATTGGCGTTTAGTTCGCCGAGTTCGTTCTTTATGTTACATTTGTACAATCCGGAATCGTCTATTCCTGGATCGCTCAATTCGAGTTTGATGTAGTAAACAGATTCTTCGACTTGTTCGACAGATATCTTTATTTTGCTCGATTCTTTAACTTCCTTGCCCTCTCTATACCATACTATGGTAGGTTTAGGGTCAGCGCGGACTTTACAATCCATTATGACTAGTTTTCCTCCTTGGTGTGAGGTAATTCTGGGTTTTTCGACAAAAGTAGGTCCTTCCCCTTCTGGTTCCGGTTCAGCTTCTATGTTTAGATTCAAATTGGCATTGCTCTCTCCATATTCGTTCTTGACGTGGCACCTGTAGGTTCCACCGTCAGGTGCTGTGGGATCCGAAATTTCTAAAATAAGTTCATATACGTCCTCTTCGACATCGACTACGTTTAAAGCAATTTTCTTGGACTCTTTGACGACCGTGGTACCTCTGTACCAAGTGACCTCGGGTTTCGGTTTGGCTTTGCATTTGCATTTCATGGTGATAAGAGTGCCGTCGTCGTTAGGTATAATTTTGGGTTTTTCGGTGAAAGAGGGCGCAAATCCTGCGGCATCCTCTCCGCCTTGGAAGTTGAGAGAAATATTGGCATTACTTTCACCAAAGTTATTGAACGCGTTACAGCGGTAGTTTCCACCGTCTTCGCGAGTGGGATTTGTAATTTCTAAAGTTAAGATATAAGTGTCTTTCCCTGTAGATTTTCTTAACATACGAATTCGTTTACTATCGGCAATAACAATATCTCCATGAAACCAAGTGATATCGGGCGCAGGATTTGCTTCTAACAAACACTGCATTACGAGTACGTCTCCTTCTTGATGAATGGTCGGTTTTTTAGGGAATCTTGGCGGTTTCCCATCGGGAATTTTTGGCTTATCGTCACCCTCGAAATTAAGATTAATAGTCGATGTTCCAGAGCCGTATTTGTTTTTACCAACAACACGGTATTCGCCTCTGTCGTTATTTTCGACATTATCGATCTCTAAGCGCGCCATATAGTATAAAGTTTGGTCTATGTGAACGGACATTGCATAACGACCTCCTTCGTTAACCTCTTTATTACCATGATACCAGGTAAAAGATGGCGGAGGATCTCCAACGCATCTGCATTCAAACGTTATCCTTCCCCCATCATCCGATTGTCTTATGACCGGCCTTTCTGTGAACGTAGGTTTGATTCCCTGTTCTGGAACTGGTGCTTCGTCGCTGTCAAAATTTAAACTTATTGTCGCGTTACTTTCTCCTAATTCGTTTTTCGCAGTAACTTTGTATTTCCCAGCATCTTCAACAGTTACATTCTTTATTTCTAAAGTTGCGAAATACGAATGGCCATCTTTGTCTATCCTTAACTTGTGCCTTGAAGATTCTTTAACAGGGTTAGTGTTATGAAACCAAGTGACAACAGGTTTTGGATCGGCTTGAATTCGACATTCAAAAAGCAGTCTTTTACCATCTTCTTCCTGTCTAATGGTAGGCTTTTTTGCAAACGTTGGAGCAAGGCCATCAATTTGTTTTTCTCTAGGTTCGTCCATTGGACTAAAATTAAGATTAATTGATGCGGCCACTTCGCCCATTTTATTTTTTGCCTTGACCTTGTAAAGGCCGGCGTCAGTTTCGATAACATCGTCCAGTTCTAAAACCACCAAGAATTTGTTGGTTCCTATCGACTGGATTTTGAAATTGGTTCGCGTATCCTCGTGCAATTCCTCATCGCTGCGAAACCATTGTATATCAGGTTTTGGTGCAGACAGCAACTGACATTCGAAGATGAGCTTGTTGCCATCGTCCTCCTGCCGAAGCTGCGGCTTCTGAGTAAAACTGGGAGCGAAATCTTCTGCCACCCCCATTTTTATTTTTTATCCCGGCAACATGGACGATTTACTTAGCCTTCTCTGATGTAGATGAAGAAAAGACACTTCACCACGGTCACTTCACCCACTTCACTTTTTCGTATGCACACTGAGGCGGTGTATCGAAGTACAGCGCGCTTCGAGTCGTTCGAACTACTCTAGAATTGCTCCCTGGCAGTCTTAAG
>EABT307
AAGACTGAATTTGGGCAACACTATTTTTAACTTCAGAGTGAGAGTCTCCTAAGGTAATTGTTTCACTGAATAAGAGACAATTATGATTTCAATCTTTTTATTTTTTTTACATGGTTATTGCATATATTCAATTACACATCTTGTAATATTGACCGTCTTGATACGTGTTATAAAAGTGCTTCGAACTATCATTTTGTGGAGCTCTTCTAAATCTACTGTTTTACATTTTGTCCTTCGAATACAGCCCGAAATCGAAGAAGTTACAGGATCATGTCTATGTTTTTTTAGCCGAATGCTGCAGAAACTATACAATAATATTTTTAGAAATATGGGTTGGAAATATTGGTTTATTACATATTATCGCAAGAACAGCATATTGACAATGGCAGACCACCGTTTTGTTTCTCCTGTTCGAAGTAATTTAACAATTTTCGCGATTGTGGATTAAAATGTTGAGTGAGCATTGTTCTCAGAGAAAAGTTTTAAAACAAAAGCAATGGAAACAACAAACACGCAAATGGGACTGAAAGGCTACAAATAAACAAACAAATGACAGTTGTCAAAAGTCAAAATTGACCATTGGCGATTCTAACTAGCGCCTCAAGTGTCGAAATTGTGAATCTATCTAAGAACGACACTTTGACAGTTTTCGATACAGTTTACTACGTCACGGCAAAATTTATTTCAATTAGATTTATGTGGTTTCTTCCTGGATGAGAAATAATTATCTTGTCAATATAGGTTCTTTGTCACAAAGAAGGTCAGCTATACTCCAATCTTCTTGAGGACGATAATTTCTGTAATCCAATAAATTAACTTGTGTCGATGAAGTCAAGACATAATGATGACTGTTGTCATCAGTTATATCATTGTCCTCAATTCCATTCTCAACATCAATTTTTTTATTCTCGATAGCCAGTCCAAGATCTTTCTTTGATGCAATTATATTCCTGTGTCGGATATCAGCCCTATTTTCTCGAGCAATTGATTTCATTTTTCGGGCTAGTGGTACTTCTTTATCAGAGCTTCTTTGAGGAATATTCTGAGACGGTACAACATTAGGAAACAACTTCTGTCTTTTAGAATCTAGAACAATAAACATAATCTCGTTACATGACGAGAAACTCACCTTAGCCTAAACTAAATAAATAACTTATAAAATACGTGTGAATATAATGTAAGTACAATCAAATAATTAAAACATAATTATAATTACTGTTTGGAAAATAGTTTAAAGCTTGAAAATGATGAGAACAAATCGGCTTGCCTATTCTTTTTTTCTCCATAATTTTGTCTTTTGGAAACAAATGAAAACTTATTCCCTAATCTCCGTAAGTACCTACTACATTGAGGAACGCAACAAAATTTGTATTTCTACTTTATTAGCAACAGGTTTCTGTGTGTAATCGTGATCCTTCTGATTATGTCTAAACTTTACCTCCACTTTATACCAAAAAGTGTCGTTCTTAGACAACTTCTAAATTTCGCCACCAGAGGTGCGCGTATAATCTTTGCATCGCCAATTCAGTTTACACATCAATCAAAGTATCTACAACCAACTGTTTCAACTCATCACTACCGCGGTTTCTTCTCCAATCACTCTAAAACACTTTGTATTCTAAATGCCACTCCACACCATAGTCAATACCTTCGACAGCCCTCTCTACATTCCCACATCTTAATTTTGCCCACGCATCTGTATTCTTCTTTTTTCTGACTATCTGGTTCATATATTTTGCCTCATAACTCCGACGCCAAATCTTTCTTGAATGAAGTATTAATAACACTGGTCAACACTGAAGAATTTTCCAGAGATTTTTTTTGTTTTCAGTAAAAGGAAGTGTGCTGATCACGAAAATACCATTGGTTTCTTTTTAGCAGCTCCAGTTTTCATTTTACACCCAAGTTAAAAATTATTACAAAAATATGATTTTTTACGTACTTTATTTAGAAAAGCTACTGTGGTTGAAGAAAAAAATGTCTTTTATTAGATTTTCTTGAATGCTGTGCCTGTATAAGATCCCGACAATGATTCCAGCAGTAATCGGCCATCATATGTATGTCCCATCTGCCTTGGTAACGTTCTTCCACAGTGCGAATATCCTGGTGAAATCTTTCACCTTGCTCTTCACTATAATTTCCAAGGTTATCAGGAAATCGATCTAAATGAGAATGTAAATAATGCAGTTTAATGATCATGTTACATCCTAAATCTTTCAAATTAGACAACATATCATTAATTAATTGGAAATAGTTATCTGATTAGAATCATCAACACGTTATTGTTTTTAGTCAACGGAAAGCCAACGCGGCACACACTTTGAACAGAGCTTTCTCATAGTCAAATGCCCATGCAATATGAAGTCAACACGTTCTTTTGATATCTCTACGATGTTAGCCAACTCAGGCTACTTTACTTTTCGATCGTTTAAAACGATTTTGTGGATTTTTTTGATGTTTTCTGGTGTTACCGCCTCATTTGGACGTCCAGTGCGTTCTGCATCATTGGTGTCTCTACGACCACGTTTGAAGTTAGTAAACCAACGTTTTATTGTTGTTTCTGATGGAGCGGAGTCCTTATAGTATTTTTCAAGTCATTTCTTCGCTTGAACGGTATTTCTTCCTATCAAGAAGCACTGTAAAATTAAAACACGAAATTGTTTTTGATCCATTGTTTTGAAAATAACAAACGTAGTGTCACTCTTAACACAATAACTTACAAACTTATGAGTAGAATGTCATGAAATTTTAACAACTTTCGTTTGAAGGTTAGTACTAACTGACATAGCGGTGAATGCAATAGAACTATCGCCATCTGTGTGTTAGGCCCGGGACTTTTAAGCCTGTGTTAGTAAAAGTCATGAATGTTTTTTCTTGAAGTACCGTACCACAACTGATTTAACAACTTTTTCATAACCTTTTTTGCGACAACTTTATTGTTTTTCTGGTATTTCTTTAAATTTCTTGTGAGCATGTTGCATAGTGGACGCACACTCCCTGACCAAATTATTACTAACTCCAAGAATTCTATGTAGTCATCTCTAGGCCAATTTTCTAAAAATTTCTCCTCATCAGTATCTCCTGTGAGTTCTTCATGAACTACAAAGTTTTTCATATCCAAATTTAACCACTGAATTTTTAACATTTTTAATGAAGGTAAATCTGGACCTGTCATTAAACTAATTTTTAGTTCTTGAAAAGCTACATATACCTGTCGTCTCTGTATGCGGTTCTTTAAATATGGTGCTGATAGATCTACGAATTCTTACCGAACATTAAGTATTTTAAGGAATTATTATTCATATTTCTGAGTGATAGGGATGAAACGATACCATTGAGGTATCGGTACTTTTACTCGATACTGTATCGG
>EABT308
GTTCTCCAGAAGCAAGGGGTTGATACAGAGGGTGGAAGCGCCCTAACCTAATTTTTTATATTATGTCATTGAGATAAAGCTTAATTTATAGAAATATAAACTTCCGTACGCTTAATTGATTTCTGGACGGATGTACACGTGAGCTGGAACAAAACAAGCGGCGGACAGGGGTGAATTTGATAAAAATAATTTCAGTCACCATAAAACGTAATCCCTTATATTACCGAGCATGACCATTTGTCCTTATTTCAGATGACGTTCAAATCTCATGTTCAGCTCTTATTTTATTACACTGAAATTTTCATCTAACACTTCAGAATATCGATTCGAAAATTTCCAGAACTGTCACGAATACTCAGAGGATACGATTAAGACACTTGAGG
>EABT309
GGATTGTACATCTCCTGAAGGTCAGGTTATGGTTCAGCAGGTTGGTCCAGAAGTAATTTATTCAGAACAATCTTTACATTACAGTTGGCTGATTCATGAGGGGTAAACGTAACCCAATAAAAGCAACAGAAGGTTGTAACCCTTGAGTTTGCTTGCTTTTTTCTGTGACGGCTCTTGGATCATGAACAGGATAGGTCAAGTTAAAAAGAAAAACACGTAAAACCTAGTTGATAGTTGAGATTAATTTTCCACTTTCTGAGTCTGATTATGGAAGGTTCAGATTGATTCGTCTTTCATTCTGTGCCTA
>EABT310
CTTGTGACCATTGTAATAATTAAGTCAGTTTTGGTATTTTATTTGTTTTTGCCTTGGTTTTTTTATTGTATTTTGTTTTATTTATATATTAGGGTTGTTAATTTGTTTTTCTTGTTCATTTCTTGCATATCGACCGATAAAATAAACAACAGTAAATTTAATTAGTCGTCTACTGTGCTATTGGCTTTCCTGGACTTTACTTTATTGTTTGGTATTGACTTTTCACCTAGAACCATTTTACAATGAATTAAGAAACATCAAAAAATCTTGGATGCTACATGTCATGGAGCATTTGGTATATCAATCCTTATTCACTCCAGGGCTTGGCGGTACCTACCTGAAGGAATAAGAAAGCATAAAAGTGCCTATTTACTACTGAACAGAAAGGCAGTGTGTTGCTGTTGCTAATGGAAGGATTTATGTCAATGAATAAATTGGTAGGTTACAACATTAATTCATTAAATTACACCAGAAAGTTCAACAAACTCCTAAATATTTGCAACCTACTCTCAACAGTTACGCTTTAAATGTCATTTCAGAAATGTCAAAGGCAGAACAGCAGAATTAAGGGATAACCATGTTCTTTCCCTCATACAACGACACAGCATATATATATATATTTTAAAAGTTGTTATAGGAGTATGCTACAGAAGCAGAAGAGCAGCGAAATGGAGAAAACATTTTTTATTAAATATTTGGCTTTTTGAACACGCCACATGTTTATTACATTGGCTATCAATAGATAATAAATAATAATTTATCCTTTCGCCTATGTCTAAATTTAGCAAAATTACTAACACCACTTCGAGTTAATTAGAATTAATTTTTGATTTTGTATTTTTGTATAGTTAAGCTAATTTTTATTTCAACAACTTTCTTGTAATATACACTTGCTTTGGGATGACATCCTTGGATTTGATAGACAAACTACTTACCGATGGAATGTTTGCAGCAACAGACGCATTTTTATTTACAAGTTACAAGAATTCTTCTAATGAGCTGGTCAAAAAATTCATGGGACACAGGGTGCTAACAATGGTTTATATTAAAACATGATAAATGTACATGGAGAAGGTAAATCAAAGGGGAAATGTGGAGAAGCGAGATCTCCAATCATGATTGTTTCGCGTGGTTATGGAAATG
>EABT311
GTTTTGAGTTGTTCCGTTGAGCAATCTGTACCGTGAGCGTTGCCTGGCAGCACTAAACACTATAGTATTACCATGTAAAGGTATATCACAAAAGCACGACGCATATAGGCGCGGCACCGACCAATGGATTGAAGCGAGCAGTTAAATGACTATACTATAGTATTATAGTGCCGCTAGGTAAATTCGTATGAAGCATCTCCAACTACCAAAGAATCGTCCATTAGGTGTTATATCAAAGTTTGCCGTGCGAAGAGTCACTTTATCACTATTTACGTCCCTTTCTGGCGTAGACAGAGACGTAATTAGTGTGAAATGAGCTGCATTTACGCTTATAAAGTGAACAGAAAATAGAGTAAAGAAATAACACGAGGATTTACGCTATTTTAGGTTGACTGAATTGACGCTTTCTCTGATTAGTTGAATTGCTTGTTTACCACGCGCGGAGGGCGGCACCGTGGAGGCCGAGACCGGCGTAACCCAAACCGGC
>EABT312
GTGGGTTCGGAAGAGTGAAATTCTTATTGAGATTATTTTATAGACTATCCTTAGTAATTTTATTTTCAATTATTCGCGACAATTTATTATCAAGATCAAATGGTGTCTTGTAGATGTTACGGCTAATTCGCGTTATAGTTGGCTCAAAGGCGTTTTAAATACAGTACGTATATTTAACTACTAAAGACTGACTTATGCTTGGGAGGGTTGTAATGATTAAATTTCAAATTACGACTTCAAGGAAAAATTTTATGGTTTTTGAAACTTCGCATTTCTTATGGACAAACCGCCATTGTTCCTAAACATTACAAC
>EABT313
ATTTAATTCATGCTATAAAAGACCGTCAAAGTTGAAGCACAGCAACATTGTAACACATGTTATTCTGGACAACACGTTACTTATTCACCCAGCCCTTCGATTTACACGGGAAATTAGACTTAAAAATAAACACATTCAAGGCCCACCCTGTACTTGTCGTATTATTGGATATTTTACCGGTTACTTTAGTATAAACCTTCAGCAATCATCGCCCCTACAAATAACACGTCTAAATTTTTGCTTAAAAAATTGCCGATAGTAATGTACCCACTATATCAATCGCTACAATAAAGTATGAGCACAGAGGAGCTCAAGGGCTTTCTAAAAAAATTTTTTCAAAACGACAGCCGTGCCTCTAAAAGTATTCAAAGTTTTTGTTTTTTTTTAAAGAAATACTAAAAACCTGTGTCCATG
>EABT314
TTCGCATTTCCCTAAATCTGGAACATCCCACGTCCTTAACTAAAAAAAATCCTTCTAATTTTTTACGTATTTATATCATTAGAAGTGTTACCAAAATTATTTTCTTGATCGGTTAAGACGGCAGTAGCCTCAAATATATTTAAGAAAAAATATATACTGAATTGTACAAATGTTGTGCCCTAATGTGGTGCGTCGAAGAATTTGTTGCGCCACTGGTACACAGCAGCAATTTTTATCAGTTATATATAATTTTTCACTTTCTATTCGACCTTCCACTTACGTATGTAATATTTATGTGGTTAATCATAGCGAAAAGAATGCTGTTGACGCGTTATCAATAAATATATAGCGGTTACAAAAGTGCGTGCTGCGGTAGCATTTATTAGATACAAATAATGTCGAACGCGATGTAGTTTGTAATATATTACGGTTCGATCGACGTTGAAGGTGTTATAAAGCTATTTTCGACCGGTTTTTATGTCTTTTTGTTCAGAAATAAGCTACGCCATACCAAGGTTTTTATTACTGTGTAATACTGAACTTTTAAGTCCTATTAATTAACTAATCGTAAGATTGATTAATGATTATCGTAGTACTTGAATACTTAACGTAGAAAATGACCTAGAATCTAACGAGAATTTTCCAGACCGATGATCCGTGGTCTTAAATGGAATTTTGAAATCATCCAGACGATTTGTCTAAGGGAGACATTGATACTGTCTAGAAGTCTAGGGAATCTGATTAAATCTGTTTAAATTGTTCTGAACTAAAACATTATTTAGTAGCAAAAGGGTAAGATGTCGTAGTCATTGCGATTGGACAAACGTTCGAAATTGTTTTGATTTGAGTAAAGCGCAAATCTCAAACACATCCCCATTATTCTACATTAATAACGTGTCTTTCGTAACGAAAATTATAAGGTTCGATGGCTTCTAGCGGCCATTTTAGGTGTTGG
>EABT315
[truncated: 47,384,568 more chars]
