# Supplementary material for: Transcriptome Analysis of the Emerald Ash Borer (EAB), Agrilus planipennis: De Novo Assembly, Functional Annotation and Comparative Analysis
Source: PLoS One. 2015 Aug 5;10(8):e0134824. doi: 10.1371/journal.pone.0134824 (PMC4526369; doi:10.1371/journal.pone.0134824)
Supplement: S2 Text — (TXT) [file pone.0134824.s010.txt]

>EABSid1
CTTATGTATATTTATATTTTACAAGAGAATTGGAAATTAAATAAACGAACTTGGGAAATT
ATTTTACTAAAAAACAGATATTTCGTAATGTGGTTTATGCTTTAAGTCATCATCAATAAC
CATGAGGAAGACGAAAGTAAATAGTAAAGCAGCTGCGCTCAGTAAGTGCCAAATGTCATG
GTAATCGTAAAAATTCAAAAATTGACAATTTGTGTTTCTCTGGCGAGACTCCGCAGGCGA
TACATACCACAAGGTGGAAGTCTGTGTAAAAAAATAAGCGGAGAAACCCCATGTAATTAA
AGTCAAAATTCCAAAAAAGATCGCCTGAGCACAAATTCGTTCTCCATGAGTTAATTTCAT
GCTAGTGTAACTTAAACAGTATAAAGTTGCGTTTCCGAGGAGGATTACCAGCAGAAATGT
CCCAAAGTCAATTCCATTTGAATAACAATAAATTCCCAAGAGAGCCATTACGGAATTGAT
GATGTTTCCCAATAAACATATTATAAAATGTGCTCTTCTTCGTGGCTTAAAAACATTGAA
AAATCTATCATGCGGTTTTGTACAATCTTTAAATACAGACATAAGCCCATGTCTAACGTA
ACTCAGAAAGTATGCGTTAAAAGAAAGGTACACACAGAAAATAATATAACTGACCATAAA
CAGTATCCAAATCGATAGAGAGCCATCCACAATACCAATAGTAGCCATAAATATAGCAAT
ACCTAGCACTAAAAATGTAGCATACGCTACTGCATTTATATCAGGGTGCCTTTTCTGATA
TAATTTTATTATCCACAACACAGCCAGTACATACATAAAACTTGTATCAAATTGAAAGTT
CGCTTGATTAGGACAAATGTGGTAACATGCAGATAAAATCCCTTCAATTATAAGAGCTAT
CCCCATTGCATAGTACATACCACTGTGCATAGGGATACCATGACTCGGCTTATAAATTTC
CCATTTGTCTTTAATGTAAACTAAAAATAGGAACAAAATCCCTACAAATATATAACCGAC
ATTTGAAAATATATGATTAAAGTCGGTCATCCCAAACAGCGGATTTGCACACAAGAAATT
GTAGTAGCACATATCTTGATTTCCAGAATAGTTTAGTATCCTTTGATATGTTATAACAAG
CTGGACAACAGGAATACTGTAAAATATTGCTATTATTAAGACCTGCCAACAATAGTTTAA
AGATTTCTTGTCGTAATAATCGGAAGATCTTTTGGCTAAATCGCATAAATAAAGGGTAGA
GCGATTAAGATGATCATCCACATTTTCTCGGGAAATATCTATTTCCAAACTTCTCATCAT
GGGACTTTGAAAATTTTCTAAATATACAGTTGCCACATCTGGACTGAGGGAAGATTTTCG
ATTAATTTTGTTGATTTGATAAAATGTGCACAAAATTGCAACGAGCACTATGTAGAAGAT
CAAAATTGCTCCTAATATTATTAAAGCAGCTTTTATATAGTCCTCAATGGATATGCTGGG
TCTTACTTTAAAATTCACCTTTGAGGTTTGATTAAACGTTTTTAGTCTGCCTCTCTCCTT
TGTGAGGGAATTTTCAATCGAGCAATCGTAGTTATCTCCTTTTGCAACAAAAACTACAAA
GAATCCATTGGGGAACTCAAAATTCCCAACAGTGAGACCCCCTCTTGTATTAACCGTTTG
GTAAAATTTGCCATTGTGAATCTCACTTTCTAAATCGTAAATTGGACAATTAGGCTCCTG
TATGCTAACATAAAAACAAGTTTGATCTTCAGAATTCACTTCCAACACCACGGTGTCACG
GTAATTGTCACTATTACGCTCAAAAAATTTATAATAATAATAAATAGGTTCACTGGGAGA
TGTTACGACAGTATATTCTTGGTTTTCTTTAATGTAAAAGTCTTTTGCTTCTTGTGTTGC
GATTTCAATATCTAATGGGCGAAGTGATGATGTGGATACCGAAATACTGAACTCTTGAAG
CAATCTTGTATGGTTTAGTTGGGACAAAAAATCAATTGAGCTTCTGTTTAGGTTTGCAAT
TATATCCATGTGAGTGTGGCATAGAGTTCTTGATGTTGTATAAAAGGATAATGGTCCCAG
CTTCGAATTGACACGTAAAGGCAACTGCCATGAAGATACACCTTTTTGTTGACGAACGAC
AACTCTAATGGGGAATGCCATTCTTGCTCCTGTAGTGATGGACGTTAGACGTGTTGGATA
AATCGACGCATATGTACTATAAGAAACAATGTACTCTGTCGTTGAATTAATCACAAAACT
GTTACTTCCTGGGTAACTTCCAACAACAGAAATTGCTGATATTTCATTATTAAAAGGTAT
ACAATAGGCGCCATGGATGAAGCACCAAAATGTTCCAAGTACTATCAGCTGCATTGATCG
ATTCATCGTTTAAATTCACCAACTACTCACATACACTAAAACGAGTCAACTTTACATGTT
TTAGTAATAGGTTTTTGTATTTTTAAGCAATTTTCACATTGTAAATGTTTAGTCAACGAG
AACTATTTTATTACGTGTATTTAATTTTTGAATGACTCGCTAAAGTCTTATCTAGTATAT
CTTATCAATGCTACAAACATCTGTAATGGTTTTTGCGTTGAACTAGATACGACACTCCCT
AAA
>EABSid2
GCTATTTATATAGAAAAACGGAAAATATAAACATACTTTTACAATCTATCAAGTCAACAA
CACTGATTATTATCACAACTTTAAAAAATTACATTAATGTCATACTCTGCTAATACATAA
TAACATAAATAATAACAAAAACAAAAAAAAATGATTAACTGAATTGTAAAAAAATAGATT
ATTTTTCCATAAACTGTCCTGCAATTTTGAATTCTAAAAACAATAATAGAAGAAAAACAA
AAACAACATGTGAGCGCTATTTGCACAATAAAATACACTTTCTTTGTGAACAATTTATGT
TAGAATTATTTTTAAAAAAACCGAAATTTTGGATCGGTGAGTGTGCGACAAATCGTCGTC
TAAAGTAAGAAGCACCATAAATGTGAAAAACATACCAGTAGCACTCAAAAAATGCCACAC
GTCATGGTAATCGTAAAATTGAAATACTTTACACTCCTGGTTATACCTTCTCGATCGAGC
TGGTGTCAGCTCCCATGAGATAGACTTGTGTATAAAGAAATACATAGCTGACACGGCACA
TGTTAGCATCAATGTCAGAAATAGAATTGTTTGCACGTTAATTTTTTCTTTATGAAGTAC
CTTCATTACTAAGTAGAATAGGAAATAGAGCATGGTATTGCATAGTAGAATGGCCAAAAG
GTACAAGGCGAAATCTTTTTCGTGTTTATACAATCCATAACCGGCCAGAAGCCAATTTAC
AATATTTCCTAGTATCAAAAGTACCATTCTGCCTATGTATATTTAAAAAAATCAACCACT
TTATAAAAAGCAGATAAAACGAAAGACAATAATTCATTCATACCTCGATGTAGAGGCTTC
AATATATTTAAAGGACCCGATCTGAAATCATTGGCAATAATTTGAAACCTCCTTCTGACC
ATACCCTTATCGAACTTCCAATTTCCTAAATAATAAAGTTGGGCGGTTAATATAAAACAA
GTAATTATGTGGAGTATTGTAAATAAAATCCAAAAGTATATGTTTGCTTCTAATACTCCG
ATCATCCCTAAAAATATAGCCACAGCTAGAACCCCAAATGTGGCATAAGCAGTTGCATTT
ATATCAGGGTGTCTTGTTTGATACAATTTTACCATACAAAGTACTGCCATTATATACATG
AAGCTCGAGTCAAACTGAAAGTTTAAATGGTTTGGACATATGTGATAACTTCCTGAGAGA
ACTCCTTCGGCAATAAGGGCAACTCCAAGAGCATAGAACAAGCCATAATGTTGTGGAATA
CCATAGTACTTATCAAAATTAATATCGTTGTGCTGCCTTTCTCTCCTTCTAACTATTATC
AGAAAAAGAATTCCCAGCATTACATAGCCAATATTTGAAAATAAATGGTTAAAATCGCTC
AGAATTCCCAAAGGATGAGCACACAAGAAGTTATAATAGCATAAATCCTGGTTCCCTGTT
TCGTTTAAGACGTTTTGGTATGTGATGACCAACTGCACTACAGGGAGACCATAAAACAGA
GCAACAGTTAAGACATGCCACAAATAAAGATAAGATTTCTTTTTTAGTATCCGTGGGTCT
TTTCTTGCCAAATCTTTTAGATATAAAACTGGCTTTCCCAAAATAACTTCTTTATCATTT
AGTGCTTCTGTAATTGTGTCATATTCTGTTTCATCAAATGATATATTGTCGACATCATCA
GCCACTGTAGTACTAGGCGTTCTGGCCCCATTTTCTGCTTCTGGTTCACTTTCATCAATC
GATTCCATAGCTCTTGGTTTGTGTATACGCCTCCAATACCAGAATAGTGAAACATTAAAA
ACTATGTAAAATGCTATGATAATAAGAAATGTAAAAGTAACTGCTTCAGCATATTCTACG
AAAGAAATACTCGGTTTTATCGTGAATGTAAGCTTTTTTGTTCTATCTTTTGATAGAATA
GAAGTTGACCCCATGCATATTGAATCATCGGCATGTGCCACCATAACTATAAAAAATCCT
GCAGGGAACTGTCGACTTGAAATTGTGATGCCCCCTTTTAGGTCAATAGTTTCCCAAAGG
CCCTGGTATTTAATGTCATTATTGAGATCATAAATAGGACAAGAGGCATTTTGTATACTA
ATAGTCATACAAATTAAATCATCTGAATTAACTTCCAAAATCACCGTTTTCAAATTGTAT
TTATCATTAACTGTTACATTTTGATGAAAAGTATAGAAATAATATCTGGGTTCACTGGGT
GAGATTGTAATATTGTACTGCTTTCCTAGGTCAATGTAAAAATCCGTTTCATCTGTTACT
TCTACACTGAATGAAATGATTTCTTCAGATGCTGTTGAAAATGATATCACTGGGGCATCA
TTAACTCCATTAGAAAATTCTAAGCTTTTTGCCCCTTTAAAAACATTCCTTGAAACTGTT
AAATTTTCAACAATATTTGGACATAGTGTTCTAGAAATTGTGTAAAAATCTAATCCTCCT
GAATCACTAATAACAGTTAAAGGTAACTGCCAGGACAGAATTTCCTTTTTCTGTCTGACT
ACAGCCATTAAGGGAAATTTTTTTGATGAGTTCATACATTTTGTAGTAATCCTTAGTGGT
GTTATAAACGAATTATTTTCATACTGCAATATATATTCCAGACTATTATCAATATAAAAT
CTATAATATTTATTATACGTTAAATTTTTAATAAGACTTGGTGTTAAACAACTACCATAA
ACAAATAAAATAATGAATATAAGAGGTTGGAACATTTTTTAAACTGTTCTGGACGAATAA
ATCAAACGAACTAACAACTGGTAAATGATACTAGTAAAAATGGTTCACTTATTAATTTAA
AAAACGATTACAGTTTTACCCTTATCTTTACTAATTAGTTTTGACTTAATCTTAGCTGTT
CATATCGTTTCTTTAATGAGAATAATTATGCATATAATTATGTAAAT
>EAB_Dcr-1
CAAGTAACAAAAATGATGATGCTATCATAACCTAAAAAAATTTAAATGTAACAATGCAAT
CTCTGCAGTCTTTTTACTTTATATTTTATATTCAATAAAACGTACTCTATCTAAAAATCG
TTAACTTTACAGGTAATTAAAATTAAAGAATACCAAATGGCTTGACAGTGAAACAGTTTT
TCGGAAAAGTCTGGAAAACAATCTTCAGAAATCAATTTAAATGGCATGTCACTTAAGTGA
AAATGTCTCAACACAGATTTTTACACCTAGGGAATATCAAGTGGAGTTGCTGGACTCGGC
GAAAAATAAAAATATCATTATTTGTTCCAGTAGTAGTATTGCAAAAACATTCATAGCAGT
CAAACTTGTTCAAGAATTAGCCTATGATATACGCTTTAAAAGGGGCAAGCAAGCAGTATT
TGTCTTAGATTTACAAAACGTTGTTGTTATAGAATCACACATGAAATTACTCACAGATTT
AACTGTGGTTAGTATAAAAGAATGCATTAATAGTTACACAGAATGGAAGGATCATAGTGA
AGCTGCAGTAATAGTGACAACTGCTGAAGTATGTGCAAAATTGTTATCTGACAACTATTT
AACATTTGAAAAATTAAATTTGTTAGTTGTGGATGACTATTTGTATGGAGAAAGGCAAGT
CCATGTAAAGCACATTATGAAATATTATCATTTAAGTAGAGTATGTAATACAAGGATAAT
TGGTCTAGCAGCAGGACTTCTGGGAGCAGAACTGAAACCTGATTGTTTAGAGTCAGAGCT
ACGACGTTTAGAAAATTTGTTGTGTTCATCTGTAGATACATCCAGTGAATTAGTTACATT
GTTAAGATTATGCTCAAAACCTAGGGAAAATTTAATAGAATGTGAAGTTGAAAAATGTTC
GACTCTTCAAGAAGTACTAAAGGAAAAGATTTTAGAAACTAAGGAATTTTTAATAGATCA
TCGTTTTGATCCAAGTGAAATATATTCAGATGAATTCCTTGAAGAACTTTTAGCGCTACC
TGATCCCAAGATAGACCCTTTAAATATTTTAGACATATTCCTACATATATTAGAAGATCT
TGGTCCCTGGGCTGCAGATCAAGCCGCTCTTAGTTTGCTTACATACATAGAAAAATTAAA
AGTAAAAGTTCCTTATGAACGTCATTTCATTTTGCTTTGCATGATCTCTACAGTTATGGT
AAGAATACGGGCAATATGTGACTGGGAGTTTCAAGACTTATCAGAAATGGAAAAAATATT
GCGCTACTCAACAAAAAAGGTTCTTAACTTACTAGATATAATTAGACAATTTAAACCAAA
TTCTGAACAAATAATTGAAACAAAAGATGAAGCAAAACTTGAAGATAATATCTTAAAAAT
TAATGGAGATAATGAAAACTGCGACAATCCTGCTGAAAATTTAAAAAATTTTTCAATCAA
TCAGAAAAGTAGTATATCAAACAATAACTTTAATATGCAAACAAAAAACAAAAGGGCATA
TAGAATTTACCGGCGTAGTAATTATACTAGAGTTCAACAAGATGATAATTTATGTGCTAT
TATTTTTGTTCATAATCGATTTACTGCTAAAGTTCTGTATTCACTGCTGTATAATGTTAG
TCAAAATGATGAAGAAATGTGGTGGGTATCTGCTCTCTACACTGTGGAGAAGACAGCTGA
TCCATTAAAAGAGCCCCGCGAAGCTGAACTAGAGCATCGACGCCAAGAAGAAGTTTTACG
AAAATTTAGAATGCACAGCTGTAATATTATGGTAGCTACTTCTGTTCTCGAGCAAGGCTG
TGATTTGCCCAAATGTAATCTCGTCATTTGTTTTGATTTGCCACTATCTTTTCATAGCTA
CGTTAAAACAAAAGCGCGAGCTCGAGCTGCAGATGCATACTATTTGTTATTATCCAACGA
AACGGAATTGAATAAATTTGTCGAGCATTTATCAGAATATAAGGAAGTTGAAAATATTTT
GTTAAAGCATTGCCAGGTTTTAGAGCCTGATGAGCAGGAATGCATCGAAGCAGATTACTA
CTGTGCTTCTGGTCCTCTCTACCAACCGCTTAATATACCCGGTGCTCCTTCTGTAACCCT
AATGAATGCAATAGCACTTATAAATAGATATTGCGCAAAATTACCAAGCGATACATTTAC
TCGTTTAACACCGTTGTGGTCGATTCTTAAAACGCAACATCAATTTTCCTGTTGTCTTCG
TCTACCTATCAACTCTCCATTAAAAAATAAAATAACTGGTCCTCTAATGCCTAATGAGCT
CCTCTCTAGAAGAGCTGTTGCGTTTATTACATGTCAGATGCTTCATAAAATCGGTGAATT
AGACGACTATCTTCAGCCTATAAGCAAAGAAAATTTTCGAACAAGTGAAGACGACTGGAA
TAAATTTGCTCTTGAGGAAGCAGATGAAGAGCTAAACAGGGAAAATATCGAACCACGACC
AGGAACTACGAAACGCAGACAGTACTATTACAAAAAAGTCGCGAATTCTCTAATGCATTG
TAAACCGAATCCTGGTGAAGCAACTTTCCTTTATAAAATTGTCATGACATTAACGTGTCC
TTTACCAGAGGAACAGAATACACGAGGAAGAAAAATATATCCACCAGAAAATTTTGTACA
AGGATTTGGTATCTTAACTTCAAAAGAAATTCCAACTATTTGTCCATTTCCAATTTTTAC
GAGGTCCGGAGAAGTTAGTGTAGAATTGAAGTTATGTTCTTCAGATATAGTAATGACTGA
TGAACAAATTCATAAAATAAGCGAATTTTTAAATTACACATTCTCTAACGTTTTGAAATT
ACAAAGGTACTTAATGCTGTTTAATCCAGATGCTTCAGAAAGTTCGTTCTTGATTGCACC
AACAAGAGATACTTCTAATGGTAGTGCTATTGTTGACTGGGATTTTTTAAATATTATTTA
TGAAAATAGGTACATATTACCACAAACAGTACCAGAAACGACTAGAAAAGAGTACAGATT
TGATCCCAATAATTATAAAGATGCAGTTGTGATGCCATGGTACCGTAATCAAGATCAGCC
GCAGTACTTTTATGTTGCTGAAATTTGCTGCAATCTCAATCCTAAATCAAATTTTCCGGG
CTCTGAATATGCCACATTTGAAGAATATTATCTACGAAAGTATGGAATACAAATCCAGAA
CAGTGAACAGTACTTATTAGATGTTGATCACACTTCAGCCCGTCTTAATTTTTTGACCCC
CCGTTATGTAAATCGTAAGGGTGTTGCTTTACCCACGAGTAGCGAAGAAACAAAGCGTGC
AAAACGGGAAAACTTGGAACAAAAACAGATTCTAGTACCTGAATTATGTGCTATACATCC
ATTTCCTGCATCTCTTTGGAGGAAAGCAGTTTGTCTCCCTTGTATTCTTTACAGAATAAA
TGCATTACTTTTAGCCGATCAAGTGAGACGGACTGTAGCGGTTGAACTTGGATTAGGCAA
AATTGAACTCCCAAAAGATTTTAAATGGCCTTCTTTAAATTTTGGATGGAGTTTGAGTGA
TGTTTTGAAGAAAACCAAAGAGATAGAATTGGCGAAAGACAGTATAACTCAAGTTAAAGA
AATTGATGTGGTTGAAATTTCTGCAATCGTTGAAAAAGACTCTAACGATTCTCAAGAACC
GAGTGAAAAATCCTTAGTTAAAGAAGATGACAAGGAGAAAGAAGAAGTTGATGAATCAGA
TTCTGAAAATAAAGATAAGGATTGGATGGAAATAGGAACGTGGTCTAATGATATGGCAGA
TTCATCTGTTTACACAACCGACAGTATTGTCCGTTATGCATCTCCTACAAGTTGGTTAGA
TACTCCATATGATTATTCTGATTCTGATGATTCATACAGCATAGAAGAAGAAGAATCTGA
CTACGAAGGGCTTAAAATTGAATTTATGGGTGATAATACTGCCGAAGCGGTGGACGAAGG
TAATGCAATCGAAAACTATACCCAAACATTGGCTATAATCGATACTTGGGATCCTAATAA
TGCCGATGAGCAATCGGAAGAATTAAAACAGGAGTTTTACGAAAACTGTCGAAAAAATGC
CGATCATATCTTGTCAAGTAATGTACTAGTGCCAAAAAATAAACGGTTTTGTAGAGAAAC
TTACGATAGCTCAAATAAATTAAATGAAACACTTAATACACATTGTGATAATGGAATTAA
TTTTGAATGTATTGAACTGCCCCAAAAGTCGCTAGTTGTAAACGCAACTTCTAGTCAAAA
TAATAGCAAAAAGACAATGTGCAATATTAATACGGAATTAAATTTTAGTTTTGATAAGCA
ACCAGATCTAAAAGAACATCCTGGTCCGAGCCCGAGCGTGTTACTTCAAGCCTTAACAAT
GTCAAATGCCAACGATGGTATTAATTTAGAACGTTTAGAAACGATAGGCGATTCGTTTTT
AAAATACGCCATAACTAATTACCTTTATTCTAAGTATGAAAATGTTCACGAAGGAAAATT
AAGTCATTTACGTTCGAAACAAGTGAGCAATTTAAATTTGTATCGATTAGGAAAGTCAAA
AGCCTTGGGTGAATCGATGATAGCCACAAAATTTGATCCACATGACAACTGGCTCCCTCC
TTGTTACTATGTGCCAAAGGAACTAGAGGAAGCTCTGATGGATGCAAGGGTACCAGCTAA
TTACTGGACTCCGGCTGATGTTGCTGCCACTAGAGATATGTCTTTAGATGAGATATGCCA
AATGGTACGTGAACACGGCGAGGCTTTAAATTTGCCTTGTATTATTCCATATAACTTAGT
TACCCAACACAGTATTCCCGACAAAAGTATAGCAGACTGTGTCGAAGCGTTGATAGGCGC
TTATTTGATTGAGTGTGGACCTAGAGGAGCCCTCCTTTTCATGGCGTGGTTGGGTATTAG
AGTTCTTCCACAAAACAAAAACGGATGTTACGGTGAATTGCAATTACCTTCTTCTCCTTT
AATTAACAACGTGGAAAATCCTCTACAAGAATTGGAATACTTATTAGATGGTTATGACGA
ATTTGAGAATAAAATTGGCTATCATTTTAAAGACCGTGCCTATCTCTTACAAGCCTTAAC
TCATGCTTCTTATTCACCTAACACAGTAACAGATTGTTACCAAAGACTCGAATTCTTGGG
AGATGCCGTGTTAGATTATCTTATAACTCGCCATCTGTATGAAGACTCCAGAATGCATTC
TCCAGGTGCATTGACCGATTTAAGATCTGCATTGGTAAATAATACAATATTTGCTTCATT
AGCAGTTCGACATGGATTCCACAGATTTTTTAGACACTTATCGCCAGGTTTACATGAGGT
GATCGAACGATTTGTAAGGATTCAAGAAGAAAGTGGTCATGCTTTAGTGGAAGAATTGTA
TCTCCTTGCGGAGCACGAGTGCGAAGAAGTAGAAGACGTAGAAGTTCCAAAAGCTCTTGG
TGACGTTTTCGAATCAGTTGCAGGGGCAATATTTTTGGATTCTGACATGTCTTTGGACGC
GGTTTGGAATGTTTATTACAATATGATGCGTAGCGAAATCGAGAGGTTTAGTGACAAAGT
GCCTAAGTCTCCTATAAGAGAACTTCTCGAATTGGAACCAGAAACTGCCAAGTTCAGTAA
ACCTGAGAAATTAGCAGACGGTAGAAGAGTACGTGTGACTGTTGAAGTGTTTGGGAAAGG
TGTTTTTAAAGGAATTGGTCGGAATTATCGAATTGCTAAATGTACTGCAGCTAAATGTGC
TTTGAAACACTTAAAGAAACGTGGCTTGTTAAGGAAGAATTAGTTATTGCTTTAGATCAT
ACAATAATTTGGAAGAATAAGAACACAAAATATGGAAATGTGTTATTATCGGTATTGGCG
AAATGTTACATCAAATTTATTTGTTTTGTGTATTTACAGCTCAAGTTATGCAAAAATTAT
AAGAAGTGAAACTTCTTTGATGGCAATGAAAGTAATTCGGCAAGCCGCGCGTCGATTGGT
CTTATCAAATAACTTACTACAATTTTATACATTTTAGTGTTTATGTAACTAAGAAGTTTC
CCTTCTGGTGTGCGTAAGCTGAACAAATTAATTGAAAATAAGCTTTAGGATTCATAAGAC
CAAACATTCCTCCATCTGTACTTAAAATTCGCATTACCTCAAGAACGAATTTTTATATAA
GATTTATTAAAAAAAATATAGTTTTGAATAGTACCTAATTATTTTTTTAATAACAGAAAA
TACTTATTTTTGGTGTACACTTCATAATAACTTGCTGTAAAAACCCAAATATTACCTGCA
CTTTATTATCATGTATCGTTTTTGTATGATT
>EAB_Dcr-2
AAAAAACAATATTTATAATGAATCCTCCTCTTACATTTGGTATTCAAAGTACTGCGGGAG
CAGTGCCTGTTCGCAATGAAAAAGGGGAACTTTCTATGCAGAAAGTAAAAGTTCACAGAT
ACGTGTCAGGAAAAAGACCAGATTATGCCCAAGATACTTTATCAGATTGGGAAAGTGACG
ATGATGATTTTTTGGAGAAAAGAAATCATCCCAATGTGCACCAACCATCCCCTGAACCTG
CACTTAGTGATGATGATATGAACGATCCCCGCTTACGGCGTCTTAAAATAAGAGAAGCTG
AAAGTGAAGATAGGCCAGAACGAAGAAGGCACATCCATGAACCTGAAGTTTTAGAAGAAT
CTGACGAGGAAGAACAAATTCATTTGCCAGAACCGAAGCATACATTGGAAGCACCAGATG
AAGATGAATCTGAAGCTGAATTAAGTGATAGTGAAATAGAAAAGAAAAGAGCTCAGCTAA
AAGCCCGTGTTCTCACTAAACAACATGAGGAGGAATTTATGGCTAAAGAAGAGGAAAAAT
CAGATTCAGAATCTTCAGAAAGTTCAGAATATGAAGAATATTCCGATTCAGAAGAGGAAA
CAGGGCCTCGCTTAAAACCTGTTTTTGTGCGTAAAAGAGATAGAATAACTATTTTAGAGA
AGGAAAAAGAAGCCCAAAAACAGAAACAATTGGAATTGGAAGCACAAAAGCAAGCAGAAG
AAAGGCGAAGACAAACTCTACGAATGGTAGAAGAATCAATTAGAAAAGAGCAACAAGCCA
AAAGTAAAGAAGACAATGAACCAAATCTTAATGATGTAAATACAGATGATGAGAATGATG
AACTTGAATATGAAGCATGGAAGCTCAGGGAGTTAAAACGAATAAAAAGAGACCGAGAAG
AAAGGGAAGCGCAAGAGAAAGAGAGGCTAGAAATTGAAAGATTACGAAATATGACTGAAG
AAGAAAGGCGACTGGAATTGCGTCTTAATCCTAAACAAGTTATAAATAAGCCTATAAAAG
GCAAATATAAATTTTTACAGAAGTACTACCACAGAGGAGCTTTTTATTTGGATAAAGAAG
ATGACGTATATAAACGAGACTTTTCTCAGGCAACTTTGGAAGATCATTTTGACAAAACAA
TTCTTCCAAAGGTGATGCAAGTTAAGAACTTTGGGAGATCTGGTCGAACCAAATATACGC
ATCTGGTTGACCAAGATACAACTCAATTTGATTCACCTTGGGTTAGTGAAACTTCTCAGA
ATTTAAAATTTCACAATTCACAAGCAGGCGGAATGAAGCAACATTTTGATAGACCTTCAC
TGAAAAAGAGAAAAGTACAATAATAAAATAACTTGTACATGTACCGACATATTTGATGTA
TCTATTTTTAAATATCTAATTAATACTTACGGTGTAATGAGAAAACGCATTGAGCATAGC
AATGGCAAATAAAACTATTTATAGAAGAACATTTGCCAATTTTTTAACATAAATATATTT
TATTGAAAATATTTTTTTAGCTGTTATATTATATGTATGGATTTAACACAATTATGCCTT
AATTCCTTATTTTTTAATGAATATGAATCAATAAAACAAACACAAACGAATTAATTAAAT
AGGAACAAAGTCAAATTTTCTTTTGTGTGATAATGTGTATTATTTATATACTATTGTTTA
CATATTTTAATTAAAAGACTGTAAATGGAAAATTTACAAATTTAATGAACTGGTATAGAA
CTGCAGCTGTGCATATTAAAATCTAAGGAATTATGGCAGAGAATTGTTTACATATTTAGT
AAAAAAATGAAATTGGTTACATATTTAATAAACATTGAATAATCATTTTATTAAAATAAT
AAAACTCAATAAAAACATAACTATTATCTTGTAAATAGTTAATTATTAATTAAACAAAAA
TAAGGTGTTGCTTATTGCAAAAATATTTTCTTATACTTAAGTAAATAACAGTCTTTTCTG
TATCTATTTCAAAAGTCGTAATGCAAATTTAGCTGCTGCTCTTTTAGCAAAAATTTTATT
ATCACCGAAACCATAAACTGTCTTTCTCTCTCCATTAGCCATGAAGTCAAGTCTCATCAT
ACACACATCACGATCGTCCAATTTAACTGGATCATAAAATTGTGGATGAGTCCTTTGTGT
TTCATATAAAAGTCGGACAGCATTTTTAGGAACATTCACTTTGAAAGTGGATATCTCCTG
CCACATTACTCTATGGATAAATTCCCATGTGGCATGGAGATTACTGCCACTGTCCAAGAA
AATTGCACCTACCATTGCTTCAAATACATCTCCTAAAACCTAAGGAATTTTAAAATTAAT
CTCCTTTTACATTACAATTACTTTAACTTATTAGAGCATTATCAGTAACCACCACATCTT
TAAATTCCTTCTATTTCTTTGAAAATATCAACTTGTAAGTATAGTATAGTGCATTATTTA
GTATAATGTAGTTAACTCGACTATATTTTATAAGCCATAATTAAACGAGAAAATAATGAA
TATTGATGGAATTAAAGAACTATGAGTAGTGAAAACACATTACAAAATATACTAAATTTT
TTATGGCTACAAAAAAATATCTGAAAAAAAAGAACACCTCACCTTTGGTACATCGATATG
CTCAGACAAATACACACCAGTATCTTTTTCTTCTAAAAGAATCAAAACTTGTTCATCAAT
AACGAATTCTTTAGATTCTTGATGACTAACGAATGAGTCTATGTATTTAGACAACTGCTG
ATTGGAAAAAAGGAGGAACTTATGAAGCCCCAACCTGACAGCTATGCCTGCAAACGTAAT
ATTATTCACCAGGGCAGATCTTAAATCTGTTAATTCTCCAGGATTCAGTTTGCCGCAGGT
TTCATAAATGTGACAAGTTATTAAGAAATCAAGTATTGCGTCGCCCAAAAACTCCAAACG
TTGATAACAATTGGTCACTCTGTTAGGAGTGTAAGATGAATGTGTAAGGGCTTGTAGCAA
ATATCCTTTATTTCTAAAAGTATATCCTAATCTTTCTTCAATTTTACTTATTGTACCTTT
GGTCAAGTGTAAATTGATTAAACGTTCTGTATCCGGACCGCGTAAAAGGGGAGATTGAGG
AATGTCGTTGAAAATGTGGGTTATATTTTCTTCCTTTGGGATTATTTCAAACCACTCGAG
CATTTTTAAGGCACTTAATAGACCATTAGACTGACAGTATACACCTAAAATTGCTTCCAC
GCAATCGGCTATAGTTTTATCTGCTACTACGTCAATGTTTAGGAATGGATAAATGAATTC
TTTCTGAGATAATTCAGTGTCTCGAGAACCTTCGGCCAAATTATTTAAAATTTTCTCTTC
TGTTTCTTTCGTAAGAATACCAGCAACTGCTTCGTTCTTTGTAATTTCCAAATTAGTCAG
AAAAGGCAAGTCAATTTTCGAATTACGGTAATTTTCTGCAATAACGTGGGGTGTAATGAA
ACCCGGTGGTACCCAATCGTAATCCGGTAAAAAATCGGAATTTTTCACATAGCTTTGTAA
ATTCTTTTTTAATCCGAGATAATATAAATTCTTGTTACTAACCAATTTGCTTTTGAGTTG
AGTTGCCTGACCTTCGTTGTATTTAGGGAATCTAACAAAAATATACAATGTTGTAGACAA
CTTTAGAAAAGAATCACCCAATGTTTCCAATCGTTCAAAATTAACAATTTCGTTACATTT
TGCGGTGCATAATGCTTGATAAATGTCTCTTAATTCAGGACCTCTCGAATCCTGTTGTTT
AGAAAGTATTTTTATGTCGCAATATACATAGCTATTATCGTAAGTGATTGCGGGCAAAAT
CGCTGTATTATTACGAGATTGTAAAACATCGTTTGCATTCATTTCTCGCGATACAAAATT
ATCGTAGTATTGAATTTCGATGAGGGTAACGTCTAGATTCCGATCGATGTCGACAGGTTC
GTCCTTTTCAGACCAAGGATATTGCTGATTGAGCATTTTTGAACAGACATCATTCCTAAC
ATTACGTAAGTCTGCTTTCATTGTGGCGAGAATTTCTTGAATTTCATCTTCATCTTGAGT
TTTATTTAATTCATCTAGCTGCGGCTGACTTTGTTCATTGTCAATTAACTGATTATCATA
GATTTCTAGTGGTTTCCATTTCTCAGCATCGTTTAGTTTCGTCACGCCCACACCTGCTTC
TTCAGCTATTTGAGTTCTTAAATCTTCGGCACGAATTAATTGATCAAAACGATGTAAGAT
ACTAGGCAAAAGAGATGCTTGGAGCCAAAGGGGTGAGGGAAACTCCTGCTTAACGCACAA
TTCTGGACATATATGTTCTTTCATGCCTTCATACTTTTCCTCTCTTTTTCGTTTACCTTT
AGAACTTCTAGGTCTTAACAAATTTAGACCGCTGGCAAGTGCCTTTACATGTAATAGAGG
CGCTTTACTGTTTAGAATCGTTACGTTATATTTTTCGCTGAAGTAAGATTCAAACGAATC
GTAGCTGCCACCAGGAAAAGGAGTTTTAGCGTCCATATCGTAACATATTTCAACCACGAT
GTAATTCTTATTATAGTGTTTGTACCATGGTGTGACGATTTTTCCTAAATATTTGTCATT
ATCCACATCAAGTTTTAGAATCTGATCTACAGATGGTTTGCGGGTTGGATCTGCAATTTC
TTGATTTTCTGTGATAATATCAAATGCAATAGTAATGTCACTCTTTTTAATTGGAGTGAC
CAAATAATGGCATTCTTCCGATGATTCGTTGTTATTCAAAATCAAGAAATTTCTGAGAAT
TTTAAGAACATCATGATAAAGAATGTAGTTGAATAAACGTAATTGCATTATCTGATCGTG
ATTTAGAGTCACTATTTTCGCATTAGTCAGTATTTCAACCCTTATCTGTCCTCTAGATAC
ATAGATAGGAAATGAACAAAGTTTTGGCAATGGTCGTTTCGTGATAATACCATAACAAAG
GTCACTCTCAAATAAATCAAGAATCGTAGATCTGTAAGAATCTTTATAATCTGAGGAAAA
TGATGGATTTAAGTCTACCACATGAAGGTAAAATTCAGCACAATTGTGGAACGTCAACAT
TTGAGGAGCCTGCTTAAGGTACGGTCTACGTGATGTAGAATTCCCGGCACTTTTATCAAC
AGGTTCAGGTATATGTTTGAATAAATGTTTGGTGTCCTTTTCCTTAACAGAATTGCCAAC
TGGCAAGAGAAAATCATCAAGTTCTCCCTTTTTGTGCAACATTACGCAAGCATTGTATGC
TGCTGTCCTTTTTGCATCTTTTATAGTACATTCCCAGGTACCTTCAATTTGATCTATAAT
GGGACAAACAATTGGTAGTTCGATTATAACACGACGCTTTTCTTTATTTCTTTCTAAAAA
CCATTCAGGTTGGAACGTCGTGTACTGATCAGACGCTAAAGTTTGGCAATATTGAGAAAG
CTTTGATATGCTATTTAGGCAATTAATTTGAGATGACCCTGGACCATTCACATAATAAGG
AGGTAAACAGTCTTCATTATAAACCTTTTGAATATCATCTTCTGATGGACCATCTCGTTC
ATCATTCCTGCCGATCAAAATATCACAAAGTATTTGTTCAATTCGTTGATAGTTGCTGTA
TTTAGTTTGAAATTTGACAATTTCGGAATTTTCAACCATCATATAGAAATGACTATTTTT
GTGTCTAGCTCTTCCTTTTGATTGAATGTATGATCTGTAGTCTTTTGGTAGATCGAATCT
TACAACTAATGAGCAAAGACTTATATCAATTCCCTCTTCCAGAACATTAGTTGAAAAAAG
GATGTTAACATCCTTGTTATCAAACTTTTGTATGGCTTTTTTGTTCATTTTAGTGGTATA
TAAAGGTTCTCGATTAAATATATTTGGATTATTGGAGAAACCAACTGCAAAATCAGCGTC
ATAATTTTTAAATTCCGGATAGACTTCCCTTGCTTTTTTGAATATGTGATAAAGAATTTT
CGCTGTAAACTTTCTCTCTGTAAATATCAGTGCACTAAGTGGAACTTTGGAAATGGCTTG
GTAATTTCGTAAAATTTTAAACAGCATAAGAAGTTTTGAAGATGAGTAATGTGATATGAT
TTCTTCATCATTTAAAGGTTTAAGTTGTCTTTTAATCACATTCCTTATAATATGAAGGTA
TGTTATACTCCCATTAATTACATCAATTTCAATACTGTCTTCACAATGTCTTTTGATTTT
CTCTAAATAAATCATGTAAGACAAAGCAGCTATTAAACCACCGTACGGCCCCAGCATATC
TACATGCATTTGTATATCTTTTAACATATTTACATAATCTTTATATGTTTTTTCTACTCC
AAGAGGTATGTGTTTGTTGGCTAATTCTGACTGACAATTTTGAATTTTGGGTATCTTTTG
CACAATTTTAATACATGTTTCCAATATTTTAAATATCTGATCTTCCAAACATGTTCTTGG
ATTTTTCCGAAAGGACATAATTTTTTCTTCAGGATTTGTAGAGTACCCTATAACAAATTT
CAATTCATCAACAGTTGCCACTTTACTTTGAAAAGTTGTTTCTAGTTTTTTAACTTCATT
TAAAACCTGATCAGGTTTCACATTTCCATTTAATAAAGTAGCAGTAAGGCCAAGCACACG
AGGTTTTTCTATGACATTTTCAAAATGCTTCATCAATTGCCTCATTGGTTCATCATTTAC
TGCATGGTGGCATTCATCAAATATTAGTAGATTAATGTTGGACAAACTAAGATATCCAGA
TGAAACAATATTAACAGCTATTTGTGCGGTCATAACCAGGATTTGATTAGAATTTATTTC
CATGTCCCATGCAGTTTTTGACCAAGAATCAATATTCATATCACCCGAATAAGAACCAAT
TTTAAAAGCAGTGTGCCTTTGTAAAGTTTTTGAATGCTGATCAACTAATGCTACTGTGCT
TACCAAAAACAAAGTTACTTTCCCTCCATCCTTGACAGGTATTTCGAGATCTTGTGAGAG
ACGTTTTATTAACAACACTGCTATAAATGTTTTGCCTGAACCAGTAGGCAGAAATAAAAT
TGTATTCTGCTTGAGGGCTATTTTCATCAACTGAAGTTGGTAGTTTCTTGGTTGAAAATC
AGTTTCCACAACAGATTCATCCATTTTAAGCTAAAACTTAAAATAAAAAAAAACATTTAT
TTATTTATTTTATCTGCACAGAATAGGGTTGCCAGAATTATCCCAGACTGTGCAGATATG
CCCCAGGTCTCTGAAGGTTCACAAACATCATGAAAATTCAAAACTCTATCTAATATTAAT
GAATATTCAAAAAAACACAAATACTTGATATGAAAAACTTTGCTATCCTGTCCTGTCTGA
AACTTAAAAGGACAGAATTCCAAAGGAGTTTAGTTTGTCTTGTTGAAAATTCATGGTAAT
TTTAATGGACACTTAGAGCATGAACCAGAGCCACAACAATTGGTAAATATAATTCAAGAA
GTTAATTACAAATCAAAGTGCATCGACATTTACCATCAACTTTTCTGTATTTTGGGAAGT
CCCCTGACATAGAGAGCTGTAGTTTTGACGTTACAGAAACTAGTCTATGAAAGTGGCCAA
ATAGGAGTTTACAAGTTTACATATATGTTTAGGAGGCACTCCATAACAAGACAATTTTTT
TATTTGAATAGTTTACTATTATATTAAAAATTAATATAATAAGCTCAGCATTAACATGGA
ACTTGAATTTACAGAACTTGACGTGCTTCATGAACTTTTAGATGAAACTAAGCTAAATGA
AATGATAAGAGAATCAGTTGAGATAAATAAATTAGGGGCCTTATTAAAATTGAAAAGCTA
TTTTATCATGAAAGGTAAACATCAAAAACTTACTTTCAATTTTGAACAAATAATAGAAAT
TGCAATGATTAATGCTAATTCAGAAATAGTACAAAATGCCTTGTTGGTGTATTCAGGTGA
ACAGCAGTTTCAGAAATTATTCTGTTATTTAAGAGATAATATTAAGTCATTAACATCAAA
AAAGAACTGGGATTTTTTTGTAACAGTTTTTAATGTGGGTCTTTGCTTAAGTAAGAGCAT
AAATAATAAAAACATTAAAAATGTCGTTGCAAAGAGTGCTACAGACATTTTTACTTATGT
GCTTGAAAATATTGCCATAAAGACTTGTCTCTTAAAAGAAATGTTTGTAAACCTTGCAAC
ATTTACAGGAGAAAATGATATAACATTGTTTTTACTATGGAACATTATATTAAAAAAAAA
TGATATAGAAGCACTTTCTGCCTTAGCAGAATTTTTTTGTGATAACAAAAAAGACTTGCT
GGTAAGTTTAATTAATTACGAAGAGTTTTTCATTCTTTTTGAAAAAATTCTTTACTCAGG
TAGTGAATTTGATAGAAAGCATATACTGTATTTTTGGCAAAAGGTGTGCGATGTAATTTT
TCAAGGAAAAGATTGTAACTGCTCATATATTTCATTTGATACAAATAATAAAGAAGCAAT
CTTTGAAGCTTGGAAATATTTCTTCAGTTTAAGTGAGATTTCAAAAGAAAAACAAATTCA
TCTTTTGGAACCTGCACTGCCATTGCTTAGTAAAATCAGCATTCTACATCCTCTTTGGCT
TGGTTACATTTCTAACAGTTTTCTGGTACATTCTCATAAAATAATATCTTACCAAACATT
ACATTATTTATTTGAAAACAAATTATGCGACAACGTTAATGTTTTTCAAAGAATAGTCAA
GAATATTTTACTCGTTTTAAACGATACAGAGTATTCCACTTACACTTTAAAGTCATTTGC
ATTGCTTGAGCAATTTTTAGTTGCATCAGCTGATAATTTATTTAGAATATTTTTGAAAAA
TCTTTTTGAAATGAACTGTGCTCCAGTACCATTTTATTTTATGTGCAAAACTATTTTACA
TTGTAATAAGGCCCTAGAAAAAACAGAAATAGAAAAGTTAATTACAACCACGGAACAATT
ACCAAACACATTTATTCGGTATGAATGTATTTTTTTAATTGAAAAATATTTTAATAAGTA
CCTATGTGAGAATGAAAATGTTACTTTGGAGCACACAATAAATATCTTAAAACTATCAGG
GGCATTATGCAATTCTGAGCAAATACAAGCACAGATTTATAGAAGGTTTGTCAGTCATAA
AGAATATTTTATACGTCATATACATTCCAAAAATGATTTCAAAATCATAAATGTATTTAA
AAATAGCAAGGATATAAAAAGTTACATTGAAAGCAGGTTTCAAGATCCAGTATCTGAAAA
TAAATTACCCTTTTCAGTTGCTGTTCATATGATGCACTATTTTCCATGTTTTATTAACAT
GCCTATTCTCTCAAATTACTTAAACTTTGCTCTTGAAAATAACGTTACAACTCATGATAT
TACTATATTATTAAGCGTCATTGCGAGCACACCTGTGTTATCCACTAATGCGAATTCAAA
ACTTGGAATTGATTTGTCTCTTAAGTGTTCTTATATTCTATTAAATGAGACTAATGTTCA
AAGTAACAGAATATCTCTAGCATTTGAAATTTTACTTCAATATTACAATGTAAATGCTGT
CTCTACAGAAGAAGTCGGATTAATTATTGAAAGGTGGATCAATATTTTTAAAAGTGATGT
TAAGACTAACGGTAATGTTTACTTATGTTTTTTAAATCTCTACCAAAAAGAAAAGATAGC
AAAAAGAGGCGATGATGTACATGAATTCTGCAACTTTTGCACCAGTTTCCTTGAAATTTT
ACCTTATTCAAGTTATCCAGACTTATTTTCATACATAAAAATATTGTTTGAAAAAGGAGA
AAAAAATTATCAAGTAATTTTTAAATTGGTGGAACATTATATAAAACGAATTTTGGAAAT
TAACAAACCGCATATTTTTGAAAAGGCATTGGAAACGCTTTTAGATAGCCTTATATTAAA
CAATAAAATTCTGCTATCGCAAGAGTTTTTTGTTAAAAATTGTTCGTACGTTTTAAATGA
GTTAATGAAAGAATGTAAAAAAGTAATAGAAGTACCTGTAAGTATCTCAAAAATTCTCTT
AAAACTCTCTCAACAAAATTCCAATGAATTGCTAAATTTTTCACATGTTATTATGGAGCT
GTTATTGTATGGAGATTTATTAAGGAAAGACCAAGTAGCAGAATTTAAAATTTACTACAA
CTCTAAAAACAAGCAAAAACAGAATGTCTTTGTATGCCAGAGGAATTTGGTACGAATTAA
TGCAGTAAACATTCTTCAGAACGCATTAGGTGATCAAAACAGTAGAAGCACTTTTGCAGA
TACATTGGCTTTAGTGTTACTGGATGAATATATTTTGTATTTTAAAAAACGTTATTTTAA
AAATTCCCAGATTCATTTAAGAAAACAACGAATTTTGCAAGCCCTTTTAATTTTATTACC
CTACATAGCTTTTGAAAAATTGCATTTAATAGATACTCTAATGGAAAGTTTGTGTTTAGA
AAGCAATCAGACAAGCGTCAAGCTTTTAATTCAGTGGATTCTGATCGAGGGGATGAGTGA
GTGTTATATAGATATAATTTCAAATAAAGTAAATGGGGCAAGTAAAACTCAACCCTCAAC
GATAACAAGTTTTGTGTTCATCTTATATTCCTTGGCTTGCAAAATAAATAAAGAACACGT
GTGGGGTAAAATTATGAAGGAAATACTCCCCTGGACCATGGGAGCACATTTTAATCTTCG
ATTGTATGCACAGGTATCATTAGATAATTAACACTTTGATAAATCTACGATACTTTTTTA
CAATTCCTACTTACGATTAGGTTATTATCATTTATTAAAATGAATATGGGTAAATAAAAT
TTTACTTTTTAAACTATTTGTTACGAATTGTTTTAATCAGTTAACATGTTTCAGGTCGCC
TTTGTGAAATCCTTTGAAAAAATAAAAAAATTGAGATACGCCTCTTTAGAACAGAGATTC
ATTTGTGCTTATGAATCAATAAATCAGTTAATTCCACAAATAAATAAACCTTTTGATCCA
TTAGAACTATATTTTCTGGAGTCGTTTTCTACGACTGATCATTATACATTGGAAAATATT
TATATAACGATACCAAGAATAGCTCAAGTCACAGAAATGGAATTTTTATCGATTTCGACT
AATGATTTTCTGCCAAGTGAATTATTACCAATTCAAAACGATAAAAAAATTATTATTGAT
TTTCCCAATAATGAAAACGACGAAAATGCTGATGCAAATAGTGTAACAAGCGCTTTTCCA
TATATAATACAACAAAAAATAACTCCTCCATGGAGAGAAGAGGTCCGACCAAACACCGGA
GATCTCATTCTTATAGCGAGCTTAGTTGAAAAAGTGCCGAATTTGGGAGGATTGTGTAGA
ACTTGCGAAATTTTCGGTGTAAAAAGTTTAGCGATAAGAAGTAGTTGTTTAAAAAATAAG
AATGAATTTTTAAGTCTAAGTATGTCTTCCGAAAATTGGGTTGATATTATTGAGGTGAAG
GTAGAAAAATTATATCAATATTTACTCTCACTTAAAAATAGTGGATTAGCTATAATTGGA
GCTGAACAAACATCAAAAAGTGTTAAATTGGGTGATTTTCGTTTTCCTAAAAAGTGTGCA
TTACTTTTGGGGAATGAGAAACACGGAATTCCAGCAGATTTACTACATTTACTAGATATC
TGTTTAGAAATTCCCCAAGTAGGTGTAATACGATCATTAAATGTACATGTTGCAGCTAGT
ATAATAGTTTGGGAATACACAAAACAGCACATATTATCAAACTAGAAAAATATACAGTAC
CATAGGAAACTTTTATAATATTCTTTTTCAACCAATAAAATATTTCAATAATTTGTTGTT
ATGTGAATATGTATTTATTAATTCATTTTTCACTCACCTTGTATGTATTTTTTCTTTATA
TGTAATACTTCCTTACACTTTCTGGTTTAATTCATTTTATTACTAATGAGAACGTGCAAT
GTCCGAGAAAAAGTTCAAAATATCATCTATAGTGAATTCTAGAGCTATCATAGAACCAGG
ATAACACTGTTGTATTAAATCTTCAAGCATTTTGTATTGTCTTATAAATTCCTCTTGCAT
TGCTCTCCAAACAACTTGAACAAGGCCTTCTTCTGATAAATGTTTTTCCACTTTTTTGTA
TAGAGATTCTAAACCTTTTTTTACAGTGCTTCCTGGATACTGGCTAATTACTTTCCTTAG
TTCTTGTTTACTGAAAGCTAGTTGGTAACTGATTTCTGATGCTTTTACCCCACTAGCAAC
TTTAGCTTGAACTCCTTCAAAAAATATGTTCAATTTTTCAAGTGGGCGTCCGAAATAATG
AGTAACATATGCTGCCAAAGCTTCATTATATTTCTGTTTCGCTTCTTTTCTTTGATTATC
TAATACTGATATTTTTAATTGAGATAGTAATGAATACAGATAATGGTAATTTTCCATTTT
GATAACTTGAGGTGGTGTTTTATGATGTTCGTTGGCGTGTACATTTATAAACTCAATCAT
TGTATCCACCAGTCGTATGTACCATTTTGATAACTTGAGGTGGTGTTTTATGATGTTCGT
TGGCGTGTACATTTATAAACTCAATCATTGTATCCACCAGTCGTATGTACCATTTTTCCA
AGTCTATTCTGCGGTCACTTTTAAGTAACACATCTGCAAGTTTAGCAAACTCTTCTAGGT
TGAGAACGTACGGAAGAATGCCACATTTGGACTTTCTTGCAATTTTACAATCTTTGATAG
AATCTATTTGAAGTTGCATGAAACGGTCCAAAGTTCTTTTCATGTGAATCAAAACAGAAG
CCAATGTGTTACTCAAGAAAGAACTTTGAGCTGACATTACGTGTTGATTAAGATGAACTA
GCACATACATGCAATGGAATGGATCATATTTTTCAATGTAGCCAATAAAACTGAGAAGCT
CTTCTTCAAGACAAGAAAATAGGCTTGTCATCATGTTTCTAACTTCTTCATGAACTTGCT
TTTCAGCTTTTTTACTTGGCAATACATTTACTTCAGCTCCCATTCCATCTAAAGTTGTTT
GAGTATTTTTGGATGTTGGACTAAGTATATCTAACTGGAAAAATGTGACACAAAATTGCT
GTTCCTGTAAACAAACCGGTTCTAGCTGTGTTAATACTTGCTCTATAATTATTTCATATC
TCTGACGATCATCAGAAATTACTTCTAAGGTCCACTGTTCTCTATCCAGGCCGAGAAGGG
CTAAATTACGAGTGGGAGTTGAAACTTGTCCTAAGGGAGCAATTTTTTCTTTAGCTGCTT
CAAATAAATTGTGAACATCTCTATCATAAAGTTTTCCTAACGAATCTGTGTATACTTTTT
TAAGAGCTTCAGAAGCTTTACGATCCATTATTTTTATCCAATGCATTAATTCTGTGTAGG
GTATCAATTCTTTATGAACCATACTGTGTTGAGGTAAAACTAGACCTTCAGTGTTTCGAT
CTGACTCCCCCTTATGGTTGCCATAATGAATGAATAAATTGTTTAGTTGTCTACATATAG
CTCTTGAAAACTTGTCTTTATATTTTTCAAACTTTTTTCTTTGCTCCTGCACTGCTGACA
TTCTCAACAAAGCAGGGTCCAACTGACAATTCATTGCATCTCTTAGAGCATTTCCTGCTT
CAATGGCTTGCTTCAAACCTTGTGTGTTAGTTAGATCTGCATCATCTAGAATGTCTTGAA
ATTTTCGGGGTAAATCAAGTTGTTTAATAATTATTTCTAGTTCTTTCAGTAACAGTATAT
TATTTTTGTTGACTGTACTGATCATGGAATTCTTCTTCTCCATTTTTTCCATAGTTTCTT
TCACATGACAAAGAATTTCATCATACTCGTCTAACCTTTGCTCGATCTTATCAGCTTCAT
CAACTGCACTTTCTAATAGATTCATTAATGATTCAACCTTGGCTTCTGAAGCAAGAAGAT
ACTGTACATTTTCTCCATCAAGAAGAGACAAATCTCTAGCTAGAACTTCCATAAATGCCT
CTGCATTACTTATGGCAAATTCACAATTTGCCATAAGACTGCTTAAATCTTCTTGTTCTT
TATCAGTAATTGCTTTAAAATCTTCTGTAATATCATTTTCCAATGTTAAAATGGGTGATG
AGATAAACTTATTTTCAGGGGTCAAAACATCTTCCCTAATCCATGTTTCTGGTACATTTT
TAAAAAACTGGTTTCTCTTTTAGAAAATACTTGGAACTTTGCCTCCACAATGTTATTATG
AATAGTTGTCTTTCTTGGGCAGATGATGCTACCCATCTGTACAGTTTATCTAAATGTAAA
TCAAACTCTAAATTATCGGCTAGAACATTTTTTCCATCTACTGATTTAAGCTCTACTAAA
TTCCATGACCTTTTCCTTTTATACGTTTTCTCTGACTGTTTAATTTGAATAAGTGAAATT
GTTAGGGGTGGCTTAGTGTTGCTAACTATACATAAAAAGGAAGCCTTTTTCTTCTTGTAT
AATTTCTCAACATGACAGGCTGCTAACAACCGTTCTTCGTTCGGTTGAAATACTTCTTGT
TGTAAAGTATGGCGAATTGTAGTCATTTTTTAAATATTCTATAAATTCTTTTCTACAGTT
CTTAACAAATTGTATATGTTGGGTTAAGTATTGAAATGAATTTAATCTATGATCT
>EAB_Drosha
AAAAAAAAAAAAAAAAAAGAAATACATTAAAATACAACAGACATTAATACAAACTTAATT
TTCAATTCGTCGAAATGATAAAATAACGAAAACTCTCTCACTTTTTCTATCCCATACTAG
TTTTAGACTTCCTCTTCTTCACCTTGTCCCTTCTGATGTTGACGTCACTGGCATTCTTGA
ACATGTTCTTCTTCTTGGTGGCTATGACCCTGCTGAAATTGTGTACCCTGAACGTGCCCT
TTTTCGCCGTGGTTCCGGGCTCTGGCAGGGGCGGTAATATTTTCAAATTGGTACTTTTCT
GTGAGAAGACGTGGGGCTGATTGCTGTTAGCCTCCCACGCCACCACAAGACTGTCGTTCA
TCATGGGTTGCTGTTCTTCGGCGGGTTTATATTTGGCGATCATCTTTTTCCCTTCTTCGT
CCTTTATGAAGTGGATTTCGTGCAATTTTATACGATCGGGGCTCGTTCTAGAGGACTCGT
CGGTCTTCGGGGCCGAGTCCAGTCTCAGACGGTTCTTCAGGAGACACTTGGTGTTCTCCA
TGTTACGCGCTATGTGATTTCGGGCGACCTTGGCGACAGTTTGTGCTGCAATGCTAGAGG
TCGAGGGTGCACTTTTGCTATCTTTGCGGAACAATTTCGTGCGAACGACCGTGTTGAGAA
GCTTGTTTCTGTTCTTGGACTTGAGGATGGACGTGGAAGAGGACGAGGGTTCGTTGGTAT
CGACGTTCTCTTTTCGGTTCGGCGGCACTGACGTCGGACGCAGGGGTTTTTTGCTTACAA
TGCGCTTTATCGTCGCTTTCGGATTGTTAGGGCGCGCTTTAAACACACGGATGTTGTTCC
TCGCCTGAAGCAATTAATAATTGCAAAAATGTCTTGTCAATGTAAACTGAACAATTTTTT
TGCGACCACCACTTTTCTGCATATCACTTTAGATTACTGTACAGTCTACACCGTTCGATT
CCCCGTCGAATTCTAATAAACATTTGCTTTTACAGCTTTTCGATCCGATAAGTAATTATC
GAGTAATTAACAAATAAAGATTTACCAAAACAAGTGCTAAAACAATCGCCCTTAACAATT
CAAACAGCTGCAGCAATTGTTAATTACTTAACAAGTGCCGTTAACAATTGAAACAATCGC
AGCAATTGTTAACAACTAAACAATTAACGATCGTAACAAAAAGCTGTACTTATGTTTTCA
ACTTTTACAAAGAATCGATTGGTCTTGATACTGTCTACACGTCGCATCAATTGTATAGGA
AAACTTCAACGTAAATTACTACTACTATCCAAAGGTATTGGCTACAATTTGTTAACAAGT
TAATATAAAAATTAAAAAGGTCAGGTACGAGAAAGATTAACAGTAATCTAAGGCGATATT
TTGAAAAAAATTAGTATCGGTGTTTGTACATAACATTTTCGTTTGTTCTTAAAAGTAGAA
CACACCTTCTTACCTTTTACATAAAAATAACAGTAATTGGCACAAATTGCTTGCAAATTT
CCTAAACCGATTTTAACTGTAAATTTAAACGTCAAAGCCGTGACAACTTTTAATCACTAA
TTTTTTAATGTCTATCAGAGAGAAAAAAAAAATAAGATTAGTGTATCAAGTCATGGTTTA
TTGCATTTTCATTTTTTTTAATAATAAGATAATAGCAACTTTGCAGTTTCGAAAATTACA
ATTTAATTAATAAAAGTCAGTCTTGAGTAAGTACGCAACAATCAATAGGCAATATATGTT
ACATAAGGGCAAGTGTAGAAGTGTACAAACAGGATAAAACCTTACTTATAAGGACCGAGA
ATTTCTCAGATCCTTCTCGAGGAAAAAACGGGGTGTAAAAACGTATCAAAAAATTTGTAA
AACAAATACAAACGGAATGTCAAGGCAGTGGTGACACTGGAAGACACGGTACTTTAAATT
TGGTCTTTGACAACCAATAACAAGTAACAAAAAACAAAAAAAATATCGACACACACACAC
ATACACGTACACACCCACCCACTCGTCCAATTGTTTTAAAAAAATATAAAATAATGAGAT
TAATCGCTCAAAACGCAAAACGCACGCTAACAAACCGTCCAACGTCCTCAATACTTCTCT
TCGGTTAATTTCAAGCAAGTGGAAGCGATACAAAAAAATTTCGTATACATAAATAAACAC
ATATGTAGCTAACAGATTACAAACAAATTAAATCGGCCGACATATCACACAAGAGTTACC
GAATAAAAAGAAAATTTTGATTCTCGTTCGTTCTCCCAACCAATCATTCGCATTAACCGA
TCGTGCACTGTCTGATGACGACATCGCAGTCGTTTTCGTTAGCCGAAACGTCGTCGTCGT
CGTCTCTGATGGCGTCCGTTTTTATCGTCACGCCCCCCCTCCTCGCGACCCTGACCGACC
GTCTAGGCGCCTTGCGAGGTCCGCGCACGTTCTTCCTGCCCCCAACGACAGGTCGAACGT
CGCGTTCCTCCTCGCCATCGGTAGCGGTCGTTGGGGGGACGCGGCAGTCGTCGCTTTCGC
CTACCTGAGAATGCAGGCTGGTCATTTGGCGCACGCGCCAACGGGACACCGCCCGCGGAT
CGCCCAATTCCCCGGCGCAGTGCAGATACAACCACTCCTGAAGGCCCATGATCGAACGGA
ATTCGGAATTGGGCAGGCGGGTCATCGGGTTTTGGCCCGTCAGGTCCAAGATCGACGTCC
CCAACGCCCTCCCCACCTCTTCGAAGATGTGAGGGGTGTATTTGGGGGGCGCGTTGACGA
AACCATGAGCTTTGGGGTTCTCTCGAATCATGGCAGGCAGAACGTTGACCAGACGACCGG
TGTTGTAGTTGCACTCGAGGGTGTAGCTCTTCACCAGGCCCGTAAGCTTATAGACGGCAA
CCCTTCCCGAACCTTCCTTGCTCAAACCGTCGAATTTGTCCTTTATGTACATGTTCCTCT
CGGTGAAATTGCATGCGGTGAAGTGGAAGTTGTAATTGTTGATGCTCATTAATTTCGGAA
GTAACATGCACTCGACTTTTTTGTCGATCGACTCAAAGTGGTTGCCGTACATGAAAATTC
CCTTCTTCGAGGCATGTCCGTGCATGTCGATGTACAAAAATAGACCGGACACGTTCGCAT
TTTGGTCCCCCTGTTCGATACTGTCTCCCATCGCCATGCTCGTGTTGTCCAACGGAGTCC
CGCACTTCGTGCAACAGTTTTTTATTGCTACACAGAAACAATAATTAATTAATAATAAAT
GCAATACAATAAGTCAACTCTAATGCTACGTCATTTTCTCCCCTCCCCCCGCAATACAAG
TTACCATCGCAACAGAAGAATTTCCTGCTACCCGCATCTTCGACTTCTCCCTCACTTAGC
GAGGCCTGCGAGGAGCTTTTCCCCATCTCCCTGTTCCCTCCAGCTTGGCACATACAAGCC
CTCAGTGTAGCATCATCTTTTTCAACCCCATAGTGGTAATATCGAATTAGTGCCCTGGCA
GCGTATATCGAGGGAGAAAATTCCATGGAGCAATTCAGGTACATGCGATTGAGGTTGACA
CCACGAGTGTCGGTCCTATAGTGTCCTCTGGCCACCCCATCGGGATTGAGACAGGGAATT
AATTTGAAGACGTAACAACGTCGAAGGGTCACAGCCACTGGATCCTCTCGACTCAACAGC
AACCCTAAGAAACCGTTGAATGTAAAACTTGCAGGGGTTTCCCCTGGATGCACGCGAGCC
GATATGAATATTATAGGTTTCCCTGTAAATTTAAATGGTCTGACAAGATGTGTTTCAGGG
AACAAGTGTTTCAATCTCGTCTCCCTTTCTTTGCTAATATTGTAATATGATGTAATTGTC
AGCAAATCAACCTTCCTGCCTTCTAGAGAGTAACACAGGCATTCTCTATAGTAATAAATA
TCATCATTATGGCCAGATGCACTTAAATACTTTGCATCAATAGTCCTGAGAGAGTTTTGT
ATGTCATTATAAGAGAAGGGATAGGTGAAGGCAAAATAAGTTATACTCTCTGGATTCTCA
GGTGTTTTGTACTTGAAAGACAAACTTCTGTCATCATTATTGTATATGGGCTTGTCATGT
ATTCTTTCCCAGTTTGCCTTCCCGGGAATGACCTTGTAAACTGGACACATGCCCTGACCA
TACATCTTTTGCTGTTTGTTTATATCTACCATGTTTATTTTGACCAAAACAGAAGATGGA
GTATTTGCTTTCATCCCAAAATGAAACCATGTTCGATAAGCGTTTTCAAATTCAGTGCCA
CAGCAGTCAGGTTTTGTCCAAATGTTAAACTCAATGTCTGGTTGCTCTACATGTTTTTGT
CTGGCACTGTTTGCGGTTGATGCAACTGTATTCTCATTGGGAGGAACGAATTCTACTTTG
GCAATATTAGCAGAATCAAAATTTCCAAAAAACTCAAAGCCTTCACATACGAATTCACCC
ATCACTTATAACAATAGTTGTCGTGCATTTCAGTCCATTCTCACAAGATTTTCTTTAAAA
AGCAAAATAAAAGTTCAAAATGGACCATAATTACATTTGTTTTGACCAATTTTGACGTTT
GAGTCAGCTGCTTTGTTCTGACGATCGATTAAAAACTTACTTTCACTATCACTTTAAAAC
ACTAAATTTTCCGTTTAATTTTGGACTAAATACTCAAAATAACTTTAAGTGATATCAATA
AAATATGTTGACAAATATTTATAGGAAATTAATAAGAAAAACCCATCAAGATGACATTTC
ATTCATGCAAAAACATTGCAGCTCAGCTGAATGAGAACTGCCACCTAAAAGACTTTTGAA
ATGTCATAGAAACCCTAACCTAAATGTTGTGTGCATGAAGAAGTGTTGTAAATTGTAAAT
TGACAATTATAAATGTAGTTTATTAATTGTGAAATTGCCTTAAACTTTTAGATGGCCAAT
AACTGGTTTCACCATAACCAATTCAGTCGTCCTCCACCTTCACATCCAAATGCAAACTAT
CAGTATCAGCCTACTCAAGGTAGTTATGGTTATTGGCCCCCCGAACTGCAGAATACGGCT
CAAGTATGTCCTTTACCGAATCTGAATGAACCACCACCAGTACTCGTTAATACAGCCCCA
TATACAGGCAATTATTTTCGTGGTAACTATGATATAAATTCAGGTTACTCCAATTACCCC
CAATCAAGTTATAATAATTATGAGGAAAGGTACAACAATTATAACTGTGCACCTAATTCA
TCATTCACCCAAAATAATCATGCAAGTGGAATTGAACAAAAATGTGCTGATTTTTTAAAT
TTAATCAATAACGGTCAGCCACTGTATAATTTTAAAGATGAACTTGAATCATATAAAACC
AGAAAAAATGAACTTGAGAAGAGATATACTACTAAATCAAACCTGGACGACTTTGGTGCA
TCAGATTCAAGAACTAAGAGGAACAATAAACCCATTTCTGGCAGCTATAACACTTATCAG
AAGTCAAGATCCCCCTATCAAAGGGACAAATCACCTATCAATAATCTAAGAGGATACAAA
AATTTCCAGTCATTTAGATCTAGATCATTTCAAAAGAAAAACGACTACAAAAATACTGTA
GCTACTAGTAATTCATGCAGGGACAATAGATCAAGAAGTAGCAGCCCCCAAAGAAAGATT
AGCTCAACCAGGAGCCCCTCCAAAACAACAGAAAGGGAACAAATTTTGCAAAATTGGAGA
AAGAATTATTGTGCTACTCGAGAAGAAGTTTGTAATAAAATTAAAGAGCTGTCTAAAGAA
GACATTTTGGAGCAAGAGAAACTTATTTGGACCAGAACAACACCGGCTGACTTATATTAT
GCAAGGGACGAAAATAATCCTAAAGTTATTAAAGCAACACCAAAGCTAATAGAAATATGT
AACAATTTTGAAGAAACTCTTGTATTAAGAGCTAAAAAGGTTAATCAGTTAAAGCCAAAG
TATGAGCCTCCCCCAAGAAAAAATAGGGCCAGAATTTGCAAACATAAATCTGAACAATAT
AGTAGTTCAGGAAGTTCAGATGAAGACTTCACTGATGAAGAAGACTGCAGTATGGAGGAG
CTCACCAGGAAACAGCAGCACCCAGACAGGTTACATCCTGAAATGTGGTACAATGATGTG
GGTGAGATGAATGATGGTCCCTTGTGCAGATGTTCCAGGAAAGCTCGTAAAACGGGAATA
AGACACGGAATATACGCCGGAGAACGTTTTCAAGAGAAATGCGATTTAGACACTAACAAT
GCTGACAAATTGTATCATTACCGGATCACAATTTCACCCCCAACAAATTTTCTCATTAAA
ACTCCGACTATTATACAACACGACGAGCACGAATTCATATTCGAAGGCTTCTCCATGCTG
TCTCATAAGCCTCTGATAAAATTACCAACGTGTAAAGTAATAAGATTCAACATAGAATAT
ACAATATTTTACATAGAGGAAAAAATACCAGATAATTTTACAATCAGAGAACTGGATTTG
TTCTATGAATATTTATTTAAAGAGATTCTGGAATTGGTTGATTTAGATTTGAAAGCAGCG
GGAGATTCCTCGGGGTGCTCACAATTCCACTTTATGCCACGTTTTGCCAGAAAACTACCC
GACAACGGTAAAGAAATACTGTCTATGAAAGAGGTACTGCAGTATTTGTTGAACAGCTCT
GTGCCTCTAATCAAAGAGACCGAGTTGGAAAGTATGATTCAAATGAGTCAATACGAATGG
CAGAGTTATGCAGATGAAATCAAGGGAATGGTGGTAACATATCCCGGTAAGAAACCATGT
TCTGTAAGGGTCGACCAACTGGATCGTAATCTGGATTTACAAGAAGAAGGCAACTACAAA
TTCCCTGAAATTGTACATTTTGGTATTCGTCCACCTCAACTCAGTTACGCTGGAAATCCA
GAATACCAAAAAGCCTGGCGAGATTATGTCAAATTCCGTCACCTTTTAGCCAATATGTCC
AAACCGACGTTCGAAGACAAACGAAAGCTTGAAGCCAAAGAGAATAAGTTGCAAGAAATG
AGGACGCAGAGCAAAATGAAACGTGATGTTACTGTTGCCGTGTCTGCAGAAGGTTTTTAT
CGTACTGGAATCATGTGTGACATTGTTCAGCATGCCATGTTGATTCCCGTACTTGTATGC
CATTTACGATTCCACAATTCATTAAGCGTCTTAGAAGACACTATAAATTACAGGTTTAGC
AACAGAGGACTCTTGCAATTGGCTCTAACCCATCCCTCGTACAGAGAAAACTTTGGAACT
AATCCTGATCACGCCAGGAATACATTAACTAATTGTGGGATAAGGCAACCAGAGTATGGA
GACAGGAGGATACATTACATGAATACAAGGAAAAGAGGGATAAATACTCTCATAAATATA
ATGAGTCGTTTCGGAAAGAAGCAAGAGACTGAATCTAATATAACACATAATGAACGATTG
GAATTCTTGGGGGACGCGGTAGTGGAGTTCTTATCTTCGATCCATTTATTCTACACCTTT
CCTGATCTAGAAGAAGGGGGCCTGGCCACATACAGAGCAGCGATAGTCCAAAATCAACAC
TTGGCAGTCCTTGCCAGAACCTTGAATTTGGACCATTACATGCTGTATGCTCATGGATCA
GATTTATGTCACGATTTAGAATTGCGACATGCAATGGCTAATTGTTTTGAAGCCTTAATG
GGAGCTCTGTTCTTGGATGGAGCCATAGAGGTGGCTGATCGAGTTTTCTCAGAAACACTC
TTTAAAGAACGTTCTGACCTCTTGGCGGTGTGGCAGAATCTTCCTCCACATCCCCTTCAA
GAGCAAGAACCCCAAGGAGACAGGGAGTGGATCCCTAAGTTTAAACTGCTACAAAAACTA
ACAGAATTTGAAAATTCCATTGGAGTAGAGTTCATACATATCAGGTTACTGGCCAGGGGA
TTCACTGATAGGAGTGTAGGGTACACGAATCTCACCCTGGGGTCCAATCAACGTCTTGAA
TTCCTGGGCGATACGGTCTTGCAGTTGATAGCCTCCGAGTATCTCTACAAATTTTTCCCT
GAACATCACGAAGGACATCTCTCATTACTCAGAAGTTCATTGGTAAATAACAGAACCCAA
GCCGTAGTGTGTGATGACTTAGGAATGGCCAATTATGCAGTTTATAACAACCCTAAAGCA
GAATTGAAAACTAAAGATAGAGCAGATTTGTTGGAAGCTTTTATAGGAGCCCTATACGTT
GATAAGGGACTTGAGTATTGTCAAGTTTTTTGTCAGGTCACGCTGTTTCCAAGATTGCAA
GATTTTATTATGAATCAAGATTGGAATGACCCGAAATCAAAACTCCAGCAGTGTTGTCTT
ACTCTTCGTACCATGGATGGAGGAGAACCAGATATTCCTGTCTATAAAGTTATTGAATGT
AAAGGACCTACCAATACTAGAGTCTATACTGTAGCTGTATACTTTAGGGGCAAAAGATTA
GCTAGTGCCATGGGACACAGCATCCAACAAGCAGAAATGAACGCTGCTAAGAAAGCACTC
GAAATTTCCAAAGATCTTTTCCCGCAATTGGACCACCAAAAACGTGTTATTGCGAAAAGT
ATGAAAAAACAGCGATACCCTCACAGAAGAAGGAGCATTACTAGATCTCGAAGTCGCTCT
AGATCGAAACCCAATCGTAAGAAACGAATGGGTAGATCCAAGAGTCTTTCTCGATCTCCA
TCCTCTAGAAGAAGGCAGTCTTGTTCAAGAAGGAGTCCCCCTTTTTCCAGAAGACGTAAA
ACAAGATCTAGATCGGTTTCTTCCTCCTCTCCGTATAATAGACGCAAAAGGAGCTACTCC
AGACAAAAGTCAAGGTCTCAAAGTCAAAGCAGCATTGTTAGCTCAAAAAAAGAGAAGTCC
AAGTCGAGAAGTCGTTCACGGTCTACAAGTCGTTTATCAAAAAGAAAAAGAAAGCGCACT
CCTAGAAGTTCTTCGCGAAGGTCCAAATCTATAGAAGGGTTGGAGATAAAAAGGGAAGCA
AAATCCAGAAGTCCTTCAAGATATTCTCGTAGTAGTTCTTCAAGCAGGGCCAGCAAATGT
CGAAACAGAAATACTAAAAGGCCAAGATCTGTAAGTTCAGATGCATCACACAGATCTAAG
AAATCTTCGTCTAGGAGCCGTTCAGGATCCCCGGTATCTTTAACATCAACAACAAGCCGT
TCGTCTTCTTCATCGTTGCACACCACTAGTAAAAAGAAAAAAAGAGGAAAGACATCTCCC
GAATCTTCACCTGACTCTTCTTCAACAAGAAGATCAACGTCAACTTCATTTGAATCTCAG
AAAGAAAGATCCAAAAGGAGATCAAGATCTCGATCAAGATCATCTGAAAACGGGAAAGAA
TTGGGCAAAGCGTGAATTAATAAATTAATGTTCAAGGGAGGACAATTTTGGAATAGCATG
TATTAATAATTAGGGCCAATGTAAAACATAATTATTTTTCAGCAAGTGTAGGCTAAATAT
ATAGATACCAATAGAACAATATCGTACTTTTAACTGCTTATTGCATTAACTCTATTATTA
TTATTATTATCATCCAGATATAACAAATTTTTGTAATTATACGGCGATATTTTTTTGCGA
GCAATTTTGTAATTTGTTTTATTAATTATACGACGATATTTTTTTTGTGGGCAATTTTGC
TGCCGAAAGGGTCAAAATATGATATAACGATGTGATTAAATTATCAGTGTATTTAATAAA
TAATATTAACAAGTATTTTTCTCTTCTTTATATTTTTATACACCCACACAAGGCAACGAA
AAAAGTTTAACTTTTACTTGAACTTTAT
>EAB_R2D2
ATCATATATTTGATAATATTAAGTAAAATATCACAACACTCATGCTTACTGCTGTTACAT
TATTTAAAATAGTTACGTAATTCATTAAAATAATAACCGCTTATTGTATTATTAATTTTA
AAAAGTCGACAACGGCACATACAGCATTATGTGAAGCATCTTCTACTGTGACTCCTTTGC
CAAAAACTGTAAAAGGAACGTCAATGTTGATTATCAAAGCAACAATAGCAGTTGGGGCAG
GATTAAGCAAATTAATTCCATAGTCAAGTTCTAATATTTTAAGAAAACTACTTAAGTTAT
CTTCTGCTACACAATGATTTAAAGTATTTTTTAAATCTGCTAATACAACATCTCTTTCAT
TCATTAAACTGGCAAACACTGAATCATAATCTGCTATTTTAATTCCCACATTTTGCTTTG
GAATAGTACATGGCCTTATCTTTTTATATTTATTGATGACGTCCTGTTCAAGCTCCTTTA
AATCCATTGTATCTGAAAATGTGGAGCCGCACTGTTCTACAATTGTTGGTAATGCACTCT
TCAACTTATTTAACATTTCTTGAGCTGCAACTTGTTTTGCTTGCTTCTTTGTTCCAGCAA
GACCTCTAGTTGTTAATGAACATAGCCTACATTCATAAGTAAACTCTCTTCGGTGAGGTG
GACCCACATCTGATAACTCTATGAAAGTTGGATCTGGCAATTTATTTTCAATACAAATTT
CTCTTAACATAGTTATTATACTACTCGATGTAGGCTGTATTTCAGTCTCTTTGGGAACTA
TCACTACAGTATCTGCGCTTTCTTCATAAAGTTCGTTTTCCTTCAGAATTTTTAATATAT
TTACAGCTGTAAGATGTTTAGCCCTTTGCTTTGACGTCCCTGAACCTTTTGCTATAAAAC
CTCTTATATCAACTTCGTAAATAAACAAATTTTCGTGGGTTCCCCCATTCGCGAATATTA
ACTTATACTCCGGTGGAGGCCACTTATTCTTTACGGTTAATTCTTGTAAAATCATTACTG
GTGTTTTTGTATTATTGGCTGTCATGATTTTATTTTATTATTCTTTTTAGTTCCCTTTTC
TTTATTCTCCAACTTTTTTTCCTGTTTCTATTAATAGGTAATTTATCATTCAACAAAATA
ACCTCCTACACAAAATTTTAAAATGCTTTTGTCACTATTACTTTTTGGCTGCTTATCGGC
TTATTGTTAATGGACATAGATAAGTTCACAGATAAGATAAGTTTCATAGATTAGATAGAC
TATCTTGTGGCTATGGTTACTATTTG
>EAB_loqs
GTTAAAGTGTCGATGTTGTGTAAAAGCAGAAAATAAGTTATTTTAAAAAAATTACAAACA
GTTGTAAATGTTAACTGTTATTAATTATTTATTATGTTTATAGTTTGATTATTATCTAAC
GTCTGTATCAGTAAGGAATTGTAAAGTGCAAAGGTTTAGATAAATAATGGAAACGCCCAT
TACTATGATCACCCAGGCCCCTCTTGTCCACAACAGCCATCCAAGAAAGAAGCCAGGACG
AACAACCATTCATGCTATGTTATCAGAAAGATTGTCTTTAGGGGAAGCTGCTAAACTGGA
AATGAGATCACTTCACACTAAGACACCTGTTTCTGTTTTACAAGAACTCCTTAGTCGTCG
AGGCATTACTCCCAAATATGAACTTGTTCAGATTGAAGGGGCTATTCATGAACCTGTATT
TAGATACAGGGTGTTTTTAAGTAATGAATTTGTGGCAACAGGAACTGGCAGATCAAAAAA
AGAAGCTAAACATGCAGCAGCTAAAAATCTTCTGGAACTGTTGGTGGGAAATCAGACTCC
TGAACAGGCTAATTCTACCAATGGGACCTCAGCAAATACATCAACAATTGATGTGACAAA
CCAGGTGGTATCGCCTTACGATGATAAAGTAATGGGAAATCCGATTGGATGGTTACAGGA
GATGTGCATGTCTCGGCGATGGCCTCCACCATCATACGAAATGATTCATGAAGAAGGTTT
ACCTCATGAAAGACAATTTACTATTGCTTGTGAAGTCCTAAAACATAGGGAATTGGGAAT
GGGAAAATCGAAGAAATTGGCTAAAAGAATGGCTGCCCATAAAATGTGGCAAGCTCTGCA
GGACATGCCGATGGAAGGAAGCAATTTACCTCAAGGTTTTGAAGATGATGAGGAGTTAAG
CGCCAAAGTACAAAACCGCTATACCGCACTGAAAGATAGTAAAATTCAAACCCTCACGTC
GACTCATTCTTGTAAAGTCTCGCAGTTTCATAAAAACTTGAAACAGTCTACAGGTGAAAA
ACTTAACGAACTCCAGGTAGTCGTCACTTAACAAGAAAGTCATTTTTTTATTAGCACTCA
ATCGATGTTCTGTTTCAGAATGTGAACCTGAATATAAAGGATTTCAATTTTGTCGAGTTC
CTTCAAGAAATAGCGGCAGAACAGGAGTTTGAAGTCACGTACGTGGACGTTGAAGAAAAG
TCGATAAGTGGCAAATGTCAGTGTCTGGTACAACTATCAACACTTCCTGTTGCGGTTTGT
TATGGTTCGGGAACGACATCGAAAGACGCGCAGGCAAACGCAGCCCACAACGCTCTTGAA
TACCTCAAGATAATGACCAAGAAATAAGAAAAAAAAAGAATAAGAGAAGTTAACAGAAAT
TTCCTAAATCTCTTGCATCACTAAGCAGTTGTCGTCGTCGCACTGAGGGAAGATCATTGT
CCGCGTCACTGCAGCTTCTTATACTGATATATGGTTATATAATACTTTAAATTTAGTGAA
TACGCCCCTGCAGGATATCCCACTCATGTTTTTAGGATATGGAGGTATTATTAAAATACT
AAAATTATAAAAATGACGAGAATCCATAATGAAATAAGAAAAATTTATTTCAAAATTAGT
AGAAAATGAAATAAGTGTAATTAAAATTCTAGTCAACCTTCTTAAATGTAGGACATACCT
AGTTAATATCATTAATAGTTTTTCACTATATTAATATTGATATCTCTACTAGATTCCCAA
ATTTAGGTATTTAGAAATCTAGAAGAATCAAAATTAATAAAATGAAAATATATTGATAAA
AACATAAACAAGGTGGCTAGGATTTTAGTTGCACTTGTTTCATTTTTCAACGAGTAATTT
TTGAAAAATATTGTTCTCTGACATATCTATCACATATGTCTCAATTTAACTTTTTCGTTG
TTGAAACCAATTAACTTAAGGATCAACATTAGGAATTTTAGTATTTTATTAGTATCTAAT
TCTAAAAAATATGTGGTATATATTGCTATGCATGGTATTCCGAATTTTTCTTCAAAAGAA
GAAAGAAGTAACAAAACCTTATTTAGATTTTGTTCATTAGTGAATTATAAAAGCTTAAGT
ATTAATTGAGTTATATTACATATTAGGCCACATTTTTTATCTGATTCAATGGCAAAAATA
TGTGCAGAAGCTGCAGTGAGATGATGTCCATTATTACCTTTTTTATTACGATTATTTTTA
GATGTATTTTTAAGTCACTTTATCCTTAAAAAAAACAGTACAAAACATGGATAGAAAAAG
ATTAAATTATTTTATTTATTACAATTAAATTTTTATTTCATTTGTTGACCTCCGTGAGGT
TCAAATTGTACATATAGTTTTTGTTCTTTAGAAAAGTTAATAATGGGACATCATCAGGTC
CGACGAGCAAGCAGTGTCATGTGACTTACAAGCTATACTTTGCATAGAATTAGTGGTTTT
TTCAATTTTTATGTAAAAATACAAAAAGAAAACTAAAAACTCGGGAGTATTTTCTTACAT
ACTCCAACTGCTTACAACCCATATACTATTCGTAAGGACAATGTACTATAATTAATTGTT
TCATCGTTATTTGTAGTTGTTAGAAGGATTATATAAAGTAATAAAATCTTAACGAATTAC
CCTAAAATCTTTATTCAGTTTTTCGTTTTGGGGTGATTTAGTTAATTGTGTTTGGTTTAA
AGTTTTCGCGTTTTTATGCATATCTAGTTACGTATTTATTGTGGTCGAATAATAATCGTA
AGCATTTATGTAAATGTATACATTAGGTAATATGGTTATAGTTTTTGCCCTAATGTATAT
GAGAAAAGGGCATTTATTTAATGCAAAGTATAGAGGTTGTACCATTTTATTCTCCATAAT
TATTTTATTTTGCAATGTTTGATTAGCATACGTATCAATAGCAATTGGTGTAACATTTAT
ATGCCACAATAATTAATTTATTACATTTGAGTAGTATTTATGTGTATTATATTGGTAGAA
TTCCATTTCCTTTCTTATTTATTTATATCTATAATTTTAATTGTTAGGTATTACATTCCT
GAGTTTTTGTGAATTGATATGTATGTTAATTAACTTTTTAAATAAATATTACGCTTATGC
TTGTTTTTTAATTCATTAGTAGTTTCGCGTGTATGATCTAAATTAAATTTTACTTGCCTT
AATGGAAACATACA
>EAB_Pasha
TCGACGTTTACTAATATGTATGCCATTTATAATGTCTATGCTTGTCAATATTTACTACGA
TGTCTATGACTACACACGTCAAAAACTGTCTAAAATTAAAGGTTAATTAGAGAAAAATCA
TAATTTGAGGATTACAGATATTTTCTGGGATTTTATTCATATATATTCGTTATATACTTT
ATTACGATATAGGAAACATCAGCTCTGTTTGTGTAAGACGTAAGGAGTTAACTATTTCAG
TGTAATAACTTTCGTAGGGCCAGTCAATTTTACTTCGCATCTAAAATTTCTGCGGTGCTA
ATCTAAAAGACATTTCAATTTTTGGATTTATAAGTTGAGATGTTATTTTGAGTTATTACC
GTCAGAAATCGAAACATCGGTTGTTACTTCAGCAAAACTTTCTGAAAGTTAATAAGATAC
TTCGTACGTTCAAAAAATGGAAGCAACGACTGATCAGATAGCTGTAGACAATATTGAAAC
GAATTCCACTGCGGAATGTCCGTTCAACAACGGTTTAAGGGATGATACAAATGAAGAAGT
AAGCGATGAGAGAAAGTTCCATGTATTGGATGAAACCAATGAGTCTGATTCACCTGAATA
CGACAGTGATTCAGATGTTCCCGATGAGGAAGTAGAAAAAATGTTAGAGGAAGCATTGAA
TAATAAAAAACGAACTGCAACTGAAGCCGAATTAGATAAAGACAAATCTTTTGAAGAGAA
GGACAAGCCTGTATTGATTGAAAGGGGGCAGAATCATTTTGAAATATTACCAGAAGGATG
GATTCATGTTATTCATAATAGCGGAATGCCTATTTATTTGCATAAAACAACTAGAGTATG
CACTCTATCTAAACCATATTTTCTTGGGCCAGGAAGTGCAAGGAAACATGAAATTCCCAT
AAGTGCCATACCCTGCCTAAATTACAAGAAAGCCCTTGAAATGGAAAAGAACAAGAGTAC
TCAAGAGGGCAATTTAGAAATGCCGAACGCACGTATAGAAACTGTTGCTGAGAATTCAAA
AAACAGCAATCTGGCCCCAGAACACGTGAAAGAGTACTGCGAGAAACTGTTCCAATTCAG
GACAATCAAAGTGATGAAATTTAAGTCTTGGTCCGAAAGACGAAAATACTCTAAGAAGAA
AAAGACCGAAAAGCAACTTCAAAGACCCACATTACCCGATGGTACGAAGCTAATAACATT
CCCCATTCAAAGCAACGACAATGACGGTACTAACGGGACAAATAGTAAAAAAGAATGGAT
CATGAACCCCAATGGAAAATCATATGTCTGTATTCTGCATGAATATGTTCAACATGCACT
TAAGAAACAACCTTCTTATAAATTCACTGAATTAGGCAAGCAATTTATAATATTATGTCT
TTTAATGTAAATTTTGAGTAATTTAATGAAGTTGTGTATTTGTAGAAAATGCTGCTACGC
CCTATGCTGCCGCAGTTTTAATAAATGACATGCAATACGGTGTTGGGTATGGTACGAGCA
AGAAACAGGCAAAATCGGAGGCTGCAAAGGCAACTTTAGAAATTTTGATACCAGAAATGA
AATCTAAAGTAATTACTGACTCAAAAGTGTCATCTACTGCCAGCAAAGCTCAAGAATGTG
AACTATCATTTTTTGACAAAATAAAAGTGGAAGATCCGCGAGTGGCCGAATTTTGTGCCA
AAACAACTGAACCGTCACCTCACGACATACTTCTTACCTGTCTCCAGCGTAACTTTGGCC
TGGGAGACATACAAATTAGCTATCAAGGGAATATGTTAAATCAACAGAACGAATTTACGA
TGATGGTGGGAAAGCACACTGCAACAGTTGTGTGCAGGAACAAAAGGGATGGAAAACAGA
GGGCTTCGCAGGCCATATTGCAAGCTCTACATCCCCATATAACGTCTTGGGGCTCCCTTT
TGCGATTATACGGAAATAGATCGATTAAAAGTTTCAAAGAAAAGAAATTAGAGGAACAAG
AGATAACGTTATTGCAGAGTAAAGCGGCTGTGAATTCCCCAAATTTTGCTATTCTAGACA
AATTAAAAACTGAACTATCGAAGCTTAAAGACAAAAGAAATTCAGTTAAGCCAGTCGGTG
TGTTCATACCGCCCCCCACGGACCAACTGCCACGGTTTTCTAGCTCAAACTTGAAGAACG
TTGACCTATGACAACATTAGACAATTATTAAATCTCCGTTAAATACATAATAGTTACTCC
GCATAGAGTAATCAGTTATTTTTTATGTTCAGACTAAAATAAAATAGTATTGTTTATTTG
TGTTCATTTTCTCTTTGTGGAAATATAACTAATTGAAGACCTTTTCCTGTGTTTTTATTA
AGTGTTTAATAAATGAATTAATTAATTAATCAATAGCACGATTTTACGACATAA
>EAB_ago1
TTTTATAATTGCAATTTAAGTTAAATTTTGCTTTTATTCCTTAAGTTTTATTAGAAACTC
TTTACAAAAAAAAATTAAATCGTTTGTAGAACTAGTTCAATTTTTATTCATTCAACATTC
GTGCGAGTCGATTTTTAGCCTTTTAAACGGCATTTCTTGTTGTATGTGACGGTAAAGGAA
AGGGATATCGCTTCGTCTTTATTTTTGTTTTAAAGCGCCTAGTCCGTGGAGTGAAACGGA
GTGGAGTAGTGTGTCGTAGATAGCAGCGTGTAGCGCAGACTTGACGATGAAGTGACGTCA
GATTCGTAGTGTAATGTCTGCCTCCCTTTGTAACCTGAAAAGATAGTTTTGTGTCTTTTC
GCGACTTGTGTGCTTGTGTTTACACTTTTCGCAGCAGAATGTATTCAGGACCAGGAGGGC
GTAAGTTTTTCTATTAAATTAATGAAAAGTAAAATTCGAAAAGTCGCCCGTGAGAATCAC
AAAAGGACGTTGCCAGTTGTTCATTTAACTGTTAGCTTTTAGGTTACACATAAGAACAAT
CGTTTCTGAGAATGTGATTGTTCATTTGGAATACACATTGATTCCTGCAAAATTCCAACA
AGACCAAATTCAATGTAGCGTTTTTTTTTTAAGATGTTGGCGTGTTCTCTATTTTAATTT
GAAATATAATTTTTGTGCCTCATTGAGGTTATGACAAAGACAAAAATTTACGATGTTTAT
TTATAAGTCTGGCATTCCCCAGGCGTTTAAAACTGAGTGGTCTGATATAATAATTAAGTA
GGTACTAATGAATAATAATCAAATATATTCAAATAATAACAGATTTTTGGCTTTATATTG
ACCAATGATACATTGAGGAAACGTGACCTATTTTTTTTACCTTGTCATTGATTTATATAT
TTACTTGTTAAAGGGCTTTTGTAATCGCCAAGTCGTATAGTTCATAACTATAGTAATAAA
AAATAGGTATCTAATATAAGGGGATCCTCTTCCATCGATTTTCTTTTTTGTAGAATTTTT
TAGTTTTAAATTTTATTAACGAAAATGCATTGATAACTGTATAATTCGGTATTATTTATT
ATTAAACACAGAAAATCACATTTATTATAAAGCGTAAATTATTAACTATGCCATGTTGCC
GAATTCTAAATTAGTTTTCAATTTTGTCTGCAAAGTTCAGTGAACTTTGACTCGAGTCTG
TCGTCCAGTGTCGATTGCATTTATTGATTTGTCTAGGAAAGATGTGCATTCCACCTGTTA
TTTGGGACATTTCCCGAAATGGTTTCCAAGTTCTAGATAACGAATTGTCACATAACTAGG
TATTTAATATAATACCTACATAAGGTTTTATTTATAAGTCGAACAAATATCGATTTTTAA
AGAAGTTTCTCATTCTGCAAAATATCGATTTTTAAAGGAGTTTCTCATTCTAAATAAATT
ACCTACGTGTTAATTATATGTGTATTCAAATGCCTATTACATGGGGATATTATAATTACA
TAATTTAGGGTCGAGATCTTTTCCTTGACATACCTAATCCCATTACAAATTTATCGATTT
GAGTCTTTTTGTACTCCGTTTGCAGACTGGACGTCTTCCAGAAATAATTACGTTGACGCC
GTTGTTGTTAGAACAAACAAAGGGGTTGTCTGTGGCAGGAGGCAGGAAGCGCTGTTAAAA
TATGTGTTAAAATTTTAGGTGGCTTTTGTTTTTCGCGAAGGCATGGTATCTCAAACAGTA
AATAAGTAGTGTCAATGAAATTAAAAAAAAAAAATAATGAACTAATCACACTGAACACTC
TTTATTCTATTTCATTAATAAATTGTCGCTATTAAAGTAATATTTATTTATTTTTATGTG
CAATGAATAAAAAACGTTTTCTTAATTTTGAATTGTAAATTATTCAATAGTTATGCAGTC
CGGGGCCGTTCAGTATTGCATAACGCAGGTAGAGGGAGGGGATGTTGTAAAATGTTACAG
TGCATTAAAAGGGGGACGGGACAGGATTGTCATCACGTTTTTCCCCGATATCAAAGAGAA
AAAAGGGACAAGCGGAAAACGATTTTGTTTGCTCTTGTTTGTTACGTATCTTTTAAAATA
AATTCTAGAATATAGTGTTGTTAAGAGCAATTTATCAAATTAAAATTAATTCTACAGCAT
AAGCAGGGCTATCGAGTGATTGAGAGCTTGGGCTTATGAGATTTTGTATCTTCTGTGCTT
CTGCCTATCGCCATCAGTACCTATCGATACCTACACGTGAAAAAATGATTATAATTAAAT
ACGTTCGATTTTAACTTCATGAAGACACAAATTTAGTTAACATGTAACATGTTTCGCTTA
ACATTGGTTTTCTTAAATAATTCTGATTTCCGAGATGTGGATATTCATAGCAAGATCGTA
GTGAGTGGGAGGGGGTTAAGCAACTCCTTATGCAACGTGTTTTCGTTAAATAAAATAAGA
TGATACAATAAATCTGCTGACAGAAAAACTGGAAGGCAGTACCAATACCAACGTAGAGTT
TGTACTAGTACCGGTACCTAATTTGCTGTTTTTTTGCGCGATATAGTAACATTTTTAGGT
AAAATGGCCATTAAGGTACTACATAACGTTGGGAGGGGGTTAAGCAAAACGTTACCTAGC
GTTAAAAGGGGGTTCAAAATTACATGATTATAAAAAATATATTTACTAGAATAACTACCG
TATACTATGTTTAACTATTTTTGCAACTTAAGTTGAAATGTAAAACAATGGTAGGTACCT
ACATGCCGTTATAATTTTGTTCAGACGGTTCGCAGTCTCTTATCGCATTCTGCGTGGGTT
TTTGTTAAAGATTAATAACAGTTACGATATGGAATTTTACGTTTTAAACTTTGTTGCCTT
CGTTATTCACTTTTTATATTCAATATTCGTTCTTATGACATCTCTTAGTTTAAAAGGGCA
AACAGAAATAATCCCATAATTAATAATTACGTTGATTACATGGTTTAAGTGCGTTGCAAA
AGTGCGAGCTTGCAAAATTTAGATTCATATACAGAGGAAGTTAAATCAAAATGGCGAGTT
CCACATCATCTTCGGATGGCTCGACTGCCATTGAAGAACGGCCTAAGAGACTGGGTGTTG
GTGAAAAACACCCCATGACAGACGTTATGGTAGAGTACATTTTACGCGAAACGTCTAGGC
GCCGATTATTACGTGCAACAATTAACAGGCGCGAAATGGGTTGGTATGAAAGGGATAATT
CCACTTCACAGCAAAATTGTAAGTTGTTGAGAAATGGAAAGTCTACTGGTTCTTTAGTAA
AATGCTGGAGATTATTTGGAGTTGGAACATATTTTATTATAGTAATTACAATTGCTCTGT
GGTTTTATTCTTAACTGATTCTACTTTTACTTGTTGGAATTTCATTATATGTAATAAATC
AAAAATAAAACTCACCTATCATATTTATATAGGTAAATGCGGAAATTGATAAGTGAGTTT
TATCTGTTGCTTTAACTCACAATTTCCTATTTTTATAATAATAATCAAGGGTTGTGTTGG
ATTAAGAGGAAATAATTTTTATCTTTCGTAGCTGGCACATCAGCGACTGCTTTGGGCACA
ACAACTACAGCTGTGGCCTTACCGGGGACTGGAGGAAGTGCATTGCCTCCCCCTCCTGAT
CCACCGCATTTTCAATGTCCCCGACGTCCCAACTTGGGACGGGAAGGCCGTCCCATAGTC
CTCAAAGCAAACCACTTCCAAATAACTATGCCAAGGGGCTATGTGCATCACTATGATGTG
ACAATCCAGCCAGATAAATGTCCTCGGAAGGTAAACAGAGAAATTATAGAGACTATGGTT
CATGCTTATAGTAAAATATTTGGTAACCTAAAACCAGTATTTGACGGCAGAAACAATTTG
TATACTAGAGATCCGTTACCCATTGGAAATTCTCGTGAAGAGTTGGAAGTCACCCTCCCG
GGAGAGGGCAAAGACAGAATTTTCAGAGTAACAATAAAATGGGTGGCTCAGGTATCTCTC
TATGGTTTAGAAGAGGCTCTAGAAGGTAGAACGAGACAAATACCTTACGAAGCAATTTTA
GCCCTAGATGTGGTAATGCGACATTTACCTTCTATGAGCTACACCCCTGTGGGGAGAAGC
TTTTTTAGTAGCCCAGAAGGATATTATCATCCTTTAGGAGGAGGAAGGGAAGTCTGGTTT
GGTTTTCATCAGTCAGTAAGACCAAGCCAGTGGAAAATGATGCTCAATATTGACGTTTCT
GCAACTGCATTTTACAAAGCACAGCCTGTAATCGAGTTTATGTGCGAAGTATTGGACATT
CGAGATATAAACGAGCAAAGAAAACCTTTAACTGATAGTCAACGTGTTAAATTTACGAAA
GAGATAAAAGGTTTGAAAATTGAAATAACACATTGCGGTACAATGCGAAGAAAATACAGG
GTGTGTAACGTTACAAGACGACCTGCACAGATGCAATCATTCCCCCTCCAGTTGGATAAC
GGACAAACTGTCGAATGCACGGTAGCTAAATATTTTCTGGACAAGTACAAAATGAAACTG
AGATATCCACACCTTCCGTGTCTTCAAGTTGGGCAAGAACACAAGCACACATATTTACCC
CTAGAAGTTTGCAACATTGTCGCAGGTCAGAGGTGTATTAAAAAACTGACTGACATGCAG
ACATCCACTATGATCAAGGCCACTGCAAGATCGGCACCTGACCGTGAACGTGAAATCAAC
AACCTTGTGAGGAGGGCGGACTTCAATAACGACGCGTATGTACAGGAGTTCGGTTTGACA
ATAAGCAACAACATGATGGAAGTTCGGGGTCGTGTTTTGCCACCGCCTAAATTACAATAC
GGTGGACGAGTCGCCTCCCTGAGCGGACAGGTGGGCTGGAACGTCAGTTTCATGTTGTAT
TTCCTATCCTAGATTGTAGTAGCTTTCTATCTATCGAACATCAAATTCCTTAAAGTCATG
TTCAATAATATTTTGTAATTGATATTGAATGTGTAGTTTATGGGATTAAGTGTTTTTTTT
TTTTGAGTTAAGTTAACCCATAGTACTTGATGTTTTTCTTTTGCTTCATTAAAAAATTAT
TTTCTATTTGTGTTCTGCACTAAATTTATAAAGCATTCAGACACAGTAGTGATTTTTTTT
TCTGATGCTTATTTGCTAGTAATCTCTTTCCAAATTAGCTGTTTTGTATTGAGAATTGTT
ACGTATTTGTAAAATTTTTTATTTTTGAGTGTTAAGCGTTTGTCCGTTTGTCTCATAGTT
ACAGAGCAAACAGCAAGCCATGCCTAACCAAGGGGTCTGGGACATGAGAGGTAAACAGTT
CTTCACAGGAGTTGAAATACGTGTTTGGGCTATGGCGTGCTTCGCTCCACAAAGAACTGT
CCGTGAAGATGCTTTAAGGAATTTTAACCAACAACTGCAAAAAATCTCAAACGACGCTGG
TATGCCGATAATAGGACAGCCATGCTTTTGTAAATATGCCACAGGCCCTGACCAAGTGGA
GCCTATGTTCAGGTATCTCAAGTCCACCTTCCAGGCGTTGCAACTTGTAGTGGTTGTGCT
TCCTGGAAAAACACCTGTTTATGCCGAAGTTAAAAGGGTAGGTGACACAGTCTTAGGTAT
GGCCACCCAATGTGTTCAAGCGAAAAACGTTAACAAGACTTCCCCTCAGACATTATCCAA
TTTATGCCTCAAAATAAACGTGAAACTGGGAGGAATTAATAGCATCTTAGTGCCATCTAT
TAGACCAAAGATATTTAATGAGCCCGTTATCTTCTTGGGTGCGGACGTAACTCATCCACC
AGCAGGTGACAACAAAAAACCTTCAATTGCAGCAGTAGTCGGTTCAATGGATGCACACCC
TTCAAGGTATGCAGCCACTGTTCGAGTTCAACAGCATCGGCAGGAAATTATCCAAGAACT
CAGCTCTATGGTTAGAGAATTACTGATAATGTTTTATAAATCAACAGGTGGTTATAAACC
TCATCGTATTATCTTGTACCGCGACGGTGTCTCGGAGGGTCAGTTCTTGCAGCTATTACA
ACACGAACTGACGGCTATTCGAGAAGCTTGCATTAAGCTGGAGGCGGACTACAAGCCGGG
TATCACGTTTATAGTGGTTCAGAAACGGCATCATACTCGATTATTTTGCGCCGACAAGAA
AGAACAGAGTGGAAAGAGTGGAAACATTCCAGCAGGTACCACTGTGGATGGGGGCATTAC
TCATCCGACCGAGTTCGATTTTTACTTGTGCAGTCATCAGGGTATCCAGGGGACATCCCG
TCCATCCCACTACCACGTTCTGTGGGATGATTCACACCTCGATTCGGACGAGTTGCAATG
TTTGACGTATCAGTTGTGTCACACATACGTTCGTTGCACACGTTCAGTATCCATTCCAGC
ACCTGCCTATTACGCCCATCTCGTTGCATTCCGAGCTAGGTACCATTTAGTCGAAAAGGA
GCATGACAGTGGGGAGGGTTCTCATCAGTCCGGTTCATCTGAAGATCGGACTCCGGGAGC
CATGGCTCGAGCTATCACTGTACATGCAGACACCAAGAAGGTCATGTATTTCGCTTAAAA
AGCATTTATTGTTGTCACCAAACGGAAAGGGTACAAAGCACTTGAACGAGTTAAAATGAA
CCTTCTTCTTTCTTATTGTTAGCCTCCTTCGTCACTCACTCTCCTCAGTGGCATGTTGCA
TCAATAAAAAGGAAAAAAGCGAACGGTTTCCCTGTTGTCACGTATTTCTCTCTTTCGCTC
TGTCTCTCTCGTTAATTGTTCTGTTTTTGATAGTTTTCTTTGGTTTTGTTTACAGAAAAG
TGGTGGTTATTTCTTATTTTTTTTTTTGTGTGCGTTTATGTATCACTCGACCACCAGTTC
TAGTCACAGAAACTGTCATAATTTTACATTTTATACAAAAGCTTTCCTTTTTCTTGCATA
GGTTAGTTTTAGATAGATATGGTAGGAGGTAGGTGGATGGTGTGTATCGTCAAAGATTGT
TGTATCACATTCGCAATAAAACCCTCGTCTTTCTGGGTTCTGTGATAGGAAAAAGTTGGT
GTCGATTATTTGTTTTAGTAGGTACCCATGTGTCTCGATAATTTTCTTGCTCAATATGCA
CCGATTTTCCAAACAATTTTTTTTTATTTTTCATTTTAATCTTGCAAAGCGTGATGGAAT
TAGTTTTATGATTTTAACTTCATACATTTTTAAAAGTATGTTCACTTACAATTAGTATGT
CAGTATTTTTTTTGCATTACATTTCCTATAATGTATGTATTTTACGTTTTTTATTGCGTA
TCGTATTTTATTTTTCAATTTATTTTTTTTTTTTCGTTTAAGCTTATGAAGGTAATGATG
TGTATTACCTTGTTTTTGCTTATTTTTAACACTTTCCATGGTACTTAAGGTACTTAAGTA
AGATTACTTGAAAATAAATTGTTAACTACCACCTTTGGCAATGCCCGTTGTTAATGTGAT
GTATGTGGGACAAGGGAACGAAGATGTTAAAGGAAGTCTCGTGTTGCATATTTTACTGTG
CCAAACTACTTACTGATTTTGTTTATTGATGCAACAAGCTGCAGTAAGACTCCTAAAAAT
AATACCTTTTGAGCTAATCGTTGTCGTCACTATGTGTATAAGTGTACAGTGGCCGAATTA
TGAAAATAACGATAACATAACATAAGTTTGATAACATAAGAATTTGTATGACATTAATAA
ACTAGGAGAGAGAAAAAAATTGTAATTCTAGGGGCTGTACAAAAATCGGTTATAAATCTG
AGAACTTTTTTGTAGCTACTTGAAATGTTCTACATATCGAAATTTATAAGCGTTTTCATC
ATAATTGGGTCACACTAATAGTTGTATTTTATGTGAAAAATATTTTGAGGAATTAATTGG
TGTGTCTCGATATCAAGTGCCACGATTTTAGACGACAACCACGATCATAGCTTTAAAACT
TAATATTATTATTATTATTACAGACCAGGTCTTTCCAAAGTAGATATAACACCTTTTAGT
GTATATGATTTTTTCGTTTGCTAATTTTTTTTAACTTGCAGCCCTGTTTCTGTATTTATA
TAAAATCACGAATTTCAATAATAATGCTATGGTAATTTCTTTATTTTTAGGATACAAATT
CTTATTTATATGATATTTATTTTTACTTATGGCGTAATGATGTTGGGGGTGGCAATTAAT
TTTTATAATTGCCGCTCCCATGATGGTATAATAAGCAGCGTACAAAAGTGTACGTTCTTT
AAGCACAATTACAGGGAGGTAGCGTACATGATTGGGAATATTAACAAAGTCCGATTATAT
ATTTTGATACGACTTTTTTAATCGAATAGCTCATTTCGTATACAGTTTTGGCAATAAAGG
AATGCGGTTGGGGGGACCGATTATATCACAACAACACCAAAATAAAAAAGATGTGGAAGC
AGGTCGTTTGAGGATAATAGAGAAATACATTTATGTACGCTCACTCCCTCTCCCGTCGCG
GGTAATAAAGCTGTATAGGTTTGAAAACTAATACTGAAAAAAGGCTCCGTATTTGTTTTT
ATTAATCAGTTATTAAAAGTACGGATTTTAATGTAAAGGGAACTTGTTTTAATGCGTAGT
AGCTGTTTTCATTATTGGTCATCAAACCAATGATTTTATATAAATCACGTATTTTATCGA
TTAGGATTCATATGTATTTTATTTGCTTAAATTGGATACCTACTATATTAAAATCTCATT
ATTATCAGCAACACTATTGCTGCGCATGATAAATACTACAATTATTTGTTAATGTTTGTA
TAAAGAGCGCATATTCTAAAAAACAAAAAAACAGAACGAATAAGTGAACACAAAAAATAC
AGATAATTTTGCATGTTGTATATACGGTAGCTAATTTTTGAAACTTATAGACAATAAGAT
GCCAACTGGTTCAGACAACATTCCATTATTTTCGAAGTTTTTTCTTCCAATTTGGTTGAA
ATTGCTTCGAATTTGTCTTCAACTGTAAATTAGTGATTTATTCAGAGAAATATCTAAAAA
AATTATATTGTAAATTGAAACAAAAAAGAAGTGTATTTTTTGGTCGATAATAGTGGATCT
TAAAAGGAAAAAAAACAAATAATTACCGAATTAATTAATTTTAGTATTACGGAAACACTC
GCAATAAAATGCAGTTTGCAGCACAAAAAGTCCATTTTTATATACAGCAGTTTTTGTTTT
TACATAGTGTTTTTTCCGATTTAAAGATATCCTGTATATTAAATACAAATTGCGCATGAA
ATTTATTAATCTTTTGTTGGTACATATCCAGTGTCTTTCCAAACGAAGATCTCAGTTCTT
TAATGACCGGTTTATTATTTAACTAATAACTTCGATCTCCTGGGTGAAAAGGTTCAAAAA
TTTGTCAATTATGAGTATACCGAGTTTTGTTAGTAAGTAAAAGTACAAACTGCAGCTAGC
TCTGCGAAAACGAAATGATGTCAAAAAATAAATTTCAAATGAAAATAACGACAAGCAGCG
CAATAAAAATACGCAATTCTAATGCAAGGACAATTTAATTAGAATTTTAAATTGTTGTTA
CATACGTTTTACAAATTCTAATAGCCAAATTAAACCAAATTGTTTTTATTTTCATAGACC
GTTTCTAGTCACAAATGGTAAAATGCAAATTTCATAAAAATATCAAATTAAATTCTTGTG
GATCTCACGCTTTTTCTAATGTTAGTTTTTCTCATAAACTGTATCCAAGGTGTAACAAAA
GTGGTTAGACATTTACACTTTTATGTATAAAATGAAGAAAAACACTTCTCAATTAAATTA
TTATTTTTAGCACGAAGTAATGAGTAGAATATACATAAAGGTGGTGGTATGTTGTATTTT
TTTTGCTGTCTGTTTTTGTTACACACTATACAGTGAACGGTTTAAAAAGGGTGCGATGGA
AAACCGAAATTTTAAGTTTTTGAGATTTGGAAAGAAAATTTAAACAACGAAAATTTGAAA
GCTAATGAAAAAAATTGCAGCTCAAAAATGATTTTCTGAGAGTAATAGAAATCGTATCGT
TTCGTTTCTTTATCCCTTAAGCTTGAGGTTTTTCGTAAAAAAAAAAAAAATGGGCGTCCC
TACTATTTATTGCACACCAACGCTTATTATTCTTACTTTTAATTTAATTTAGCATTAGTT
GTAGGTACTCAATGAAACCTGTTTCAACAATTTATTATGTTTTATTAAGTCGATACTCCG
CGTAAAATATACATATATCAAAAAAAAAAATACAAATGACTTTGTGTCTTATGTATGTAT
GTTACGTACGTAATACAAGTTCCCATATTCTCTCAGTGTTTAAATAATATAAGCGGCTTA
ATTTTAGTAAATTTACTTGACTAACATTATCACATTTGTGTTATTATTGTAAACCTTAGG
GTGTATAGGTATGTGATGATAAAGCTGCAGAGCGTATTGTAACTTAAGCCGGGAAAGAAC
CCAAGAACAAGAAAAATTTAGCTTAGTAAGAATTAATCAGATTTACTGACCAAGTACCAT
ATTCAAAAGTTTTCAGAATTTTTTTATTATAAATCTTTTAAAATACATAAATATTTTTGT
ATTCCATTTATTCGATTTTTCCTTCATTGTTTTTTGGCGTTTCTCAATCATTGATTAACT
ATGTAATTAGAATAGTAAGATAAAGGCAACAGCAGTGTGAAATTGTGGAAGGGAACAGGG
GTGAATGGCTTAATAAAAATAAATAATCAACGCATATCTTTTAATTTTAATATCAAAAGA
CGGCAATAAAGGTTCATATTTAAATAGGTTTTACTATTACTTGAAAACATTTGAAACTGT
TACTTGGTCATTTGAAAAAATCTAAATATTGTTTACATAATCAAAAAAAAAATATCTTCA
TACATTCATGTTTATTAAGTGATTGCCGATTATATTATAAATGATTTGCTAGTTAAGATT
TTTATTGATATTTCAATAAGAAGTAATTTATGTAGCGGCTGTACAAGTCAAGTCGAATTA
ATATTATCTCTTTTTTATTGTATTTCTAAAAGTATGTATTTTTAATTATTACGTCTCAAC
AATTTTAGTAAACTTAAGTCATTTTGTGTGCATATCAGCCTCTTTAGTAATAAGAAAACA
GCTGTTTTATTTCAGTAAGTAGGCATCATTTTAATTGTTGTTTAATAGTCTAATAATCAC
CATTGCCATTAGTTTACTTCCAATTTTGTTAAAAAGTGTAATATTTTAAAAAGTTTGCCA
AAATCTTTGTTTGTGTAATAAATCATTAAAAATATCTTAACAATTTTCTTTTATACCTCA
CACCATTGATAATTACTGTATGTAGGAAATACACTACAGCTTTGAAGAGGACGTGGAGAA
GGTGCGAAACATTTCTACAGTTTAAGCAACTTTTGCACTTTTATTGAAGGTACTTTAATT
AAATTTTACTAAACAATCCTCATCATATCTTATTGTAGGTCAATTTTGAGAAATCCAAAC
ATCTGCCCACCTACGATGTAGAAGAAACAAGTAAAATTAGAATTGGGGTGGAACAGAAAA
TTGCATTCTTATTGCAAGTAAGAATAATTTGTGTATTAATGTAATTGTTTTTTTCTTCGT
GTTCTATGTAATATTTATGAATAAATATTTT
>EAB_ago2
GACTAATTACGAGTTTTATTCTAACCATCAAAATAGTGTCTGTATCAATAAATAGCATTG
CTATAAATCAGTAAATATGATTAAAAAGATTTGTCAAAAAAAATTTATTATAAAAATAAC
TTGTACCAGACTCTTAATACGTATAAAGAAAATTCTTAATTCAAAGTTGAACAATAAAAA
AAACATGAAAACGAGAATCTTCGCTTATTCTAGCGAAACAAACGAAAAACTTAAATTCTA
GATATATTATAAAAAACGAAATGCACCACTGAACAAAATGAACAGTAGAACCTGAGAAAG
CACGAACCTTTTAGAGGTAGTATAACACACGCGCCAATTCGGCACTGGGTTCTCTGTGTA
GTGACTGTGCAGTCAAAAAGGCCAATTTGTGAGCATATTGGCATGGAGCAGGAACTCGTA
CAGTACCGGACCAGTTATAGTATAAATGAGTCATTTTGTAGGTAATTCGCTGAATTTGAT
CGGCAGTTTTACCCATCGTATCATAAATTATGTTGTAACTAGTTGGCGAAACCGTTCCTT
GTCTTACACATTGACTCACAATAAAGAAGTCATACCTTTCTGGAAGCGTAACGCAATCGT
CTACAACGCAACCAGGCGGCGGATTTGCAGGATTAGATGGGTTGCTATGATCAGGACCAA
AGAATCTGGTATTAATACGCTTAGAGACAACCACAAAACACATTTTAACTTCTTGGTCAT
GGTAAAGTGATTCCTTTAATAATTTGAGTATTGCTTGAACTTCTGTATTGTAAACGTAAG
GTAACTGACCATCACCCACACCATCACGATAGAATAAAATTAGTTCGGGGAGTCTTCCAG
TATTAGCTTTGTATTCCTGACATGCCTTAACTGTGTTAATGGCGATATCTTTTGATAATT
CCTCGTCATTTGTATGAGGGGTAACGACGCTGAAGTAACGTGTACAGAAAGGATCTAAAG
TGGCTACCATAGCACCGAAGCTTTGTCCTCTTTGGTTAGTGTCATGGCATACATCGAAGC
CGACTACCATCATGGTTTTTATTGGAATGTTGACGGTCCAAGGGGCTCCACCAATCTTAC
AGTTCATCTGAATCGCCACCTTGGTTGCGATCGACATTACACCTTTTGATTCGAGATTCT
TCGCAAGTACAACTTGTGTGGGCACTGCACGATCGACGCAGCACTTTTTTTTAATAGCAG
CATATCGATCGGCTTTATTATTTGATGCAATACACATAATCAGAGTAGGCTTATTACCAC
TACTCATAATTGACTCTAAAGCCGATAAATAAGAACCAGGACGGTCATCTTGAATTTCTT
GTAATTTGGGCATCGGTAAACGCCATTGCATGCCACTCGCTACCTTAATTACGTTCTGTA
CAAAGGACTTGGCAGAATGTGTTAGTCGATTTGGACATACAACGTACCACAAGTCCATGT
TAGGTGTATGAAGCATTGGAGAACTTCTAACAAACTTTGTCCAATCTGCGCTCATTCCCC
CCGAATATTTGCCGTTTCTAGCAGTGAGAATGTCTTCGGGAGGTAGCACACGACCGCTGA
ATTCTACTAGGTTATTAGCTAGTTGCATATCCCATTGGCGCAATTCTTCTACAATTTTCT
CGTTGGAAAGTAATCGGCGACTGAAATTCAAAAGCTTATCAATACGTGGACCTGGACCTA
CGCGAGTGTAATCAGCAAGTGCACGCATGAGATTGAAGTTTGCTCGTTGAGTGTTAGTTA
AACCAGTCATACGACAAAGTTCTGGCACGAGGTAGACAGTTTCTGCCATACCAGCGCGAA
TTTCGCGGGCCTTGGCTCTTGAAACTAACATGGGCTGTTCTAATTGCCGAATCACCAAAT
TGTATCGCTGTTTAAAATAATCTACATAGGAAATAGAGGTACCATCTCGTTTAGAAAACA
CGGACTGAGGCGTAGTGTTAAAGTCTACGTCATCTATGTGGTATGTACGATTGTTATAAT
CGGTCAAAACAACGCTGCCCACTATGCTTGTGACAAAATTACGTCTGTAATCACCACGCC
CTTCCTGTATGCAATCTTGCAATAGATGTAGGACGGTGTCATTTCTCATAACTTTATGAG
TTATTTCAGCACACATCAATACTGCATTCTCGTGTTGTCTAATACTGGTAACATAACCAG
GCCACAGTTCCATTCGATGCTCAGGAATACCAATCTTAGCTTTGGCATCAAAGAAATTTC
TTCCGACAAGTTGTAAATTCAAATTTCCCATGCATTTCCTCATTATGATGTTGAAAAATT
GAATATACTGGTAATCACCAGCGGTCACATCACCTACCAACTTTATAGTTATGCGATAGG
TAGTTTCACTCTCTTCGTGTTGAACATGCAGTTCCATTGGATCTGGACTTATCTTTTGTG
CAGCGTACATATTTGTACCATCGTAAATATACCCTGCAAGTGTTCCTCTGATCCCCTGTC
GGAATAAGTATTTTTTTTCGACCAGTGTGGTCTTCTGGTGGAGCAAAGTCAACTGAGTAT
TGGTATAAACACCAATTAGGTGTTTGCATAAGTTTAAAATAATTTGCTTTTAGCCGAATC
GAGTTACCAAATGTCCCTTGCTTGGTAGCCAGTTTGTCCGGTCTGGTTCGCAAAATAACT
TGCAGAGGCCTTCTGCCTCTCACCGCACCTCTTCCACTGTGCATTGTTCCTACATCTCCT
CCTCCTGCAACAGCGACTGAATGTGTTCTCTCAGGCCCTGGAGCACTAGCTTCATAACCT
TCCCGGAGTGTTGCTCTACCTCCAGGTTGAACTTGCGTCTGGGGTGCAGGAGCCCTAATT
TGATGCTGCTGTTGAACTTGAGACCTTGGGCCCCAAGCAGAGGTAGATGGTTGTCCTGCA
GGAACATGTCTAGGTGCTTGCTGATGATGTGGTAAACCTTGACTAGAAGGTCCAGGCCTT
CCTCCTGTAGTAGGAGGTCTTTGGGAACCAGGTTGCTGTTCAGCAGAACCTCTCCCTCTT
CCCCTGCCTCGACCTTTTCCTTTCTCCATTTAGATCTTACAATATATCTTAATAATTTTC
CTTAGAACCGTGGGTTCGAAAATTTATAACACAAAGCACGTGGGCACGTCTCGTCGCAAC
AACGGGCACTTGTTTAATTTGTGCTGGTTTACTGCTCTCTTGGAAGGGAATAAACAACGC
TTACAATGTTGCCACATTCATTTTCGCGGGAATTGTAACAGGTATCGGATCATCATTAGT
AATAACTCAGTCTGAAGTGTTGGTAACACAGTATTTTCGATTAAAATTAAAAACTATTCG
AGCAATATTTCAAATTGCAACTGCAATTGGATTTATTGTAACACCGATAACACTTGGCCA
CCACATAATAAAGAATGGTGTATTGCATGTTATAATATGGTACCAAGCAATAATTCTACA
AGGAATAGTAATAAGTTTGGCTTTTAAAAAACCACAATATCTAAAATCTGAAAGAAAACC
TTACAATATTATACGGAACGCTTCGGATGATGAAGATGATGTGTTGGCTACAAGAAAAAC
AGAACTAAAAGAGAAAAATAAAATGGGAAATCTTTCAGTCAATGATAGTGATTCTCCCGA
AGCAAAAGCAGAATTACCAAGGACATCGGAAGTAAATCAAAGAAATGGTAACCAGACACC
ATCGAGTACTCAAAAAATCACTGCACGAGAAAACTGGGAAACTTTTGATGATAATGCCCC
AAATCAATCAAAGATAAAAGTGGAACTTCACGAAACATTCGGCAGTTCAAGTGATATTGC
TCGTAAAACTAACAATAATATTGTTACAAATTTGCCACAATCACTTTTTGAAGACAATAA
TGCAACGAACAGTACTTATTCCTACGAAAGTTTAGACGCAGTAGGTCACTTTGAAGATTT
AAATACCATTTATACAATTTCAAATGTTACCCCGCAAGGAAAATGGTCGATTAGATTTGG
AGATTTAAAGGAGCCAACGTTTTATAAATCGCTTTTACAAGTGATTACTACAAAATTTTC
AACTTTTACTTTTTGGATCTTATTCCCCAGTTATTTTTACACTGAAGTGGAACACTTGTC
AATACGAAATACAACTTTTATGATTAGCTGTGTAATTGGTGTTTCTATTTTGTTATTTAC
AATTGTTTCGAATTTTGTCAGCAACAACAACATCAAACATAAAGCTCTGTTTTGGTGGAT
TTTTAGCTGGGCGGGTGCCATTGGATATTTTACTATTTCTACATCCCATGCAGAATCTGC
ATTATTATTCGGTGCTGTTAATATTTCTCTCAGTTTAAGTCTCTTGAATGTACTGGATAA
TTCATTATTTAAAGTAAATGCTATGGGACAAAGTAGTCGAACACACTGTATTTTATGTAC
TGTAACAGGACTGGCTTTTTGCACTTTTTTTCTGATAGACATAAGTTACAGAAATTGTTT
TTTGCTCCTCGCACTGCTGCAGTTCTTAACTGGATCAATTTGGCTGGTAAATTTCATTTT
TAAAAAAATTAAAGAAATAAGAATGTAAATGGTTTTATTAGTAAAAGTAATAAGTAGTTA
AGTAAGTCGTACAACTAAGAATGCTTTTTTATTAAAAATACGAGTACTTTTTTACCTGTT
TTATTTTTTTCCAAAAATCCCTCCCAAGTTTTGCCCTATATGCGATGTTAATCCGCCAAT
TCCGACATTAGGAACCTTTGGAAGATTTTTTTGAGGTACGCCGGCTACGTCGAAAAGTTG
TTTTTGATAATTTTTCAGTTCACTATCCAAAATGTTGAATACCTTGCACTGAGCATCTTG
TAATCTATCGGCTAAACCAGCCCAAAGACCCATTTGGCAAAATCGAAAATTGCTTTCGAT
TTTCGGAGCAGAACTTATTTGGAAAAAATTATTGTTAGAACTTGAAAAACTTGGCAGATC
TTTGTTTTCAAAGGAGATTTTTTTGTGTTTCGCAAAACTGGCTATGGCCTCCACGAAAAC
GTTTCGTACTTGCATATCTTCTTCTGTGAAGTCTCCATTTAAATCTAACGGTTCTCCTTC
GAGGGTATACGCGTCAAATAAGAAGGCCAAATCTTCGCCGTGACTTGCTGAACGTTCTTG
AGCACTGTTATTTCCAACAAAAGGCAGGCCAGCTAGAAAATAATGCGCTTTACTGACTTT
TGGAATGTGATCGAAGGAATATAAAAAAGTAGGAGCTTTACTTTTCGACCACAAATTCAC
AGAAAGGAAGGCCGGTAAGTTGAACAAAGCGTCCGCTGTTGCTTCGGTAATTTTTCCAAA
AGCTTCAACAACATTATTTTTGGCAACGTCAATGTATTTTCCAAACTTAAACGAATCCAA
AGTTTTCCAGAGACCATTCTGAGACCCAATTATAGACTCCTTTCCTATCGCAGTAAACGA
CTGAAGTTCTTGAATAAGTACCTTATTCAAAAATTCGGATTTCGTTTGTAGTGATTGTAG
AACTTCATCTTTAAAAACGCTGTTAACGGCACGTTTGGTTTCTTCTTTGGTGACTCCGGT
AAATAAAGGAATATTTGGTATATTTCCTTCGGACATTTGCTTGAAGGGTTCGTGTTCAAC
GCCACTGGGTAGAGACCTTCCATCGTGTACGCCTTCTACAACTGGAGAAGCCCCAAGTGA
TCTTGACATTGCTCCCATAAATCCTCGCGAATTTACTCGTTGCATTTGTATTTGAGAATC
AGCATTAATTATATTTTGAGCTGGTATACTCTGCAAACATTTAATCATTGCTAATGCTGA
GGTGGTGGGACAACCTTGAGTCTCAGCAAGTTCCCTTGCCACCCCATTGGGATCATCATC
CATTGCCCAGTTAGAAACTGCTGTTCCTGATAAGGCTATAACTCCATTTGCGTATCCTTT
CGCTACTTTGTTCAGTGCCATTAACATTGCACTGCTTGCTCCTGATCCATGTCCCATTAC
AACAATATTGTAAGGATTTCCCCCAAAATATCCTATGTAATTTCGAACCCATCTTACCGC
CATTACCATATCCCAAAATCCTGCATTTCCGGGCAGTTCTGCTGACTGCGTACTTAAAAA
TCCCAAGGAACCTAATCTGTACTGTATGGTAACAACTATTAGCCGCTTGCCAACTAAATG
TCTAACTCCATATTGAGAAGCTGAACCATATCTGAATCCGCCCCCGTGAATCCAGACCAC
TACAGGAAGACCTTCAGTGCCAATAGGTAAATCAGGAGTAAAAACGTTTAGGAATAAACA
ATCTTCACTACCAACGACTCTGTTTTGTCCAGAAATTGGTTGAATACAAGGGGGTGGAAA
TCTAGTTGCGTCTACATCACCTTTCAGGAAATGTTGCTTTGGCCTCTAAATTATCAGCAA
TAAATTTTTCCTAATCAAAATTAACATATAAATATAATAATTGTACTTGAGAAATACCTG
AAACCTTTCTTTTTTAATGGGCGGTTCAGCGAATCGCAATCCACGAAAAACATAATGCGG
AAAGTCCAACACTCCCCTCACTTTGGCAAATCTTCCTGCAAAATTTATAAACACCAAAGG
ATCGTCATAGGGCGGCATTTTTGCCGGGTAGCCACCCACAATACGACGTACCCGAGATTT
TTTGGATTCTTGATATGTTGCATTATCTGAACCAAAACAAAAATCAAACGACTGGAAAAA
TAAAAGCAGAAAACAAATTTTAATTTTCATGCTTATTTAGTAGGTATAACAATTCCAATA
AAAAAATGTTAGTACTAAACACTTTTTTATTTCAATCTTTCTATAAATAATCTTCAAACA
GGAAGTTTATTATCACATAAATTATCTCCGCGTTTCCCTGTTAGAAATAGATATCCACTT
TACACAAATGATCATTTTAATATGATACTGTTTAATAAGTAAATTGCTTGTTATTTTTTC
TTGTACGTTAAAAAATGAGTGATTAGGTGGAGTATTGGCCTTTTTGAGTTAAAGTGTTGT
CTTCATAATTTTCTAAAACATCAGCCAAATGCTCATTATCTCTGGGTCTCTTGAACTGTT
TCTTTCTTTGGGCAGCTTTCTTTCGTTTTAAAGGTACCATTGGTTTTTTGGGACCATGGT
CCTGCATTGATCTTATGCCTTGTTTCTCTAAATATTCATCAATTTTTTCATCATCCATTG
CATCAACAGCAACTGACCTCCATAATTTCTGAAATTCTTCATCTATTGGCATACTAGCAG
TTCTATCATTATAAAATAACACCTTTTTTTTTGTCTAATGGTCTTGCAACAAAAATTATT
TCATTTTGATTCTGTAGAGTCTTTAAAGCCTTTTCTGCATGAGGCAAAGATTCCATTACA
TCATCAAGATATATTCCGCCTAAGCCTTTTAAATCTTGTTGTTTGAGCAACTTCAATAAA
CTTTTACGATCCTTTAGTTTATATGTGGCCTTAAAAGTAAATTTACCATCTACAGTTACT
TCAATTTTTGGATTATTTTGTAATGCTTCTGTTTGTAGCCATTGTTTAACTTTAGACCCC
ACATCTAACTGATTAGTTTCATCAAGGATTTCTTCTAATGTCAATGGATGCGAATCTCCT
TCTTGATGTCTTACACGCATGTGTTTAACTATTTTGGCTAAAACACCAAAACGATATTGT
GAACTTCCTGAAGCAGTCTTATATGTATTTAGGTCAAGTTTTGAGCCTGATGAAGAGGAT
ACTTTGCTTTTCTTCTTTTCATCTCGAATAGAATCTGATTTTGTATCATTTTTCTTTTTC
TCGACTGTTGGTGTTGCCAGAGCACGTTTCTTAAATAATTCTCGTTCCTTTAATAAAGCT
GGATCCATTTTATATAAAGTATGATATGAAGACTATTTATTAAATTTGAAAAGGATGAAT
TGTTATTCGCCCATAAAGTAACACACAAAAAACATGAAAGTTGTAGTAAGAAAATAAGAA
ATCCTTATTAACCACTTTATGTTTAATCCATGACCTTATACTACCTTATTATACATCTCT
AACGTATGAATATAACAAATATAACCTCATTTATTGTTTATGAAAGATGTCTATGTCTGA
TGACTTATTTGAATTTTTACATTCAGAGGTAATTAATTATTCAATTCAGCGAAATGAAAT
TAAGAAAAAGGAAAGCAAGGATGATGACTTATCAAACATAGAGTTTATTGGATTTTCTAC
AGGCTTTAAAGTAATAGAAAGGTTGACTAAAGAAATGCCTAGGTTTAAGGATGAACTGGA
CACGATGAAATTTATATGTACTGACTTCTGGTCAGCCATTTATAAAAAACAGATAGACAA
TTTAAGAACAAATCACCAAGGTGTTTACGTTTTACAAGACAATGCATTCCGTTTTCTAAT
TAAAATATCTAATGGCAAGCAATATTTGGAATATGCTCCACGTTATGTGGCATTTACATG
TGGGGTAATCAGAGGTGGGCTGGCAAATCTGGGAATCAATTGTCTTGTAACTGCTGAAGT
TCAAAACATGCCCTCCTGCAAATTTCACATACAGGTTCAAAGAATGTAATTATTACAATA
TTTAAATTGGTAAGTGAAAAGTTATATATTAAAAATTGTTTTATATTTGAAGTTGTATTG
TTTAGGTATATCAGAAAAATCACATTGTTTTTTAATTATATTGTAAACGTTTTTTTAATA
TATGTTTAGAGTAGCATGGGAG
>EAB_Snp
AACTTTTGAGGTTAGATTACTAGTTTCTGCTGCGTTTGATTGAATTTATTTAATAAAATT
AAATACAGACGCGATTTATTCCGAAAAAAAGTGTGTGAATTATGGCTGCTACTTCCCATG
GACTTCCTGTATCACAAATATTGAAATCCAAAACAGAGGGAGATGATGAACCGAAAAAGA
AATCTAGAGAAGATTGGAGGAAGGCGAAGGAGTTAGAAGAAGCCCGAAAAGCTGGTACTG
CGCCAGCTGCTGTAGATGAGGAAGGAAAAGATATAAACCCCCACATACCTCAGTATATTG
CAACTGCTCCTTGGTATTATGGGGCCCAAGGGCCCACTCTAAAACATCAGCGTCCCCAAG
AGGACAAACAAAAGTCATTTTCGGATTTAGACGAATGGTATAAGCGTGGAGTTGATGCAA
GTAATGTAGTAATTAAGTACCGCAAGGGAGCTTGTGAAAATTGTGGTGCAATGACTCATA
AAAAGAAAGATTGCATGGACAGACCTCGTAAGGTAGGCGCTAAATATTCTGGCGTTAACA
TAGCTCCTGATGAATATATACAAAAAAACTTATCATTGAGTTATGATGGAAAAAGGGACA
GATGGAGTGGTTATGATCCATCAGAGCATAGGGCTATCATTGAAGAATTCCAGAAGGTTG
AAGAAGCCAAAAGGCAACTACGTGCTGATAAACTTGCAACTGATGATGATAAAGAGGAAG
TTGATGAAGAAGAAGATGAGGATAAATATGTTGATGAGGTTGATATGCCAGGAACAAAAG
TTGACAGCAAACAGAGAATTACAGTCAGGAATTTAAGGATAAGAGAGGACACAGCTAAAT
ATTTACGTAACTTGGATCCTAATTCAGCCTATTATGATCCCAAAACAAGGTCTATGAGGG
AAAATCCTAAGCCAAACAAGGATGATGGATATCAAGGAGAAAACTTTGTAAGATTTACTG
GAGACACAACTAAGCATGCCAAAGCTCAGATATTTGCTTGGGAAGCTCATGAAAAAGGAG
TGGACATACATCTTCTTGCAGAACCAACTAAATTGGAACTACTTCAAAAAGAGTATGAAG
AAAAGAAACAGGAATTCAAGTCAAAAGTACAGGAGAGTGTACTTGAAAGGTATGGGGGTG
AGGAACACCTAAAGGCACCTCCAAAAACTCTATTGCTGGCACAAACAGAAGATTATGTGG
AATACTCAAGGTCTGGAAAAATTGTTAAGGGAGCAGAGAAACCAGTTGTGAGATCAAAAT
ATGAAGAGGATGTTTATATAAATAATCATACCAGTGTATGGGGATCATTCTGGAAAGATG
GCAAATGGGGTTACAAATGCTGTCATTCATTCATTAAAAATTCTTATTGTCTTGGAGAAG
CTGGAAAGTTACAAAATGAAACATCAGTTCCACATACAAACCATTTTAAGAATGAGTCAA
ACAGTGGAAAAGAATCATCTTCCCCTGATGATAGTTCTAGTTCTGATGAGGAAATTAAAA
AGAAGTCAAAGAAAAAGAAAAAGGACAAAAAGAAAAAGAAGTCAAAGGTGGAGAAGAAAG
GGGACAAATTAAAAGAAGCCCTGGATGCTGAAGAAAAGCACCAAGAGGAAGCCAAAAAGT
ACCTGGAAATAGACGAAAGAAAGAGACCTTATAATAGCATGTATGAAGTTAAAAAACCAT
CCGAAGAAGAAATGGAAGCTTATTATATGAAGAGGAGGCGTGAAGAAGATCCAATGAATC
AATTTTTGTAAGTTAAACGCAAATATTATTTTATTTTGGTATAATTAATCTTAAAAATAA
AAAGTCATTCATAATTATTCTTTTTTTATTCCAGTTTGAGGTGTCTTCTTATCTGATAAA
TCTTTCGTTATTTTAAGTAAAACTCCCTCTTTTATCATTTTAGCAGCTAAGTTGGCGGTG
TTCCTTGCATCGTGTAGACCACAGTGTTCCCGTCCTTCAAAACACAACCCCAACTCAGAT
AATGCCCCTTTGAGACCCTTTGGTTTCCTTTGGTAATGTTCCTTATATAAAGCCCTTAAG
TCGATCCATCTATTAAAGATTTCAGGTTTAAATATTCTTTTCCTTTGACACTCTTTTTGT
AGACAAACATTTAAATCCCAATCAGACCAAGTAACAAACGTTGCATTTTTTCTTTTTGAG
TCTTTTTCTTCTGTGAAAACAATACCATGAAGACTTTTCATATCATTAATCCATTTTCCA
AGTACCATTAAACATGTCCCAAGTGGTACACCATTATCCACTTTCTCCTGAGTTATACCT
GTAAATTCTTGACAGAATATACTTAAATGGGGTCTCTCAATTGGCATTACATACTGTTGA
AATTCAGATATAATTTCATTTTTTGAAATGGAATATAATACAACAGAGAATTCAATAATT
TCTGGAGCAGCTCTGTTCTTATCATTCGGTTCCCAACAAGTTGATTCAAAATCCAAAACG
AATAAGTAATTAAACAACTGATTTCTAATTTTTTCAAAAGTGTTAGTTGGGTCATCCAAC
TTGATAGTTTCAACCAAATTTAAAACTTTTGCCAGTTGTAAAGTCGACAATTCTAATGTA
CAATTCGACATAATTATATATTTTTTTTAAAGGATTTTAACTTATATATTACTCTTGATT
TATAATGACCTTTTCAAATACAAAAATGACTCAGCAGTCAACAGAGTACATATAAGTAAT
TTCAG
